# Supplementary material for: Late Pleistocene human genome suggests a local origin for the first farmers of central Anatolia
Source: Nat Commun. 2019 Mar 19;10:1218. doi: 10.1038/s41467-019-09209-7 (PMC6425003; doi:10.1038/s41467-019-09209-7)
Supplement: Supplementary file 5 — Supplementary Data 1 [file 41467_2019_9209_MOESM5_ESM.xlsx]

## Sheet: Sheet1
Supplementary Data 1: An overview of skeletal material screened for ancient DNA in this study. The total number of sequenced reads (Raw Reads), the proportion of endogenous human DNA and the levels of DNA damage in the mapped reads (given as the deamination level at the 5' terminal position of the mapped reads) are provided for both shotgun libraries and libraries enriched for mitochondrial DNA w…
Sample information					Shotgun sequencing (mapping to hg19)					Mitochondrial capture (mapping to the hg19 mitochondrion)
Individual ID	Library ID	Site	Location	Tissue type	Raw Reads	Endogenous DNA (%)	Damage at 5' terminal end	avg fragment length	nuclear human aDNA content (pos/neg)	Raw Reads	Endogenous DNA (%)	Damage at 5' terminal end	avg fragment length	human mt aDNA content (pos/neg)
ZBD	Luk1	Pınarbaşı	Anatolia / Turkey	Metatarsal	13779859	0.02	0.02	56.9	neg	2222238	21.23	0.06	52.8	neg
ZBC	IPB001.C0101/Luk2	Pınarbaşı	Anatolia / Turkey	Phalanx	4532516	2.42	0.09	61	pos	1433534	51.15	0.08	57.9	pos
ZBC	IPB001.B0101	Pınarbaşı	Anatolia / Turkey	Phalanx	3426601	1.11	0.11	59.9	pos	1253722	49.1	0.1	56.8	pos
ZDS	Luk3	Pınarbaşı	Anatolia / Turkey	Tibia	6474041	0.01	0.02	46.7	neg	1118404	4.3	0.03	55.7	neg
ABM	Luk4	Pınarbaşı	Anatolia / Turkey	Tibia	5804159	0.01	0.04	42.2	neg	941350	1.54	0.08	55.8	neg
ZAN	Luk5	Pınarbaşı	Anatolia / Turkey	Rib	9330746	0.42	0.02	64.2	neg	2518634	51.98	0.05	54.2	neg
ZKO	BON001.A0101/Luk7	Boncuklu	Anatolia / Turkey	Petrous	7745234	1.51	0.16	54.8	pos	3283488	41.64	0.13	55.5	pos
ZQC	Luk8	Boncuklu	Anatolia / Turkey	Petrous	7680671	0.01	0.02	47.3	neg	NA	NA	NA	NA	NA
ZHAJ	BON034.A0101/Luk9	Boncuklu	Anatolia / Turkey	Petrous	6745045	1.48	0.16	54.8	pos	1291668	43.03	0.13	55.2	pos
ZHAG	BON004.A0101/Luk10	Boncuklu	Anatolia / Turkey	Petrous	7431025	2.14	0.11	59	pos	4207616	56.56	0.07	60.8	pos
ZKK	Luk11	Boncuklu	Anatolia / Turkey	Petrous	6561113	0.63	0.02	50.4	neg	NA	NA	NA	NA	NA
ZHBJ	Luk12	Boncuklu	Anatolia / Turkey	Petrous	6675582	0.02	0.02	43.8	neg	NA	NA	NA	NA	NA
ZHBD*	Luk13	Boncuklu	Anatolia / Turkey	Petrous	10002218	0.81	0.1	52.4	pos	NA	NA	NA	NA	NA
ZMOD	Luk14	Boncuklu	Anatolia / Turkey	Petrous	22073337	0.01	0.03	43.9	neg	NA	NA	NA	NA	NA
MMYF	Luk15	Boncuklu	Anatolia / Turkey	Petrous	6847157	0.02	0.07	44.7	neg	NA	NA	NA	NA	NA
ZMX	Luk16	Boncuklu	Anatolia / Turkey	Petrous	6239083	0.02	0.02	43.5	neg	NA	NA	NA	NA	NA
ZHAF	Luk17	Boncuklu	Anatolia / Turkey	Petrous	6672629	0.17	0.13	53.1	neg	NA	NA	NA	NA	NA
ZHS	Luk19	Boncuklu	Anatolia / Turkey	Cranial bone	8209984	0.03	0.08	61.1	neg	NA	NA	NA	NA	NA
ZHLA	Luk20	Boncuklu	Anatolia / Turkey	tooth	6158118	0.08	0.24	40.9	neg	NA	NA	NA	NA	NA
ZMOJ	BON014.A0101/Luk21	Boncuklu	Anatolia / Turkey	tooth	5628473	1.03	0.22	46.8	pos	613088	26.11	0.2	49	pos
ZHP	Luk22	Boncuklu	Anatolia / Turkey	tooth	8701330	0.03	0.09	52.4	neg	NA	NA	NA	NA	NA
ZMNN	Luk66	Boncuklu	Anatolia / Turkey	tooth	6168557	0.03	0.02	45.7	neg	NA	NA	NA	NA	NA
ZQD	Luk68	Boncuklu	Anatolia / Turkey	Tooth	5832619	0.02	0.02	48.8	neg	NA	NA	NA	NA	NA
ZQM	Luk69	Boncuklu	Anatolia / Turkey	Phalanx	5408563	0.04	0.06	48.6	neg	NA	NA	NA	NA	NA
ZHM	Luk70	Boncuklu	Anatolia / Turkey	tooth	6267709	0.01	0	47.7	neg	NA	NA	NA	NA	NA
ZHF*	Luk71	Boncuklu	Anatolia / Turkey	tooth	8153470	1.03	0.1	54.6	pos	NA	NA	NA	NA	NA
ZQI	Luk72	Boncuklu	Anatolia / Turkey	Phalanx	7612425	2.49	0.08	63	pos	NA	NA	NA	NA	NA
MBN	Luk73	Boncuklu	Anatolia / Turkey	Mandible	5560602	0.16	0.12	58	neg	NA	NA	NA	NA	NA
ZMM	Luk74	Boncuklu	Anatolia / Turkey	Cranial bone	4707479	0.02	0.04	43	neg	NA	NA	NA	NA	NA
ZHJ	BON024.A0101/Luk84	Boncuklu	Anatolia / Turkey	tooth	6842881	2.36	0.09	55.8	pos	3722940	53.52	0.13	53.5	pos
ZHB	Luk85	Boncuklu	Anatolia / Turkey	tooth	6312836	0.72	0.07	56.7	pos	NA	NA	NA	NA	NA
ZMOD	Luk91	Boncuklu	Anatolia / Turkey	tooth	4965194	0.04	0.03	41.4	neg	NA	NA	NA	NA	NA
ZQC	Luk92	Boncuklu	Anatolia / Turkey	tooth	6270711	0.06	0.06	47.9	neg	NA	NA	NA	NA	NA
ZMM	Luk93	Boncuklu	Anatolia / Turkey	tooth	93810808	0.02	0.02	37.3	neg	NA	NA	NA	NA	NA
ZHAJ	Luk94	Boncuklu	Anatolia / Turkey	tooth	11657411	0.03	0.09	44.4	neg	NA	NA	NA	NA	NA
ZQM	Luk95	Boncuklu	Anatolia / Turkey	tooth	7103236	0.23	0.16	48.8	pos	NA	NA	NA	NA	NA
ZHB	Luk96	Boncuklu	Anatolia / Turkey	Phalanx	6584271	3.97	0.06	54.5	neg	NA	NA	NA	NA	NA
KFH1	KFH1	Kfar Hahoresh	Israel	Petrous	4681429	0.02	0.04	52	neg	NA	NA	NA	NA	NA
KFH2	KFH002.A0101	Kfar Hahoresh	Israel	Petrous	5467392	0.2	0.26	41.9	pos	971852	15.03	0.2	44.7	pos
KFH3	KFH3	Kfar Hahoresh	Israel	Petrous	14973682	0.02	0.02	45.4	neg	NA	NA	NA	NA	NA
BAJ001	BAJ001.A0101	Ba'ja	Jordan	Petrous (right)	6276136	5.51	0.26	45.3	pos	973290	36.51	0.25	44	pos
BAJ002	BAJ002.A0101	Ba'ja	Jordan	Petrous (right)	3760133	0.04	0.14	37.9	neg	NA	NA	NA	NA	NA
BAJ003	BAJ003.A0101	Ba'ja	Jordan	tooth	5257252	0.02	0.01	44.4	neg	NA	NA	NA	NA	NA
