# Supplementary material for: Late Pleistocene human genome suggests a local origin for the first farmers of central Anatolia
Source: Nat Commun. 2019 Mar 19;10:1218. doi: 10.1038/s41467-019-09209-7 (PMC6425003; doi:10.1038/s41467-019-09209-7)
Supplement: Supplementary file 6 — Supplementary Data 2 [file 41467_2019_9209_MOESM6_ESM.xlsx]

## Sheet: Sheet1
Supplementary Data 2: An overview of the main analysis groups used in this study. Listed are published and new key populations used for analysis in this study. The average date is given as the average of the 95.4% date range in calBP (defined as 1950 CE).
Individual ID	Analysis group	Average date (years bp)	Site	Country	Lat.	Long.	Publication
I1584	Anatolia_Chl	5776	Barcin	Turkey	40.3	29.57	Mathieson et al. Nature 2015
I1581	ACF	8300	Barcin	Turkey	40.3	29.57	Mathieson et al. Nature 2015
I1583	ACF	8281	Barcin	Turkey	40.3	29.57	Mathieson et al. Nature 2015
I1580	ACF	8300	Barcin	Turkey	40.3	29.57	Mathieson et al. Nature 2015
I1585	ACF	8300	Barcin	Turkey	40.3	29.57	Mathieson et al. Nature 2015
I1579	ACF	8300	Barcin	Turkey	40.3	29.57	Mathieson et al. Nature 2015
I1100	ACF	8300	Barcin	Turkey	40.3	29.57	Mathieson et al. Nature 2015
I1102	ACF	8300	Barcin	Turkey	40.3	29.57	Mathieson et al. Nature 2015
I1099	ACF	8300	Barcin	Turkey	40.3	29.57	Mathieson et al. Nature 2015
I1103	ACF	8300	Barcin	Turkey	40.3	29.57	Mathieson et al. Nature 2015
I1101	ACF	8300	Barcin	Turkey	40.3	29.57	Mathieson et al. Nature 2015
I1097	ACF	8300	Barcin	Turkey	40.3	29.57	Mathieson et al. Nature 2015
I0744	ACF	8300	Barcin	Turkey	40.3	29.57	Mathieson et al. Nature 2015
I1096	ACF	8300	Barcin	Turkey	40.3	29.57	Mathieson et al. Nature 2015
I1098	ACF	8300	Barcin	Turkey	40.3	29.57	Mathieson et al. Nature 2015
I0708	ACF	8300	Barcin	Turkey	40.3	29.57	Mathieson et al. Nature 2015
I0745	ACF	8300	Barcin	Turkey	40.3	29.57	Mathieson et al. Nature 2015
I0746	ACF	7930	Barcin	Turkey	40.3	29.57	Mathieson et al. Nature 2015
I0707	ACF	8300	Barcin	Turkey	40.3	29.57	Mathieson et al. Nature 2015
I0709	ACF	8300	Barcin	Turkey	40.3	29.57	Mathieson et al. Nature 2015
I0725	ACF	7950	Mentese	Turkey	40.26	29.65	Mathieson et al. Nature 2015
I0736	ACF	8300	Barcin	Turkey	40.3	29.57	Mathieson et al. Nature 2015
I0726	ACF	7950	Mentese	Turkey	40.26	29.65	Mathieson et al. Nature 2015
I0723	ACF	7950	Mentese	Turkey	40.26	29.65	Mathieson et al. Nature 2015
I0724	ACF	7950	Mentese	Turkey	40.26	29.65	Mathieson et al. Nature 2015
I0727	ACF	7950	Mentese	Turkey	40.26	29.65	Mathieson et al. Nature 2015
Bon001	Bon_pub	10032	Boncuklu	Turkey	37.75	32.86	Kilinc et al. Current Biology 2016
Bon002	Bon_pub	10078	Boncuklu	Turkey	37.75	32.86	Kilinc et al. Current Biology 2016
Bon004	Bon_pub	10076	Boncuklu	Turkey	37.75	32.86	Kilinc et al. Current Biology 2016
Bon005	Bon_pub	10220	Boncuklu	Turkey	37.75	32.86	Kilinc et al. Current Biology 2016
kum4	Kumtepe_pub	6550	Kumtepe	Turkey	39.95	26.2	Omrak et al. Current Biology 2016
kum6	Kumtepe_pub	6682	Kumtepe	Turkey	39.95	26.2	Omrak et al. Current Biology 2016
Tep002	Tepecik_pub	8585	Tepecik	Turkey	38.17	34.49	Kilinc et al. Current Biology 2016
Tep003	Tepecik_pub	8505	Tepecik	Turkey	38.17	34.49	Kilinc et al. Current Biology 2016
Tep004	Tepecik_pub	8295	Tepecik	Turkey	38.17	34.49	Kilinc et al. Current Biology 2016
Tep006	Tepecik_pub	8230	Tepecik	Turkey	38.17	34.49	Kilinc et al. Current Biology 2016
I1290	Iran_N	9800	Ganj Dareh	Iran	34.45	48.12	Lazaridis et al. Nature 2016
I1944	Iran_N	9800	Ganj Dareh	Iran	34.45	48.12	Lazaridis et al. Nature 2016
I1945	Iran_N	9800	Ganj Dareh	Iran	34.45	48.12	Lazaridis et al. Nature 2016
I1949	Iran_N	9800	Ganj Dareh	Iran	34.45	48.12	Lazaridis et al. Nature 2016
I1951	Iran_N	9800	Ganj Dareh	Iran	34.45	48.12	Lazaridis et al. Nature 2016
I0409	Europe_EN	7214	Els Trocs	Spain	42.5	0.5	Mathieson et al. Nature 2015
I0412	Europe_EN	7144	Els Trocs	Spain	42.5	0.5	Mathieson et al. Nature 2015
I0410	Europe_EN	7131	Els Trocs	Spain	42.5	0.5	Mathieson et al. Nature 2015
I0413	Europe_EN	7138	Els Trocs	Spain	42.5	0.5	Mathieson et al. Nature 2015
I1661	Iran_Chl	6121	Seh Gabi	Iran	34.5	47.96	Lazaridis et al. Nature 2016
I1670	Iran_Chl	6121	Seh Gabi	Iran	34.5	47.96	Lazaridis et al. Nature 2016
I1662	Iran_Chl	6121	Seh Gabi	Iran	34.5	47.96	Lazaridis et al. Nature 2016
I1674	Iran_Chl	5950	Seh Gabi	Iran	34.5	47.96	Lazaridis et al. Nature 2016
I1665	Iran_Chl	5950	Seh Gabi	Iran	34.5	47.96	Lazaridis et al. Nature 2016
I1293	Iran_HG	10800	Hotu Cave	Iran	35.59	53.5	Lazaridis et al. Nature 2016
I1671	Iran_LN	7698	Seh Gabi_LN	Iran	34.5	47.96	Lazaridis et al. Nature 2016
I1069	Natufian	12750	Raqefet Cave	Israel	32.65	35.067	Lazaridis et al. Nature 2016
I1687	Natufian	13265	Raqefet Cave	Israel	32.65	35.067	Lazaridis et al. Nature 2016
I1690	Natufian	12750	Raqefet Cave	Israel	32.65	35.067	Lazaridis et al. Nature 2016
I1685	Natufian	12750	Raqefet Cave	Israel	32.65	35.067	Lazaridis et al. Nature 2016
I0861	Natufian	12750	Raqefet Cave	Israel	32.65	35.067	Lazaridis et al. Nature 2016
I1072	Natufian	12750	Raqefet Cave	Israel	32.65	35.067	Lazaridis et al. Nature 2016
I0211	EHG	7200	Karelia	Russia	61.65	35.65	Mathieson et al. Nature 2015
I0061	EHG	8375	Karelia	Russia	61.65	35.65	Mathieson et al. Nature 2015
I1508	Europe_EN	7590	Koros_EN	Hungary	47.3187	21.5274	Mathieson et al. Nature 2015
I1507	WHG	7660	Koros_HG	Hungary	47.93	21.2	Mathieson et al. Nature 2015 and Gamba et al. 2014
Bichon	WHG	13665	Bichon	Switzerland	47.1	6.87	Jones et al. Nature Communications 2015
I0585	WHG	7815	Els Trocs	Spain	42.5	0.5	Mathieson et al. Nature 2015 and Olalde et al. Nature 2014
KK1	Kotias/CHG	9720	Kotias	Georgia	42.28	43.28	Jones et al. Nature Communications 2015
I0797	Europe_EN	7088	Karsdorf	Germany	51.2831	11.65	Mathieson et al. Nature 2015
I0795	Europe_EN	7076	Karsdorf	Germany	51.273	11.6559	Mathieson et al. Nature 2015
I0022	Europe_EN	7100	Stuttgart	Germany	48.78	9.18	Mathieson et al. Nature 2015 and Haak et al. Nature 2015
I0026	Europe_EN	7100	Stuttgart	Germany	48.78	9.18	Mathieson et al. Nature 2015 and Haak et al. Nature 2015
I0025	Europe_EN	7100	Stuttgart	Germany	48.78	9.18	Mathieson et al. Nature 2015 and Haak et al. Nature 2015
I0054	Europe_EN	7072	Unterwiederstedt	Germany	51.66	11.53	Mathieson et al. Nature 2015 and Haak et al. Nature 2015
I0046	Europe_EN	7051	Halberstadt	Germany	51.89	11.04	Lipson et al. Nature 2017
I0048	Europe_EN	7060	Halberstadt	Germany	51.89	11.04	Lipson et al. Nature 2017
I0056	Europe_EN	7059	Halberstadt	Germany	51.89	11.04	Lipson et al. Nature 2017
I0057	Europe_EN	7069	Halberstadt	Germany	51.89	11.04	Lipson et al. Nature 2017
I0100	Europe_EN	6977	Halberstadt	Germany	51.89	11.04	Lipson et al. Nature 2017
I0659	Europe_EN	7037	Halberstadt	Germany	51.89	11.04	Lipson et al. Nature 2017
I0821	Europe_EN	6976	Halberstadt	Germany	51.89	11.04	Lipson et al. Nature 2017
I1550	Europe_EN	7088	Halberstadt	Germany	51.89	11.04	Lipson et al. Nature 2017
I1506	Europe_EN	7140	Polgar Ferenci hat	Hungary	47.88	21.192	Mathieson et al. Nature 2015 and Gamba et al. 2014
I1496	Europe_EN	7075	Apc-Berekalya I	Hungary	47.167	19.833	Mathieson et al. Nature 2015 and Gamba et al. 2014
I0176	Europe_EN	7026	Szemely-Hegyes	Hungary	46.4	18.74	Mathieson et al. Nature 2015 and Haak et al. Nature 2015
I1416	Levant_N/Levant_Neol	10050	Ain Ghazal	Jordan	31.988	35.976	Lazaridis et al. Nature 2016
I1415	Levant_N/Levant_Neol	9550	Ain Ghazal	Jordan	31.988	35.976	Lazaridis et al. Nature 2016
I1414	Levant_N/Levant_Neol	10050	Ain Ghazal	Jordan	31.988	35.976	Lazaridis et al. Nature 2016
I1701	Levant_N/Levant_Neol	10050	Ain Ghazal	Jordan	31.988	35.976	Lazaridis et al. Nature 2016
I1709	Levant_N/Levant_Neol	10050	Ain Ghazal	Jordan	31.988	35.976	Lazaridis et al. Nature 2016
I1727	Levant_N/Levant_Neol	10050	Ain Ghazal	Jordan	31.988	35.976	Lazaridis et al. Nature 2016
I1710	Levant_N/Levant_Neol	9750	Ain Ghazal	Jordan	31.988	35.976	Lazaridis et al. Nature 2016
I1707	Levant_N/Levant_Neol	9550	Ain Ghazal	Jordan	31.988	35.976	Lazaridis et al. Nature 2016
I1704	Levant_N/Levant_Neol	9350	Ain Ghazal	Jordan	31.988	35.976	Lazaridis et al. Nature 2016
I1700	Levant_N/Levant_Neol	10050	Ain Ghazal	Jordan	31.988	35.976	Lazaridis et al. Nature 2016
I0867	Levant_N/Levant_Neol	8975	Motza	Israel	31.79	35.168	Lazaridis et al. Nature 2016
I1679	Levant_N/Levant_Neol	8800	Ain Ghazal_PPNC	Jordan	31.988	35.976	Lazaridis et al. Nature 2016
I1699	Levant_N/Levant_Neol	8700	Ain Ghazal_PPNC	Jordan	31.988	35.976	Lazaridis et al. Nature 2016
I0124	EHG	7549	Samara	Russia	53.4	50.4	Mathieson et al. Nature 2015 and Haak et al. Nature 2015
SATP	Satsurblia/CHG	13255	Satsurblia	Georgia	42.38	42.59	Jones et al. Nature Communications 2015
I0174	Europe_EN	7569	Starcevo	Hungary	46.2	18.7	Mathieson et al. Nature 2015 and HaakLazaridis2015
StoraForvar11	SHG	7325	Stora Karlso	Sweden	57.5	18.55	Skoglund et al. Science 2014
I4916	Iron_Gates_HG	8763	Hadučka Vodenica	Serbia	44.6403	22.3033	Mathieson et al. Nature 2017
I4914	Iron_Gates_HG	8123	Hadučka Vodenica	Serbia	44.6403	22.3033	Mathieson et al. Nature 2017
I4915	Iron_Gates_HG	8115	Hadučka Vodenica	Serbia	44.6403	22.3033	Mathieson et al. Nature 2017
I4917	Iron_Gates_HG	8058	Hadučka Vodenica	Serbia	44.6403	22.3033	Mathieson et al. Nature 2017
I4081	Iron_Gates_HG	9335	Ostrovul Corbului	Romania	44.517	22.722	Mathieson et al. Nature 2017
I4582	Iron_Gates_HG	8697	Ostrovul Corbului	Romania	44.517	22.722	Mathieson et al. Nature 2017
I5235	Iron_Gates_HG	10835	Padina	Serbia	44.5959	22.0106	Mathieson et al. Nature 2017
I5240	Iron_Gates_HG	10805	Padina	Serbia	44.5959	22.0106	Mathieson et al. Nature 2017
I5244	Iron_Gates_HG	10785	Padina	Serbia	44.5959	22.0106	Mathieson et al. Nature 2017
I5242	Iron_Gates_HG	10530	Padina	Serbia	44.5959	22.0106	Mathieson et al. Nature 2017
I5239	Iron_Gates_HG	10333	Padina	Serbia	44.5959	22.0106	Mathieson et al. Nature 2017
I5236	Iron_Gates_HG	10008	Padina	Serbia	44.5959	22.0106	Mathieson et al. Nature 2017
I5238	Iron_Gates_HG	9993	Padina	Serbia	44.5959	22.0106	Mathieson et al. Nature 2017
I5234	Iron_Gates_HG	9800	Padina	Serbia	44.5959	22.0106	Mathieson et al. Nature 2017
I5237	Iron_Gates_HG	9800	Padina	Serbia	44.5959	22.0106	Mathieson et al. Nature 2017
I5233	Iron_Gates_HG	8001	Padina	Serbia	44.5959	22.0106	Mathieson et al. Nature 2017
I4607	Iron_Gates_HG	8940	Schela Cladovei	Romania	44.627	22.607	Mathieson et al. Nature 2017
I4655	Iron_Gates_HG	8765	Schela Cladovei	Romania	44.627	22.607	Mathieson et al. Nature 2017
I4657	Iron_Gates_HG	11465	Vlasac	Serbia	44.6297	22.6126	Mathieson et al. Nature 2017
I4660	Iron_Gates_HG	9713	Vlasac	Serbia	44.6297	22.6126	Mathieson et al. Nature 2017
I4874	Iron_Gates_HG	8506	Vlasac	Serbia	43.6058	20.7414	Mathieson et al. Nature 2017
I4877	Iron_Gates_HG	8505	Vlasac	Serbia	43.6058	20.7414	Mathieson et al. Nature 2017
I4875	Iron_Gates_HG	8458	Vlasac	Serbia	43.6058	20.7414	Mathieson et al. Nature 2017
I4876	Iron_Gates_HG	8455	Vlasac	Serbia	43.6058	20.7414	Mathieson et al. Nature 2017
I4871	Iron_Gates_HG	8450	Vlasac	Serbia	43.6058	20.7414	Mathieson et al. Nature 2017
I4872	Iron_Gates_HG	8450	Vlasac	Serbia	43.6058	20.7414	Mathieson et al. Nature 2017
I4881	Iron_Gates_HG	8363	Vlasac	Serbia	43.6058	20.7414	Mathieson et al. Nature 2017
I4873	Iron_Gates_HG	7872	Vlasac	Serbia	43.6058	20.7414	Mathieson et al. Nature 2017
I4880	Iron_Gates_HG	7813	Vlasac	Serbia	43.6058	20.7414	Mathieson et al. Nature 2017
I4878	Iron_Gates_HG	7803	Vlasac	Serbia	43.6058	20.7414	Mathieson et al. Nature 2017
I0704	Balkans_N	7889	Dzhulyunitsa	Bulgaria	43.1609	25.8834	Mathieson et al. Nature 2017
I0633	Balkans_N	7440	Gomolava, Hrtkovci, Vojvodina	Serbia	44.9	19.75	Mathieson et al. Nature 2017
I0634	Balkans_N	6557	Gomolava, Hrtkovci, Vojvodina	Serbia	44.9	19.75	Mathieson et al. Nature 2017
I1131	Balkans_N	6483	Gomolava, Hrtkovci, Vojvodina	Serbia	44.9	19.75	Mathieson et al. Nature 2017
Pinarbasi	AHG	15307.5	Pınarbaşı	Turkey	37.48	33.0333	This study
ZHAG	AAF	10000	Boncuklu	Turkey	37.7519	32.8649	This study
ZMOJ	AAF	10000	Boncuklu	Turkey	37.7519	32.8649	This study
ZKO	AAF	10000	Boncuklu	Turkey	37.7519	32.8649	This study
ZHJ	AAF	10000	Boncuklu	Turkey	37.7519	32.8649	This study
ZHAJ	AAF	10189.5	Boncuklu	Turkey	37.7519	32.8649	This study
KFH2	Levant_Neol	9600.5	Kfar Hahoresh	Israel	32.7013	35.2732	This study
BAJ001	Levant_Neol	8806	Ba'ja	Jordan	30.41	35.46	This study
