# Supplementary material for: Late Pleistocene human genome suggests a local origin for the first farmers of central Anatolia
Source: Nat Commun. 2019 Mar 19;10:1218. doi: 10.1038/s41467-019-09209-7 (PMC6425003; doi:10.1038/s41467-019-09209-7)
Supplement: Supplementary file 7 — Supplementary Data 3 [file 41467_2019_9209_MOESM7_ESM.xlsx]

## Sheet: Sheet1
Supplementary Data 3: Differential affinity of ancient Anatolians tested by D(Anatolian pop1, Anatolian pop2; test, Mbuti). The investigated ancient Anatolian populations are given in “pop1” and “pop2” while global modern and ancient “test” populations are given in “pop 3”, “Mbuti” is used as the outgroup. The Z scores were calculated from a 5 cM block jackknifing standard error.
Pop1	Pop2	Pop3	Pop4	D	Z	nSNPs
AAF	AHG	KK1.SG	Mbuti	0.0111	2.149	458423
AAF	AHG	Vishwabrahmin	Mbuti	0.0089	2.722	458557
AAF	AHG	Mala	Mbuti	0.0081	2.46	458557
AAF	AHG	Jew_Iraqi	Mbuti	0.0081	2.403	458557
AAF	AHG	Pathan	Mbuti	0.0078	2.431	458557
AAF	AHG	SATP.SG	Mbuti	0.0075	1.216	319774
AAF	AHG	Iran_N	Mbuti	0.0074	1.391	384175
AAF	AHG	Sindhi_Pakistan	Mbuti	0.0072	2.26	458557
AAF	AHG	Kalash	Mbuti	0.0071	2.046	458557
AAF	AHG	Jew_Cochin	Mbuti	0.0071	2.019	458557
AAF	AHG	GujaratiD	Mbuti	0.007	2.025	458557
AAF	AHG	Falkenstein	Mbuti	0.0069	0.732	85621
AAF	AHG	GujaratiB	Mbuti	0.0068	1.974	458557
AAF	AHG	Kumyk	Mbuti	0.0066	1.954	458557
AAF	AHG	Makrani	Mbuti	0.0063	2.016	458557
AAF	AHG	Brahui	Mbuti	0.0063	1.943	458557
AAF	AHG	Lodhi	Mbuti	0.0063	1.942	458557
AAF	AHG	Bengali	Mbuti	0.0063	1.878	458557
AAF	AHG	Iran_ChL	Mbuti	0.0063	1.557	437181
AAF	AHG	Wambo	Mbuti	0.0059	2.299	458557
AAF	AHG	Brahmin_Tiwari	Mbuti	0.0059	1.818	458557
AAF	AHG	Arara	Mbuti	0.0057	1.271	454512
AAF	AHG	Burusho	Mbuti	0.0055	1.739	458557
AAF	AHG	Iran_Non-Zoroastrian_Fars	Mbuti	0.0054	1.689	454283
AAF	AHG	Balochi	Mbuti	0.0054	1.672	458557
AAF	AHG	Onge	Mbuti	0.0053	1.362	458557
AAF	AHG	Jew_Georgian	Mbuti	0.0051	1.456	458557
AAF	AHG	New_Guinea	Mbuti	0.0051	1.223	458557
AAF	AHG	Algonquin	Mbuti	0.0049	1.262	458557
AAF	AHG	Cabecar	Mbuti	0.0048	1.021	458557
AAF	AHG	Druze	Mbuti	0.0046	1.476	458557
AAF	AHG	GujaratiA	Mbuti	0.0046	1.289	458557
AAF	AHG	Steppe_MLBA	Mbuti	0.0045	1.321	458543
AAF	AHG	Jew_Iranian	Mbuti	0.0044	1.332	458557
AAF	AHG	BantuSA	Mbuti	0.0043	1.771	458557
AAF	AHG	Oromo	Mbuti	0.0043	1.467	458557
AAF	AHG	Punjabi	Mbuti	0.0042	1.241	458557
AAF	AHG	Levant_BA	Mbuti	0.0042	0.979	397785
AAF	AHG	Turkmen	Mbuti	0.004	1.188	458557
AAF	AHG	Vella_Lavella	Mbuti	0.004	1.035	458557
AAF	AHG	Scottish	Mbuti	0.0038	1.041	458557
AAF	AHG	Turkish	Mbuti	0.0037	1.196	458557
AAF	AHG	Kharia	Mbuti	0.0037	1.136	458557
AAF	AHG	Santa_Cruz	Mbuti	0.0037	0.907	458557
AAF	AHG	Greece_EN	Mbuti	0.0037	0.817	387137
AAF	AHG	BantuSA_Herero	Mbuti	0.0035	1.099	458485
AAF	AHG	UrubuKaapor	Mbuti	0.0035	0.763	454503
AAF	AHG	Wayuu	Mbuti	0.0035	0.663	457448
AAF	AHG	Iran_IA.SG	Mbuti	0.0035	0.631	406037
AAF	AHG	Ossetian	Mbuti	0.0034	1.003	458557
AAF	AHG	Pima	Mbuti	0.0034	0.825	458557
AAF	AHG	Kaqchikel	Mbuti	0.0034	0.82	458557
AAF	AHG	Papuan_Gulf	Mbuti	0.0033	0.811	458557
AAF	AHG	Palestinian	Mbuti	0.0032	1.064	458557
AAF	AHG	Orcadian	Mbuti	0.0032	0.978	458557
AAF	AHG	Nogai	Mbuti	0.0032	0.976	458557
AAF	AHG	Chechen	Mbuti	0.0032	0.929	458557
AAF	AHG	Saami.DG	Mbuti	0.0032	0.732	452841
AAF	AHG	Tshwa	Mbuti	0.0031	1.268	458557
AAF	AHG	Iran_Zoroastrian	Mbuti	0.0031	0.942	454283
AAF	AHG	Tibetan.DG	Mbuti	0.0031	0.712	452823
AAF	AHG	Steppe_IA	Mbuti	0.0031	0.563	408582
AAF	AHG	Hadza1	Mbuti	0.003	1.029	458544
AAF	AHG	Lezgin	Mbuti	0.003	0.899	458557
AAF	AHG	Tajik	Mbuti	0.003	0.876	458557
AAF	AHG	Papuan	Mbuti	0.003	0.693	458557
AAF	AHG	Italian_South	Mbuti	0.003	0.605	456501
AAF	AHG	Chuvash	Mbuti	0.0029	0.905	458557
AAF	AHG	Jew_Tunisian	Mbuti	0.0029	0.865	458557
AAF	AHG	Aleut	Mbuti	0.0029	0.818	458557
AAF	AHG	Armenia_EBA	Mbuti	0.0029	0.682	434701
AAF	AHG	Jordanian	Mbuti	0.0028	0.899	458557
AAF	AHG	Hazara	Mbuti	0.0028	0.862	458557
AAF	AHG	Estonian	Mbuti	0.0028	0.828	458557
AAF	AHG	Steppe_EMBA	Mbuti	0.0028	0.804	458548
AAF	AHG	Atayal	Mbuti	0.0028	0.713	458557
AAF	AHG	Iberia_BA	Mbuti	0.0028	0.406	177528
AAF	AHG	Shua	Mbuti	0.0027	1.196	458557
AAF	AHG	Czech	Mbuti	0.0027	0.805	458557
AAF	AHG	Steppe_Eneolithic	Mbuti	0.0027	0.543	339407
AAF	AHG	Iran_LN	Mbuti	0.0027	0.438	232655
AAF	AHG	ArgentinePuna	Mbuti	0.0025	0.601	454529
AAF	AHG	Taa_West	Mbuti	0.0024	1.138	458557
AAF	AHG	Haiom	Mbuti	0.0024	1.074	458557
AAF	AHG	AA	Mbuti	0.0024	1.054	458557
AAF	AHG	Adygei	Mbuti	0.0024	0.725	458557
AAF	AHG	Iranian	Mbuti	0.0024	0.722	458557
AAF	AHG	Cypriot	Mbuti	0.0023	0.67	458557
AAF	AHG	Finnish	Mbuti	0.0023	0.666	458557
AAF	AHG	GujaratiC	Mbuti	0.0023	0.66	458557
AAF	AHG	BantuKenya	Mbuti	0.0022	0.942	458557
AAF	AHG	Abkhasian	Mbuti	0.0022	0.672	458557
AAF	AHG	Tikopia	Mbuti	0.0022	0.536	458557
AAF	AHG	Anatolia_ChL	Mbuti	0.0022	0.394	303700
AAF	AHG	Nama	Mbuti	0.0021	1.02	458557
AAF	AHG	Syrian	Mbuti	0.0021	0.645	458557
AAF	AHG	Kyrgyz	Mbuti	0.0021	0.61	458557
AAF	AHG	Borneo	Mbuti	0.0021	0.552	458557
AAF	AHG	BedouinA	Mbuti	0.002	0.658	458557
AAF	AHG	BedouinB	Mbuti	0.002	0.622	458557
AAF	AHG	Karitiana	Mbuti	0.0019	0.425	458557
AAF	AHG	Mende	Mbuti	0.0018	0.756	458557
AAF	AHG	Jew_Libyan	Mbuti	0.0018	0.542	458557
AAF	AHG	Albanian	Mbuti	0.0018	0.53	458557
AAF	AHG	Yoruba	Mbuti	0.0017	0.779	458557
AAF	AHG	Gana	Mbuti	0.0017	0.755	458557
AAF	AHG	Kgalagadi	Mbuti	0.0017	0.735	458557
AAF	AHG	Kusunda	Mbuti	0.0017	0.475	458557
AAF	AHG	Hungarian	Mbuti	0.0016	0.5	458557
AAF	AHG	Naro	Mbuti	0.0015	0.652	458557
AAF	AHG	Italian_North	Mbuti	0.0015	0.459	458557
AAF	AHG	Jew_Ashkenazi	Mbuti	0.0015	0.425	458557
AAF	AHG	Tuvinian	Mbuti	0.0015	0.404	458557
AAF	AHG	Quechua	Mbuti	0.0015	0.37	458557
AAF	AHG	Armenia_MLBA	Mbuti	0.0015	0.367	427665
AAF	AHG	Mixe	Mbuti	0.0015	0.347	458557
AAF	AHG	Khomani	Mbuti	0.0014	0.645	458557
AAF	AHG	Egyptian	Mbuti	0.0014	0.469	458557
AAF	AHG	Jew_Yemenite	Mbuti	0.0014	0.446	458557
AAF	AHG	Mordovian	Mbuti	0.0014	0.394	458557
AAF	AHG	Chilote	Mbuti	0.0014	0.363	458557
AAF	AHG	Bolivian	Mbuti	0.0014	0.356	458557
AAF	AHG	Taa_East	Mbuti	0.0013	0.538	458557
AAF	AHG	Lebanese	Mbuti	0.0013	0.385	458557
AAF	AHG	Altaian	Mbuti	0.0013	0.35	458557
AAF	AHG	Mamanwa	Mbuti	0.0013	0.337	458557
AAF	AHG	Papuan_Central	Mbuti	0.0013	0.333	458557
AAF	AHG	Somali	Mbuti	0.0012	0.494	458557
AAF	AHG	Europe_LNBA	Mbuti	0.0012	0.382	458556
AAF	AHG	Bulgarian	Mbuti	0.0012	0.372	458557
AAF	AHG	Icelandic	Mbuti	0.0012	0.362	458557
AAF	AHG	Russian	Mbuti	0.0012	0.356	458557
AAF	AHG	Maltese	Mbuti	0.0012	0.344	458557
AAF	AHG	Mansi	Mbuti	0.0012	0.329	458557
AAF	AHG	Ranongga	Mbuti	0.0012	0.325	458557
AAF	AHG	Guarani	Mbuti	0.0012	0.281	458557
AAF	AHG	Kostenki12	Mbuti	0.0012	0.09	31290
AAF	AHG	Luo	Mbuti	0.0011	0.511	458557
AAF	AHG	Sandawe	Mbuti	0.0011	0.495	458557
AAF	AHG	Yemeni	Mbuti	0.0011	0.359	458557
AAF	AHG	Tunisian	Mbuti	0.0011	0.355	458557
AAF	AHG	Tubalar	Mbuti	0.0011	0.339	458557
AAF	AHG	Jew_Turkish	Mbuti	0.0011	0.32	458557
AAF	AHG	Spanish_North	Mbuti	0.0011	0.301	458557
AAF	AHG	Kolombangara	Mbuti	0.0011	0.286	458557
AAF	AHG	Chukchi1	Mbuti	0.0011	0.266	458557
AAF	AHG	Ju_hoan_North	Mbuti	0.001	0.443	458557
AAF	AHG	Makira	Mbuti	0.001	0.254	458557
AAF	AHG	Damara	Mbuti	0.0009	0.399	458557
AAF	AHG	Balkar	Mbuti	0.0009	0.283	458557
AAF	AHG	HohleFels79	Mbuti	0.0009	0.098	61755
AAF	AHG	Turkish_Balikesir	Mbuti	0.0008	0.22	458557
AAF	AHG	Malaita	Mbuti	0.0008	0.216	458557
AAF	AHG	Itelmen	Mbuti	0.0008	0.202	458557
AAF	AHG	Biaka	Mbuti	0.0007	0.364	458557
AAF	AHG	LateDorset.SG	Mbuti	0.0007	0.096	143050
AAF	AHG	Datog	Mbuti	0.0006	0.211	458543
AAF	AHG	Uygur	Mbuti	0.0006	0.185	458557
AAF	AHG	Tu	Mbuti	0.0006	0.156	458557
AAF	AHG	MA1.SG	Mbuti	0.0006	0.095	333118
AAF	AHG	Dinka	Mbuti	0.0005	0.184	458557
AAF	AHG	French	Mbuti	0.0005	0.162	458557
AAF	AHG	Cree	Mbuti	0.0005	0.141	458557
AAF	AHG	Zapotec	Mbuti	0.0005	0.129	458557
AAF	AHG	Ukrainian	Mbuti	0.0004	0.106	458557
AAF	AHG	AfontovaGora3	Mbuti	0.0004	0.063	139906
AAF	AHG	Jew_Moroccan	Mbuti	0.0003	0.079	458557
AAF	AHG	Sicilian	Mbuti	0.0003	0.079	458557
AAF	AHG	Norwegian	Mbuti	0.0003	0.073	458557
AAF	AHG	Ticuna	Mbuti	0.0003	0.052	457236
AAF	AHG	Cambodian	Mbuti	0.0002	0.063	458557
AAF	AHG	Savo	Mbuti	0.0002	0.046	458557
AAF	AHG	Balkans_Neolithic	Mbuti	0.0002	0.043	444968
AAF	AHG	Esan	Mbuti	0.0001	0.049	458557
AAF	AHG	Saqqaq.SG	Mbuti	0.0001	0.027	445364
AAF	AHG	Sardinian	Mbuti	0.0001	0.022	458557
AAF	AHG	Armenia_ChL	Mbuti	0.0001	0.017	441363
AAF	AHG	Motala_HG.SG	Mbuti	0.0001	0.011	412247
AAF	AHG	Mixtec	Mbuti	0	0.002	458557
AAF	AHG	Mozabite	Mbuti	0	0.002	458557
AAF	AHG	English	Mbuti	0	-0.002	458557
AAF	AHG	Himba	Mbuti	0	-0.011	458555
AAF	AHG	Villabruna	Mbuti	-0.0001	-0.026	413560
AAF	AHG	Surui	Mbuti	-0.0001	-0.027	458557
AAF	AHG	Gambian	Mbuti	-0.0001	-0.031	458557
AAF	AHG	Luhya	Mbuti	-0.0001	-0.047	458557
AAF	AHG	Zoro	Mbuti	-0.0002	-0.044	451690
AAF	AHG	Thai	Mbuti	-0.0002	-0.048	458557
AAF	AHG	Saudi	Mbuti	-0.0002	-0.056	458557
AAF	AHG	Taa_North	Mbuti	-0.0002	-0.086	458557
AAF	AHG	Chipewyan	Mbuti	-0.0003	-0.07	458557
AAF	AHG	Nggela	Mbuti	-0.0003	-0.071	458557
AAF	AHG	Kalmyk	Mbuti	-0.0003	-0.091	458557
AAF	AHG	Mandenka	Mbuti	-0.0003	-0.121	458557
AAF	AHG	Guarani_KW	Mbuti	-0.0004	-0.096	454527
AAF	AHG	Kinh	Mbuti	-0.0004	-0.104	458557
AAF	AHG	Belarusian	Mbuti	-0.0004	-0.106	458557
AAF	AHG	Yukagir	Mbuti	-0.0004	-0.113	458557
AAF	AHG	Lithuanian	Mbuti	-0.0004	-0.12	458557
AAF	AHG	Yakut	Mbuti	-0.0004	-0.121	458557
AAF	AHG	Khwe	Mbuti	-0.0004	-0.181	458557
AAF	AHG	Xavante	Mbuti	-0.0005	-0.123	454529
AAF	AHG	Spanish	Mbuti	-0.0005	-0.143	458557
AAF	AHG	Hadza	Mbuti	-0.0005	-0.206	458557
AAF	AHG	Aleut_Tlingit	Mbuti	-0.0006	-0.155	458557
AAF	AHG	Tswana	Mbuti	-0.0006	-0.243	458557
AAF	AHG	Hoan	Mbuti	-0.0006	-0.255	458557
AAF	AHG	Apalai	Mbuti	-0.0007	-0.159	454506
AAF	AHG	Mayan	Mbuti	-0.0007	-0.19	458557
AAF	AHG	Masai	Mbuti	-0.0007	-0.284	458557
AAF	AHG	Nasioi	Mbuti	-0.0008	-0.194	458557
AAF	AHG	Basque	Mbuti	-0.0008	-0.252	458557
AAF	AHG	Chukchi	Mbuti	-0.0009	-0.23	458557
AAF	AHG	Dai	Mbuti	-0.0009	-0.237	458557
AAF	AHG	Anatolia_N_7BC	Mbuti	-0.0009	-0.254	458488
AAF	AHG	Jew_Ethiopian	Mbuti	-0.0009	-0.297	458557
AAF	AHG	Selkup	Mbuti	-0.001	-0.288	458557
AAF	AHG	Choiseul	Mbuti	-0.0011	-0.27	458557
AAF	AHG	Gui	Mbuti	-0.0011	-0.462	458557
AAF	AHG	Xuun	Mbuti	-0.0011	-0.521	458557
AAF	AHG	Lahu	Mbuti	-0.0012	-0.317	458557
AAF	AHG	Even	Mbuti	-0.0012	-0.336	458557
AAF	AHG	Russell	Mbuti	-0.0013	-0.31	458555
AAF	AHG	Ju_hoan_South	Mbuti	-0.0013	-0.504	458557
AAF	AHG	Paglicci133_published	Mbuti	-0.0014	-0.112	33719
AAF	AHG	Koryak	Mbuti	-0.0014	-0.366	458557
AAF	AHG	Semende	Mbuti	-0.0014	-0.386	458557
AAF	AHG	Ami	Mbuti	-0.0015	-0.378	458557
AAF	AHG	Eskimo_Naukan	Mbuti	-0.0016	-0.404	458557
AAF	AHG	Korean	Mbuti	-0.0016	-0.416	458557
AAF	AHG	Mongola	Mbuti	-0.0016	-0.441	458557
AAF	AHG	Europe_MNChL	Mbuti	-0.0016	-0.484	458552
AAF	AHG	Dolgan	Mbuti	-0.0017	-0.442	458557
AAF	AHG	Chane	Mbuti	-0.0018	-0.348	457067
AAF	AHG	Inga	Mbuti	-0.0018	-0.398	458543
AAF	AHG	Ust_Ishim	Mbuti	-0.0019	-0.374	457568
AAF	AHG	Ojibwa	Mbuti	-0.0019	-0.53	458557
AAF	AHG	Nganasan	Mbuti	-0.002	-0.515	458557
AAF	AHG	Han	Mbuti	-0.002	-0.543	458557
AAF	AHG	Piapoco	Mbuti	-0.0021	-0.498	458557
AAF	AHG	Ontong_Java	Mbuti	-0.0021	-0.529	458557
AAF	AHG	Eskimo_ChaplinSireniki	Mbuti	-0.0021	-0.541	458557
AAF	AHG	Mamanwa1	Mbuti	-0.0021	-0.551	458557
AAF	AHG	She	Mbuti	-0.0021	-0.559	458557
AAF	AHG	Canary_Islander	Mbuti	-0.0022	-0.539	458550
AAF	AHG	Guarani_GN	Mbuti	-0.0023	-0.544	454520
AAF	AHG	Yi	Mbuti	-0.0023	-0.621	458557
AAF	AHG	Tongan	Mbuti	-0.0024	-0.625	458557
AAF	AHG	Croatian	Mbuti	-0.0024	-0.712	458557
AAF	AHG	Japanese	Mbuti	-0.0025	-0.703	458557
AAF	AHG	Saharawi	Mbuti	-0.0025	-0.769	458557
AAF	AHG	SHG	Mbuti	-0.0026	-0.604	445691
AAF	AHG	Santa_Isabel	Mbuti	-0.0026	-0.693	458557
AAF	AHG	Miao	Mbuti	-0.0027	-0.704	458557
AAF	AHG	Bockstein_d_published	Mbuti	-0.0028	-0.364	128286
AAF	AHG	Naxi	Mbuti	-0.0028	-0.74	458557
AAF	AHG	Ulchi	Mbuti	-0.0028	-0.764	458557
AAF	AHG	Oroqen	Mbuti	-0.0029	-0.778	458557
AAF	AHG	Xibo	Mbuti	-0.0029	-0.786	458557
AAF	AHG	Algerian	Mbuti	-0.0029	-0.912	458557
AAF	AHG	Natufian	Mbuti	-0.003	-0.501	233793
AAF	AHG	EHG	Mbuti	-0.0031	-0.667	443049
AAF	AHG	Aymara	Mbuti	-0.0031	-0.733	458557
AAF	AHG	Kostenki14	Mbuti	-0.0032	-0.571	435268
AAF	AHG	Hezhen	Mbuti	-0.0032	-0.848	458557
AAF	AHG	Daur	Mbuti	-0.0032	-0.873	458557
AAF	AHG	Kikuyu	Mbuti	-0.0032	-1.206	458557
AAF	AHG	Tepecik_pub	Mbuti	-0.0034	-0.654	308175
AAF	AHG	Rennell_and_Bellona	Mbuti	-0.0036	-0.844	458557
AAF	AHG	BantuSA_Ovambo	Mbuti	-0.0036	-0.918	453096
AAF	AHG	Tujia	Mbuti	-0.0038	-0.999	458557
AAF	AHG	LaBrana1.SG	Mbuti	-0.0043	-0.745	440589
AAF	AHG	Europe_EN	Mbuti	-0.0043	-1.293	458557
AAF	AHG	Vestonice16	Mbuti	-0.0045	-0.773	362520
AAF	AHG	Mota.SG	Mbuti	-0.0049	-1.053	458446
AAF	AHG	WHG	Mbuti	-0.0051	-1.124	458505
AAF	AHG	Sherpa.DG	Mbuti	-0.0052	-1.235	452845
AAF	AHG	Levant_N	Mbuti	-0.0053	-1.171	379062
AAF	AHG	LBK_EN	Mbuti	-0.0058	-0.834	180370
AAF	AHG	KO1.SG	Mbuti	-0.0065	-1.121	318957
AAF	AHG	Iron_Gates_HG	Mbuti	-0.0068	-1.764	458203
AAF	AHG	Pavlov1	Mbuti	-0.007	-0.524	31978
AAF	AHG	Rochedane_published	Mbuti	-0.007	-0.821	100520
AAF	AHG	Chaudardes1	Mbuti	-0.0076	-0.691	53550
AAF	AHG	KFH2	Mbuti	-0.0081	-0.784	57117
AAF	AHG	Iran_HotuIIIb	Mbuti	-0.0086	-0.905	68818
AAF	AHG	Muierii2	Mbuti	-0.0087	-0.747	43638
AAF	AHG	Bichon.SG	Mbuti	-0.0101	-1.798	458037
AAF	AHG	GoyetQ116-1_published	Mbuti	-0.0104	-1.701	346954
AAF	AHG	HohleFels49	Mbuti	-0.0125	-1.853	222611
AAF	AHG	ElMiron	Mbuti	-0.0128	-2.021	324024
AAF	AHG	Ostuni1	Mbuti	-0.0144	-2.057	173990
AAF	AHG	Ranchot88_d_published	Mbuti	-0.0153	-2.506	299279
AAF	AHG	Iberia_Chalcolithic	Mbuti	-0.0153	-2.781	438131
AAF	AHG	GoyetQ-2	Mbuti	-0.0156	-2.315	186680
AAF	AHG	Brillenhohle	Mbuti	-0.0157	-2.199	142791
AAF	AHG	GoyetQ376-19	Mbuti	-0.018	-1.198	22696
AAF	AHG	Vestonice43	Mbuti	-0.0204	-2.127	69421
AAF	AHG	Vestonice13	Mbuti	-0.0242	-2.457	61662
AAF	AHG	BerryAuBac_published	Mbuti	-0.0293	-1.932	23073
ACF	AAF	Levant_N	Mbuti	0.0121	5.205	444701
ACF	AAF	Natufian	Mbuti	0.0114	3.838	269272
ACF	AAF	GoyetQ376-19	Mbuti	0.01	1.202	26082
ACF	AAF	Greece_EN	Mbuti	0.0098	4.342	453168
ACF	AAF	Levant_BA	Mbuti	0.0086	4.004	468017
ACF	AAF	Balkans_Neolithic	Mbuti	0.008	3.729	544735
ACF	AAF	Iran_ChL	Mbuti	0.0066	3.25	530738
ACF	AAF	Europe_EN	Mbuti	0.0062	3.796	568814
ACF	AAF	Armenia_ChL	Mbuti	0.0062	2.952	536679
ACF	AAF	Anatolia_ChL	Mbuti	0.0059	1.882	349178
ACF	AAF	Italian_South	Mbuti	0.0054	2.102	566153
ACF	AAF	BerryAuBac_published	Mbuti	0.0051	0.634	26105
ACF	AAF	Saudi	Mbuti	0.005	2.981	568817
ACF	AAF	Jew_Yemenite	Mbuti	0.0046	2.772	568817
ACF	AAF	Jew_Moroccan	Mbuti	0.0042	2.474	568817
ACF	AAF	Iran_LN	Mbuti	0.0042	1.298	269810
ACF	AAF	GoyetQ-2	Mbuti	0.0042	1.154	218680
ACF	AAF	Lebanese	Mbuti	0.0041	2.567	568817
ACF	AAF	Iran_IA.SG	Mbuti	0.0041	1.431	499676
ACF	AAF	BedouinB	Mbuti	0.0039	2.363	568817
ACF	AAF	Armenia_EBA	Mbuti	0.0038	1.862	526385
ACF	AAF	Iran_N	Mbuti	0.0036	1.382	454262
ACF	AAF	Syrian	Mbuti	0.0034	2.069	568817
ACF	AAF	Iran_HotuIIIb	Mbuti	0.0033	0.682	78554
ACF	AAF	Jew_Ethiopian	Mbuti	0.0032	2.272	568817
ACF	AAF	Sicilian	Mbuti	0.0032	1.933	568817
ACF	AAF	Europe_MNChL	Mbuti	0.0031	1.86	568811
ACF	AAF	KFH2	Mbuti	0.0031	0.555	66281
ACF	AAF	Jordanian	Mbuti	0.003	1.914	568817
ACF	AAF	Cypriot	Mbuti	0.003	1.795	568817
ACF	AAF	BedouinA	Mbuti	0.0029	1.945	568817
ACF	AAF	Jew_Iranian	Mbuti	0.0029	1.773	568817
ACF	AAF	Jew_Tunisian	Mbuti	0.0029	1.743	568817
ACF	AAF	Egyptian	Mbuti	0.0028	2.003	568817
ACF	AAF	Tunisian	Mbuti	0.0028	1.834	568817
ACF	AAF	Mozabite	Mbuti	0.0027	1.846	568817
ACF	AAF	Palestinian	Mbuti	0.0026	1.738	568817
ACF	AAF	Canary_Islander	Mbuti	0.0026	1.252	568810
ACF	AAF	Armenia_MLBA	Mbuti	0.0025	1.13	519362
ACF	AAF	Yemeni	Mbuti	0.0024	1.549	568817
ACF	AAF	Saharawi	Mbuti	0.0024	1.496	568817
ACF	AAF	Druze	Mbuti	0.0023	1.506	568817
ACF	AAF	Jew_Turkish	Mbuti	0.0021	1.244	568817
ACF	AAF	Tepecik_pub	Mbuti	0.0021	0.83	377465
ACF	AAF	Jew_Iraqi	Mbuti	0.002	1.158	568817
ACF	AAF	Sardinian	Mbuti	0.0019	1.132	568817
ACF	AAF	Somali	Mbuti	0.0018	1.4	568817
ACF	AAF	Jew_Georgian	Mbuti	0.0017	0.978	568817
ACF	AAF	Maltese	Mbuti	0.0016	0.949	568817
ACF	AAF	Brillenhohle	Mbuti	0.0016	0.42	166412
ACF	AAF	Jew_Ashkenazi	Mbuti	0.0015	0.9	568817
ACF	AAF	Iranian	Mbuti	0.0015	0.898	568817
ACF	AAF	Datog	Mbuti	0.0012	0.751	568797
ACF	AAF	Abkhasian	Mbuti	0.0012	0.706	568817
ACF	AAF	Algerian	Mbuti	0.0011	0.679	568817
ACF	AAF	Adygei	Mbuti	0.0011	0.666	568817
ACF	AAF	Iberia_Chalcolithic	Mbuti	0.0011	0.406	539527
ACF	AAF	Iran_Zoroastrian	Mbuti	0.0009	0.578	563061
ACF	AAF	Balkar	Mbuti	0.0009	0.549	568817
ACF	AAF	Ossetian	Mbuti	0.0009	0.535	568817
ACF	AAF	Gui	Mbuti	0.0006	0.421	568817
ACF	AAF	Lezgin	Mbuti	0.0006	0.347	568817
ACF	AAF	Turkish_Balikesir	Mbuti	0.0005	0.246	568817
ACF	AAF	Rochedane_published	Mbuti	0.0004	0.097	115198
ACF	AAF	Italian_North	Mbuti	0.0003	0.189	568817
ACF	AAF	Iran_Non-Zoroastrian_Fars	Mbuti	0.0003	0.183	563061
ACF	AAF	Masai	Mbuti	0.0002	0.192	568817
ACF	AAF	Turkish	Mbuti	0.0002	0.149	568817
ACF	AAF	Albanian	Mbuti	0.0002	0.146	568817
ACF	AAF	Sandawe	Mbuti	0.0002	0.136	568817
ACF	AAF	Hoan	Mbuti	0.0002	0.132	568817
ACF	AAF	Jew_Libyan	Mbuti	0.0002	0.126	568817
ACF	AAF	Ju_hoan_South	Mbuti	0.0002	0.113	568817
ACF	AAF	Kgalagadi	Mbuti	0.0001	0.054	568817
ACF	AAF	Esan	Mbuti	0	0.032	568817
ACF	AAF	Chechen	Mbuti	0	0.005	568817
ACF	AAF	Tswana	Mbuti	0	-0.019	568817
ACF	AAF	Ranchot88_d_published	Mbuti	-0.0001	-0.023	344717
ACF	AAF	Spanish	Mbuti	-0.0001	-0.064	568817
ACF	AAF	Oromo	Mbuti	-0.0001	-0.07	568817
ACF	AAF	Taa_East	Mbuti	-0.0002	-0.186	568817
ACF	AAF	Paglicci133_published	Mbuti	-0.0003	-0.048	39214
ACF	AAF	Gana	Mbuti	-0.0003	-0.233	568817
ACF	AAF	Mandenka	Mbuti	-0.0003	-0.301	568817
ACF	AAF	Pavlov1	Mbuti	-0.0004	-0.049	36324
ACF	AAF	Spanish_North	Mbuti	-0.0004	-0.189	568817
ACF	AAF	Croatian	Mbuti	-0.0004	-0.232	568817
ACF	AAF	Kikuyu	Mbuti	-0.0004	-0.311	568817
ACF	AAF	Luhya	Mbuti	-0.0004	-0.324	568817
ACF	AAF	Khomani	Mbuti	-0.0004	-0.327	568817
ACF	AAF	BantuSA_Ovambo	Mbuti	-0.0005	-0.23	561892
ACF	AAF	Bulgarian	Mbuti	-0.0005	-0.331	568817
ACF	AAF	Nama	Mbuti	-0.0005	-0.474	568817
ACF	AAF	ElMiron	Mbuti	-0.0007	-0.214	378816
ACF	AAF	Himba	Mbuti	-0.0007	-0.491	568815
ACF	AAF	Tshwa	Mbuti	-0.0007	-0.573	568817
ACF	AAF	Shua	Mbuti	-0.0007	-0.604	568817
ACF	AAF	French	Mbuti	-0.0008	-0.514	568817
ACF	AAF	Dinka	Mbuti	-0.0008	-0.58	568817
ACF	AAF	Damara	Mbuti	-0.0008	-0.692	568817
ACF	AAF	Kumyk	Mbuti	-0.0009	-0.53	568817
ACF	AAF	Europe_LNBA	Mbuti	-0.0009	-0.587	568812
ACF	AAF	Gambian	Mbuti	-0.0009	-0.679	568817
ACF	AAF	Naro	Mbuti	-0.001	-0.812	568817
ACF	AAF	Balochi	Mbuti	-0.0011	-0.708	568817
ACF	AAF	Haiom	Mbuti	-0.0011	-0.921	568817
ACF	AAF	Khwe	Mbuti	-0.0011	-0.949	568817
ACF	AAF	Jew_Cochin	Mbuti	-0.0012	-0.676	568817
ACF	AAF	Norwegian	Mbuti	-0.0012	-0.694	568817
ACF	AAF	Basque	Mbuti	-0.0012	-0.742	568817
ACF	AAF	Brahui	Mbuti	-0.0012	-0.765	568817
ACF	AAF	Yoruba	Mbuti	-0.0012	-1.068	568817
ACF	AAF	GujaratiD	Mbuti	-0.0013	-0.757	568817
ACF	AAF	Nogai	Mbuti	-0.0013	-0.761	568817
ACF	AAF	Makrani	Mbuti	-0.0013	-0.863	568817
ACF	AAF	BantuSA	Mbuti	-0.0014	-1.092	568817
ACF	AAF	BantuKenya	Mbuti	-0.0014	-1.106	568817
ACF	AAF	Czech	Mbuti	-0.0015	-0.881	568817
ACF	AAF	Taa_North	Mbuti	-0.0015	-1.182	568817
ACF	AAF	Taa_West	Mbuti	-0.0015	-1.239	568817
ACF	AAF	Xuun	Mbuti	-0.0015	-1.286	568817
ACF	AAF	Icelandic	Mbuti	-0.0016	-0.944	568817
ACF	AAF	BantuSA_Herero	Mbuti	-0.0016	-0.976	568735
ACF	AAF	Luo	Mbuti	-0.0016	-1.328	568817
ACF	AAF	Kalash	Mbuti	-0.0017	-0.981	568817
ACF	AAF	Hungarian	Mbuti	-0.0017	-1.027	568817
ACF	AAF	Ju_hoan_North	Mbuti	-0.0017	-1.412	568817
ACF	AAF	Burusho	Mbuti	-0.0018	-1.119	568817
ACF	AAF	Scottish	Mbuti	-0.0019	-1.003	568817
ACF	AAF	GujaratiC	Mbuti	-0.0019	-1.074	568817
ACF	AAF	Belarusian	Mbuti	-0.0019	-1.123	568817
ACF	AAF	Ukrainian	Mbuti	-0.0019	-1.139	568817
ACF	AAF	Pathan	Mbuti	-0.0019	-1.208	568817
ACF	AAF	Hadza	Mbuti	-0.0019	-1.477	568817
ACF	AAF	Biaka	Mbuti	-0.0019	-1.848	568817
ACF	AAF	Mota.SG	Mbuti	-0.002	-0.835	568686
ACF	AAF	HohleFels49	Mbuti	-0.0021	-0.568	261800
ACF	AAF	Uygur	Mbuti	-0.0021	-1.246	568817
ACF	AAF	GujaratiB	Mbuti	-0.0021	-1.274	568817
ACF	AAF	Lithuanian	Mbuti	-0.0022	-1.282	568817
ACF	AAF	Orcadian	Mbuti	-0.0022	-1.29	568817
ACF	AAF	Mordovian	Mbuti	-0.0022	-1.334	568817
ACF	AAF	Mende	Mbuti	-0.0022	-1.855	568817
ACF	AAF	Tajik	Mbuti	-0.0023	-1.367	568817
ACF	AAF	AA	Mbuti	-0.0023	-1.956	568817
ACF	AAF	Steppe_EMBA	Mbuti	-0.0024	-1.449	568783
ACF	AAF	Wambo	Mbuti	-0.0024	-1.753	568817
ACF	AAF	LateDorset.SG	Mbuti	-0.0026	-0.637	171492
ACF	AAF	English	Mbuti	-0.0026	-1.526	568817
ACF	AAF	Russian	Mbuti	-0.0026	-1.596	568817
ACF	AAF	Finnish	Mbuti	-0.0027	-1.597	568817
ACF	AAF	Saqqaq.SG	Mbuti	-0.0028	-1.078	547233
ACF	AAF	Turkmen	Mbuti	-0.0028	-1.702	568817
ACF	AAF	Hazara	Mbuti	-0.0028	-1.721	568817
ACF	AAF	Daur	Mbuti	-0.0029	-1.508	568817
ACF	AAF	Hadza1	Mbuti	-0.0029	-1.928	568803
ACF	AAF	Sherpa.DG	Mbuti	-0.003	-1.402	561515
ACF	AAF	Miao	Mbuti	-0.0031	-1.675	568817
ACF	AAF	AfontovaGora3	Mbuti	-0.0032	-0.826	160878
ACF	AAF	Xibo	Mbuti	-0.0032	-1.688	568817
ACF	AAF	Sindhi_Pakistan	Mbuti	-0.0032	-2.023	568817
ACF	AAF	Atayal	Mbuti	-0.0033	-1.596	568817
ACF	AAF	Muierii2	Mbuti	-0.0034	-0.575	49567
ACF	AAF	Mamanwa1	Mbuti	-0.0034	-1.702	568817
ACF	AAF	GujaratiA	Mbuti	-0.0035	-2.08	568817
ACF	AAF	Naxi	Mbuti	-0.0036	-1.906	568817
ACF	AAF	Tuvinian	Mbuti	-0.0036	-1.969	568817
ACF	AAF	Estonian	Mbuti	-0.0036	-2.124	568817
ACF	AAF	Lodhi	Mbuti	-0.0036	-2.227	568817
ACF	AAF	Steppe_IA	Mbuti	-0.0037	-1.311	497860
ACF	AAF	Ostuni1	Mbuti	-0.0038	-0.996	199301
ACF	AAF	Iberia_BA	Mbuti	-0.0038	-1.005	218775
ACF	AAF	SATP.SG	Mbuti	-0.0038	-1.215	397717
ACF	AAF	Lahu	Mbuti	-0.0038	-1.953	568817
ACF	AAF	Even	Mbuti	-0.0038	-2.165	568817
ACF	AAF	Hezhen	Mbuti	-0.0039	-2.064	568817
ACF	AAF	Steppe_MLBA	Mbuti	-0.0039	-2.264	568788
ACF	AAF	Saami.DG	Mbuti	-0.004	-1.799	561513
ACF	AAF	Ami	Mbuti	-0.004	-1.998	568817
ACF	AAF	GoyetQ116-1_published	Mbuti	-0.0041	-1.286	405006
ACF	AAF	Iran_Neolithic.SG	Mbuti	-0.0041	-1.992	568730
ACF	AAF	Tubalar	Mbuti	-0.0041	-2.421	568817
ACF	AAF	Vestonice16	Mbuti	-0.0042	-1.379	428490
ACF	AAF	Brahmin_Tiwari	Mbuti	-0.0042	-2.651	568817
ACF	AAF	Ontong_Java	Mbuti	-0.0043	-2.107	568817
ACF	AAF	Tujia	Mbuti	-0.0043	-2.243	568817
ACF	AAF	Kinh	Mbuti	-0.0043	-2.245	568817
ACF	AAF	Han	Mbuti	-0.0043	-2.348	568817
ACF	AAF	Kyrgyz	Mbuti	-0.0043	-2.474	568817
ACF	AAF	Aymara	Mbuti	-0.0044	-2.124	568817
ACF	AAF	Chilote	Mbuti	-0.0044	-2.331	568817
ACF	AAF	Selkup	Mbuti	-0.0044	-2.393	568817
ACF	AAF	Yakut	Mbuti	-0.0044	-2.403	568817
ACF	AAF	Punjabi	Mbuti	-0.0044	-2.635	568817
ACF	AAF	Thai	Mbuti	-0.0045	-2.515	568817
ACF	AAF	Mongola	Mbuti	-0.0046	-2.408	568817
ACF	AAF	Kusunda	Mbuti	-0.0046	-2.455	568817
ACF	AAF	Dolgan	Mbuti	-0.0046	-2.473	568817
ACF	AAF	Kalmyk	Mbuti	-0.0046	-2.586	568817
ACF	AAF	Aleut	Mbuti	-0.0046	-2.593	568817
ACF	AAF	She	Mbuti	-0.0047	-2.413	568817
ACF	AAF	Oroqen	Mbuti	-0.0047	-2.444	568817
ACF	AAF	Japanese	Mbuti	-0.0047	-2.508	568817
ACF	AAF	Yukagir	Mbuti	-0.0047	-2.603	568817
ACF	AAF	Cree	Mbuti	-0.0047	-2.645	568817
ACF	AAF	Russell	Mbuti	-0.0048	-2.229	568815
ACF	AAF	Nggela	Mbuti	-0.0048	-2.389	568817
ACF	AAF	Kharia	Mbuti	-0.0048	-2.752	568817
ACF	AAF	Vishwabrahmin	Mbuti	-0.0048	-2.861	568817
ACF	AAF	Bengali	Mbuti	-0.0048	-2.865	568817
ACF	AAF	KK1.SG	Mbuti	-0.0049	-1.867	568617
ACF	AAF	Tongan	Mbuti	-0.0049	-2.393	568817
ACF	AAF	Yi	Mbuti	-0.0049	-2.596	568817
ACF	AAF	Korean	Mbuti	-0.005	-2.544	568817
ACF	AAF	Borneo	Mbuti	-0.005	-2.577	568817
ACF	AAF	Dai	Mbuti	-0.005	-2.607	568817
ACF	AAF	Cambodian	Mbuti	-0.005	-2.673	568817
ACF	AAF	Ulchi	Mbuti	-0.005	-2.679	568817
ACF	AAF	Chuvash	Mbuti	-0.005	-2.971	568817
ACF	AAF	Rennell_and_Bellona	Mbuti	-0.0051	-2.388	568817
ACF	AAF	Semende	Mbuti	-0.0051	-2.629	568817
ACF	AAF	Altaian	Mbuti	-0.0051	-2.799	568817
ACF	AAF	Bockstein_d_published	Mbuti	-0.0052	-1.324	147527
ACF	AAF	Chukchi	Mbuti	-0.0052	-2.723	568817
ACF	AAF	Mamanwa	Mbuti	-0.0053	-2.687	568817
ACF	AAF	Ojibwa	Mbuti	-0.0053	-3.079	568817
ACF	AAF	Steppe_Eneolithic	Mbuti	-0.0054	-2.154	406342
ACF	AAF	Nganasan	Mbuti	-0.0054	-2.749	568817
ACF	AAF	ArgentinePuna	Mbuti	-0.0054	-2.775	563167
ACF	AAF	Aleut_Tlingit	Mbuti	-0.0054	-2.828	568817
ACF	AAF	Tibetan.DG	Mbuti	-0.0055	-2.559	561493
ACF	AAF	Chukchi1	Mbuti	-0.0055	-2.619	568817
ACF	AAF	Eskimo_Naukan	Mbuti	-0.0055	-2.751	568817
ACF	AAF	Bolivian	Mbuti	-0.0055	-2.809	568817
ACF	AAF	Santa_Isabel	Mbuti	-0.0056	-2.859	568817
ACF	AAF	Makira	Mbuti	-0.0057	-2.835	568817
ACF	AAF	Quechua	Mbuti	-0.0057	-2.87	568817
ACF	AAF	Mansi	Mbuti	-0.0057	-3.231	568817
ACF	AAF	Mala	Mbuti	-0.0057	-3.335	568817
ACF	AAF	Tu	Mbuti	-0.0058	-3.065	568817
ACF	AAF	Ust_Ishim	Mbuti	-0.006	-2.274	567635
ACF	AAF	Algonquin	Mbuti	-0.006	-3.069	568817
ACF	AAF	Chaudardes1	Mbuti	-0.0061	-1.092	61961
ACF	AAF	Malaita	Mbuti	-0.0061	-3.032	568817
ACF	AAF	Koryak	Mbuti	-0.0061	-3.181	568817
ACF	AAF	Vestonice13	Mbuti	-0.0062	-1.186	70540
ACF	AAF	Tikopia	Mbuti	-0.0062	-2.927	568817
ACF	AAF	Mixtec	Mbuti	-0.0062	-3.107	568817
ACF	AAF	Eskimo_ChaplinSireniki	Mbuti	-0.0062	-3.133	568817
ACF	AAF	Choiseul	Mbuti	-0.0063	-3.121	568817
ACF	AAF	Zapotec	Mbuti	-0.0063	-3.182	568817
ACF	AAF	Mayan	Mbuti	-0.0063	-3.371	568817
ACF	AAF	Chipewyan	Mbuti	-0.0064	-3.439	568817
ACF	AAF	Onge	Mbuti	-0.0065	-3.103	568817
ACF	AAF	Vella_Lavella	Mbuti	-0.0065	-3.167	568817
ACF	AAF	Itelmen	Mbuti	-0.0065	-3.283	568817
ACF	AAF	Kolombangara	Mbuti	-0.0066	-3.171	568817
ACF	AAF	Papuan_Central	Mbuti	-0.0066	-3.27	568817
ACF	AAF	New_Guinea	Mbuti	-0.0067	-3.191	568817
ACF	AAF	Nasioi	Mbuti	-0.0067	-3.26	568817
ACF	AAF	Savo	Mbuti	-0.0067	-3.471	568817
ACF	AAF	Vestonice43	Mbuti	-0.0068	-1.425	78266
ACF	AAF	Kostenki14	Mbuti	-0.0068	-2.441	540566
ACF	AAF	Piapoco	Mbuti	-0.0068	-3.169	568817
ACF	AAF	Ranongga	Mbuti	-0.0068	-3.344	568817
ACF	AAF	Kaqchikel	Mbuti	-0.0068	-3.351	568817
ACF	AAF	EHG	Mbuti	-0.0069	-2.943	543614
ACF	AAF	Mixe	Mbuti	-0.0069	-3.395	568817
ACF	AAF	Pima	Mbuti	-0.0071	-3.493	568817
ACF	AAF	Ticuna	Mbuti	-0.0072	-2.669	567153
ACF	AAF	SHG	Mbuti	-0.0072	-3.23	546590
ACF	AAF	Papuan	Mbuti	-0.0073	-3.521	568817
ACF	AAF	Villabruna	Mbuti	-0.0075	-2.568	494215
ACF	AAF	UrubuKaapor	Mbuti	-0.0075	-3.255	563139
ACF	AAF	Santa_Cruz	Mbuti	-0.0076	-3.684	568817
ACF	AAF	Guarani	Mbuti	-0.0076	-3.755	568817
ACF	AAF	Guarani_GN	Mbuti	-0.0078	-3.7	563156
ACF	AAF	Surui	Mbuti	-0.0079	-3.476	568817
ACF	AAF	Inga	Mbuti	-0.0081	-3.546	568802
ACF	AAF	Karitiana	Mbuti	-0.0081	-3.708	568817
ACF	AAF	Iron_Gates_HG	Mbuti	-0.0081	-4.085	567592
ACF	AAF	MA1.SG	Mbuti	-0.0082	-2.754	409750
ACF	AAF	Guarani_KW	Mbuti	-0.0082	-3.882	563168
ACF	AAF	Papuan_Gulf	Mbuti	-0.0084	-3.865	568817
ACF	AAF	Zoro	Mbuti	-0.0086	-3.353	559533
ACF	AAF	Chane	Mbuti	-0.0087	-3.291	566888
ACF	AAF	Xavante	Mbuti	-0.0087	-4.177	563170
ACF	AAF	Bichon.SG	Mbuti	-0.0088	-3.017	568012
ACF	AAF	Apalai	Mbuti	-0.009	-4.106	563142
ACF	AAF	Cabecar	Mbuti	-0.0092	-4.105	568817
ACF	AAF	Wayuu	Mbuti	-0.0095	-3.667	567441
ACF	AAF	Arara	Mbuti	-0.0097	-4.262	563152
ACF	AAF	WHG	Mbuti	-0.0101	-4.275	568738
ACF	AAF	LaBrana1.SG	Mbuti	-0.0108	-3.744	541613
ACF	AAF	Motala_HG.SG	Mbuti	-0.0116	-3.974	510191
ACF	AAF	KO1.SG	Mbuti	-0.0118	-3.821	393262
ACF	AAF	Falkenstein	Mbuti	-0.0126	-2.571	97419
ACF	AAF	Kostenki12	Mbuti	-0.0133	-1.916	36761
ACF	AAF	HohleFels79	Mbuti	-0.0154	-2.939	71497
ACF	AAF	AHG	Mbuti	-0.0216	-6.7	458488
AAF	AHG	CHG	Mbuti	0.0105	2.251	458485
