# Supplementary material for: Late Pleistocene human genome suggests a local origin for the first farmers of central Anatolia
Source: Nat Commun. 2019 Mar 19;10:1218. doi: 10.1038/s41467-019-09209-7 (PMC6425003; doi:10.1038/s41467-019-09209-7)
Supplement: Supplementary file 8 — Supplementary Data 4 [file 41467_2019_9209_MOESM8_ESM.xlsx]

## Sheet: Sheet1
Supplementary Data 4: Symmetry testing of Levantine groups by D(KFH2/BAJ001, Levant_N/Natufian; test, Mbuti). Global modern and ancient “test” populations are given in “pop 3”, “Mbuti” is used as the outgroup. The Z scores were calculated from a 5 cM block jackknifing standard error.
Pop1	Pop2	Pop3	Pop4	D	Z	nSNPs
BAJ001	Levant_N	Natufian	Mbuti	0.007	0.981	141729
BAJ001	Levant_N	Zoro	Mbuti	0.0066	1.108	225248
BAJ001	Levant_N	Cabecar	Mbuti	0.0064	1.239	228160
BAJ001	Levant_N	LateDorset.SG	Mbuti	0.0061	0.641	75937
BAJ001	Levant_N	Saqqaq.SG	Mbuti	0.0053	0.818	225238
BAJ001	Levant_N	Ticuna	Mbuti	0.0052	0.863	227498
BAJ001	Levant_N	Aymara	Mbuti	0.0049	1.029	228160
BAJ001	Levant_N	ElMiron_cluster	Mbuti	0.0049	0.832	214630
BAJ001	Levant_N	Inga	Mbuti	0.0047	0.917	228152
BAJ001	Levant_N	Tongan	Mbuti	0.0041	0.899	228160
BAJ001	Levant_N	ArgentinePuna	Mbuti	0.0041	0.883	226641
BAJ001	Levant_N	Koryak	Mbuti	0.004	0.847	228160
BAJ001	Levant_N	Chukchi1	Mbuti	0.0039	0.776	228160
BAJ001	Levant_N	Yi	Mbuti	0.0038	0.854	228160
BAJ001	Levant_N	Hezhen	Mbuti	0.0037	0.838	228160
BAJ001	Levant_N	GoyetQ116-1_published	Mbuti	0.0036	0.52	197417
BAJ001	Levant_N	Ulchi	Mbuti	0.0034	0.79	228160
BAJ001	Levant_N	Kaqchikel	Mbuti	0.0033	0.705	228160
BAJ001	Levant_N	Eskimo_Naukan	Mbuti	0.003	0.656	228160
BAJ001	Levant_N	Xuun	Mbuti	0.0029	1.023	228160
BAJ001	Levant_N	Kgalagadi	Mbuti	0.0029	0.941	228160
BAJ001	Levant_N	Tujia	Mbuti	0.0024	0.559	228160
BAJ001	Levant_N	Mandenka	Mbuti	0.0023	0.815	228160
BAJ001	Levant_N	Atayal	Mbuti	0.0023	0.514	228160
BAJ001	Levant_N	Guarani_KW	Mbuti	0.0023	0.459	226642
BAJ001	Levant_N	Iberia_BA	Mbuti	0.0023	0.257	89635
BAJ001	Levant_N	Tuvinian	Mbuti	0.0022	0.509	228160
BAJ001	Levant_N	Han	Mbuti	0.0019	0.467	228160
BAJ001	Levant_N	Lahu	Mbuti	0.0019	0.431	228160
BAJ001	Levant_N	Makira	Mbuti	0.0019	0.422	228160
BAJ001	Levant_N	Guarani	Mbuti	0.0019	0.401	228160
BAJ001	Levant_N	Yakut	Mbuti	0.0018	0.425	228160
BAJ001	Levant_N	Yukagir	Mbuti	0.0018	0.424	228160
BAJ001	Levant_N	Haiom	Mbuti	0.0017	0.617	228160
BAJ001	Levant_N	Luhya	Mbuti	0.0017	0.573	228160
BAJ001	Levant_N	Japanese	Mbuti	0.0016	0.38	228160
BAJ001	Levant_N	BantuSA_Ovambo	Mbuti	0.0016	0.328	225453
BAJ001	Levant_N	Xavante	Mbuti	0.0016	0.326	226642
BAJ001	Levant_N	Chane	Mbuti	0.0016	0.279	227507
BAJ001	Levant_N	Tu	Mbuti	0.0015	0.355	228160
BAJ001	Levant_N	Thai	Mbuti	0.0015	0.344	228160
BAJ001	Levant_N	Chukchi	Mbuti	0.0015	0.34	228160
BAJ001	Levant_N	BantuSA	Mbuti	0.0014	0.444	228160
BAJ001	Levant_N	Mamanwa	Mbuti	0.0014	0.316	228160
BAJ001	Levant_N	Korean	Mbuti	0.0014	0.307	228160
BAJ001	Levant_N	Khomani	Mbuti	0.0013	0.443	228160
BAJ001	Levant_N	Chipewyan	Mbuti	0.0013	0.31	228160
BAJ001	Levant_N	Mamanwa1	Mbuti	0.0013	0.298	228160
BAJ001	Levant_N	Jew_Ethiopian	Mbuti	0.0012	0.357	228160
BAJ001	Levant_N	Borneo	Mbuti	0.0012	0.271	228160
BAJ001	Levant_N	Kolombangara	Mbuti	0.0012	0.251	228160
BAJ001	Levant_N	Mixe	Mbuti	0.0012	0.249	228160
BAJ001	Levant_N	Kalmyk	Mbuti	0.0011	0.265	228160
BAJ001	Levant_N	Miao	Mbuti	0.0011	0.262	228160
BAJ001	Levant_N	Even	Mbuti	0.001	0.249	228160
BAJ001	Levant_N	Gana	Mbuti	0.0009	0.317	228160
BAJ001	Levant_N	Mayan	Mbuti	0.0009	0.214	228160
BAJ001	Levant_N	Ust_Ishim	Mbuti	0.0009	0.158	227648
BAJ001	Levant_N	Taa_East	Mbuti	0.0008	0.258	228160
BAJ001	Levant_N	BantuSA_Herero	Mbuti	0.0008	0.192	228118
BAJ001	Levant_N	Aleut_Tlingit	Mbuti	0.0008	0.174	228160
BAJ001	Levant_N	Cambodian	Mbuti	0.0007	0.158	228160
BAJ001	Levant_N	Eskimo_ChaplinSireniki	Mbuti	0.0007	0.148	228160
BAJ001	Levant_N	Gui	Mbuti	0.0006	0.171	228160
BAJ001	Levant_N	Vella_Lavella	Mbuti	0.0006	0.118	228160
BAJ001	Levant_N	BantuKenya	Mbuti	0.0005	0.148	228160
BAJ001	Levant_N	Burusho	Mbuti	0.0005	0.127	228160
BAJ001	Levant_N	Kinh	Mbuti	0.0005	0.121	228160
BAJ001	Levant_N	Kusunda	Mbuti	0.0005	0.111	228160
BAJ001	Levant_N	Tibetan.DG	Mbuti	0.0005	0.11	225326
BAJ001	Levant_N	Dai	Mbuti	0.0005	0.109	228160
BAJ001	Levant_N	Mongola	Mbuti	0.0005	0.107	228160
BAJ001	Levant_N	Yoruba	Mbuti	0.0004	0.164	228160
BAJ001	Levant_N	Wambo	Mbuti	0.0004	0.134	228160
BAJ001	Levant_N	Taa_West	Mbuti	0.0004	0.115	228160
BAJ001	Levant_N	Ju_hoan_South	Mbuti	0.0004	0.106	228160
BAJ001	Levant_N	Tikopia	Mbuti	0.0004	0.082	228160
BAJ001	Levant_N	Iran_N	Mbuti	0.0004	0.064	211162
BAJ001	Levant_N	Hadza	Mbuti	0.0003	0.086	228160
BAJ001	Levant_N	UrubuKaapor	Mbuti	0.0003	0.065	226628
BAJ001	Levant_N	Mixtec	Mbuti	0.0003	0.056	228160
BAJ001	Levant_N	Uygur	Mbuti	0.0002	0.06	228160
BAJ001	Levant_N	Esan	Mbuti	0.0001	0.029	228160
BAJ001	Levant_N	Surui	Mbuti	0.0001	0.029	228160
BAJ001	Levant_N	Zapotec	Mbuti	0.0001	0.013	228160
BAJ001	Levant_N	Datog	Mbuti	0	0.005	228151
BAJ001	Levant_N	Hazara	Mbuti	0	-0.006	228160
BAJ001	Levant_N	Ami	Mbuti	0	-0.007	228160
BAJ001	Levant_N	Apalai	Mbuti	0	-0.007	226629
BAJ001	Levant_N	Ju_hoan_North	Mbuti	0	-0.007	228160
BAJ001	Levant_N	Altaian	Mbuti	-0.0001	-0.026	228160
BAJ001	Levant_N	Mende	Mbuti	-0.0002	-0.078	228160
BAJ001	Levant_N	Yemeni	Mbuti	-0.0003	-0.075	228160
BAJ001	Levant_N	Bengali	Mbuti	-0.0003	-0.088	228160
BAJ001	Levant_N	Kyrgyz	Mbuti	-0.0004	-0.105	228160
BAJ001	Levant_N	Gambian	Mbuti	-0.0004	-0.111	228160
BAJ001	Levant_N	Wayuu	Mbuti	-0.0005	-0.085	227554
BAJ001	Levant_N	Xibo	Mbuti	-0.0005	-0.12	228160
BAJ001	Levant_N	Luo	Mbuti	-0.0005	-0.177	228160
BAJ001	Levant_N	Biaka	Mbuti	-0.0005	-0.211	228160
BAJ001	Levant_N	Steppe_IA	Mbuti	-0.0006	-0.098	211356
BAJ001	Levant_N	Guarani_GN	Mbuti	-0.0006	-0.129	226636
BAJ001	Levant_N	Hadza1	Mbuti	-0.0006	-0.15	228153
BAJ001	Levant_N	Jew_Cochin	Mbuti	-0.0007	-0.16	228160
BAJ001	Levant_N	Daur	Mbuti	-0.0008	-0.192	228160
BAJ001	Levant_N	Karitiana	Mbuti	-0.0009	-0.185	228160
BAJ001	Levant_N	Kharia	Mbuti	-0.0009	-0.222	228160
BAJ001	Levant_N	Khwe	Mbuti	-0.0009	-0.327	228160
BAJ001	Levant_N	Masai	Mbuti	-0.001	-0.332	228160
BAJ001	Levant_N	Arara	Mbuti	-0.0011	-0.207	226634
BAJ001	Levant_N	Malaita	Mbuti	-0.0011	-0.245	228160
BAJ001	Levant_N	Tshwa	Mbuti	-0.0011	-0.347	228160
BAJ001	Levant_N	Choiseul	Mbuti	-0.0012	-0.243	228160
BAJ001	Levant_N	Armenia_MLBA	Mbuti	-0.0013	-0.231	221160
BAJ001	Levant_N	Syrian	Mbuti	-0.0013	-0.329	228160
BAJ001	Levant_N	Dolgan	Mbuti	-0.0015	-0.335	228160
BAJ001	Levant_N	Aleut	Mbuti	-0.0015	-0.342	228160
BAJ001	Levant_N	Cree	Mbuti	-0.0015	-0.35	228160
BAJ001	Levant_N	Lodhi	Mbuti	-0.0015	-0.399	228160
BAJ001	Levant_N	Itelmen	Mbuti	-0.0016	-0.349	228160
BAJ001	Levant_N	Bolivian	Mbuti	-0.0016	-0.351	228160
BAJ001	Levant_N	Kikuyu	Mbuti	-0.0017	-0.491	228160
BAJ001	Levant_N	Brahmin_Tiwari	Mbuti	-0.0018	-0.478	228160
BAJ001	Levant_N	Mota.SG	Mbuti	-0.0019	-0.331	228122
BAJ001	Levant_N	Jew_Iraqi	Mbuti	-0.002	-0.488	228160
BAJ001	Levant_N	Turkmen	Mbuti	-0.002	-0.517	228160
BAJ001	Levant_N	EHG	Mbuti	-0.0021	-0.369	224112
BAJ001	Levant_N	Jew_Yemenite	Mbuti	-0.0021	-0.535	228160
BAJ001	Levant_N	Tunisian	Mbuti	-0.0021	-0.582	228160
BAJ001	Levant_N	AA	Mbuti	-0.0021	-0.712	228160
BAJ001	Levant_N	Motala_HG.SG	Mbuti	-0.0022	-0.325	206016
BAJ001	Levant_N	Egyptian	Mbuti	-0.0023	-0.667	228160
BAJ001	Levant_N	Tswana	Mbuti	-0.0023	-0.717	228160
BAJ001	Levant_N	Chilote	Mbuti	-0.0024	-0.544	228160
BAJ001	Levant_N	GujaratiA	Mbuti	-0.0024	-0.583	228160
BAJ001	Levant_N	Mala	Mbuti	-0.0024	-0.628	228160
BAJ001	Levant_N	GujaratiC	Mbuti	-0.0025	-0.6	228160
BAJ001	Levant_N	Jew_Tunisian	Mbuti	-0.0025	-0.621	228160
BAJ001	Levant_N	Brahui	Mbuti	-0.0025	-0.652	228160
BAJ001	Levant_N	Mansi	Mbuti	-0.0026	-0.644	228160
BAJ001	Levant_N	Jew_Turkish	Mbuti	-0.0026	-0.66	228160
BAJ001	Levant_N	Uzbek	Mbuti	-0.0026	-0.681	228160
BAJ001	Levant_N	Vishwabrahmin	Mbuti	-0.0027	-0.679	228160
BAJ001	Levant_N	Kostenki14	Mbuti	-0.003	-0.443	210417
BAJ001	Levant_N	Tepecik.SG_reanal	Mbuti	-0.003	-0.45	158474
BAJ001	Levant_N	SHG	Mbuti	-0.003	-0.601	225298
BAJ001	Levant_N	Algonquin	Mbuti	-0.003	-0.649	228160
BAJ001	Levant_N	Tubalar	Mbuti	-0.003	-0.765	228160
BAJ001	Levant_N	Dinka	Mbuti	-0.003	-0.929	228160
BAJ001	Levant_N	Australian	Mbuti	-0.0032	-0.628	228158
BAJ001	Levant_N	BedouinB	Mbuti	-0.0032	-0.837	228160
BAJ001	Levant_N	Lithuanian	Mbuti	-0.0033	-0.805	228160
BAJ001	Levant_N	Estonian	Mbuti	-0.0033	-0.821	228160
BAJ001	Levant_N	Kumyk	Mbuti	-0.0033	-0.829	228160
BAJ001	Levant_N	Hoan	Mbuti	-0.0033	-1.021	228160
BAJ001	Levant_N	Iran_Neolithic.SG	Mbuti	-0.0034	-0.704	228151
BAJ001	Levant_N	Jew_Iranian	Mbuti	-0.0034	-0.873	228160
BAJ001	Levant_N	Iran_ChL	Mbuti	-0.0035	-0.751	224999
BAJ001	Levant_N	Makrani	Mbuti	-0.0036	-0.958	228160
BAJ001	Levant_N	Damara	Mbuti	-0.0036	-1.236	228160
BAJ001	Levant_N	Italian_South	Mbuti	-0.0038	-0.66	227224
BAJ001	Levant_N	GujaratiB	Mbuti	-0.0038	-0.938	228160
BAJ001	Levant_N	Himba	Mbuti	-0.0038	-1.11	228160
BAJ001	Levant_N	Taa_North	Mbuti	-0.0038	-1.166	228160
BAJ001	Levant_N	Lezgin	Mbuti	-0.0039	-0.981	228160
BAJ001	Levant_N	Algerian	Mbuti	-0.0039	-1.022	228160
BAJ001	Levant_N	Turkish_Balikesir	Mbuti	-0.0041	-0.965	228160
BAJ001	Levant_N	Druze	Mbuti	-0.0043	-1.163	228160
BAJ001	Levant_N	Balochi	Mbuti	-0.0044	-1.181	228160
BAJ001	Levant_N	Iron_Gates_HG	Mbuti	-0.0045	-0.984	228154
BAJ001	Levant_N	Iran_Zoroastrian	Mbuti	-0.0045	-1.153	226330
BAJ001	Levant_N	Anatolia_ChL	Mbuti	-0.0046	-0.67	182914
BAJ001	Levant_N	GujaratiD	Mbuti	-0.0046	-1.119	228160
BAJ001	Levant_N	Balkar	Mbuti	-0.0046	-1.167	228160
BAJ001	Levant_N	Iran_Non-Zoroastrian_Fars	Mbuti	-0.0046	-1.182	226330
BAJ001	Levant_N	Kalash	Mbuti	-0.0047	-1.161	228160
BAJ001	Levant_N	Jordanian	Mbuti	-0.0047	-1.246	228160
BAJ001	Levant_N	BedouinA	Mbuti	-0.0047	-1.311	228160
BAJ001	Levant_N	Canary_Islander	Mbuti	-0.0048	-0.984	228156
BAJ001	Levant_N	Jew_Libyan	Mbuti	-0.0048	-1.233	228160
BAJ001	Levant_N	Vestonice_cluster	Mbuti	-0.0049	-0.913	211217
BAJ001	Levant_N	Steppe_EMBA	Mbuti	-0.0049	-1.195	228159
BAJ001	Levant_N	Chuvash	Mbuti	-0.0049	-1.226	228160
BAJ001	Levant_N	Croatian	Mbuti	-0.005	-1.223	228160
BAJ001	Levant_N	Lebanese	Mbuti	-0.0051	-1.309	228160
BAJ001	Levant_N	Jew_Moroccan	Mbuti	-0.0052	-1.301	228160
BAJ001	Levant_N	Iran_IA.SG	Mbuti	-0.0053	-0.804	205384
BAJ001	Levant_N	Finnish	Mbuti	-0.0053	-1.287	228160
BAJ001	Levant_N	Belarusian	Mbuti	-0.0053	-1.318	228160
BAJ001	Levant_N	Turkish	Mbuti	-0.0053	-1.403	228160
BAJ001	Levant_N	Maltese	Mbuti	-0.0054	-1.376	228160
BAJ001	Levant_N	Greek	Mbuti	-0.0055	-1.421	228160
BAJ001	Levant_N	Jew_Georgian	Mbuti	-0.0056	-1.306	228160
BAJ001	Levant_N	French	Mbuti	-0.0056	-1.434	228160
BAJ001	Levant_N	Iberia_Chalcolithic	Mbuti	-0.0057	-0.894	221519
BAJ001	Levant_N	Europe_LNBA	Mbuti	-0.0057	-1.461	228160
BAJ001	Levant_N	Hungarian	Mbuti	-0.0057	-1.485	228160
BAJ001	Levant_N	Anatolia_N_9BC	Mbuti	-0.0058	-1.142	226169
BAJ001	Levant_N	Tajik	Mbuti	-0.0058	-1.418	228160
BAJ001	Levant_N	Czech	Mbuti	-0.0058	-1.456	228160
BAJ001	Levant_N	Albanian	Mbuti	-0.006	-1.458	228160
BAJ001	Levant_N	Jew_Ashkenazi	Mbuti	-0.0061	-1.526	228160
BAJ001	Levant_N	Steppe_Eneolithic	Mbuti	-0.0062	-1.027	182682
BAJ001	Levant_N	Armenian	Mbuti	-0.0062	-1.554	228160
BAJ001	Levant_N	Basque	Mbuti	-0.0062	-1.573	228160
BAJ001	Levant_N	Iranian	Mbuti	-0.0063	-1.587	228160
BAJ001	Levant_N	English	Mbuti	-0.0064	-1.54	228160
BAJ001	Levant_N	Villabruna_cluster	Mbuti	-0.0066	-1.363	228159
BAJ001	Levant_N	Icelandic	Mbuti	-0.0066	-1.633	228160
BAJ001	Levant_N	Cypriot	Mbuti	-0.0066	-1.681	228160
BAJ001	Levant_N	Armenia_ChL	Mbuti	-0.0068	-1.485	225878
BAJ001	Levant_N	Malta_cluster	Mbuti	-0.007	-1.127	190570
BAJ001	Levant_N	Iran_LN	Mbuti	-0.0071	-0.929	137991
BAJ001	Levant_N	Italian_North	Mbuti	-0.0071	-1.837	228160
BAJ001	Levant_N	Armenia_EBA	Mbuti	-0.0074	-1.469	224407
BAJ001	Levant_N	Bulgarian	Mbuti	-0.0075	-1.85	228160
BAJ001	Levant_N	Chechen	Mbuti	-0.0075	-1.908	228160
BAJ001	Levant_N	Levant_BA	Mbuti	-0.0076	-1.535	219099
BAJ001	Levant_N	Steppe_MLBA	Mbuti	-0.0076	-1.856	228160
BAJ001	Levant_N	Adygei	Mbuti	-0.0078	-1.998	228160
BAJ001	Levant_N	Ukrainian	Mbuti	-0.0081	-1.962	228160
BAJ001	Levant_N	Abkhasian	Mbuti	-0.0085	-2.051	228160
BAJ001	Levant_N	WHG	Mbuti	-0.0086	-1.464	226322
BAJ001	Levant_N	Georgian	Mbuti	-0.0087	-2.14	228160
BAJ001	Levant_N	Brillenhohle	Mbuti	-0.0089	-1.047	82004
BAJ001	Levant_N	Satsurblia_cluster	Mbuti	-0.01	-1.759	228142
BAJ001	Levant_N	Europe_MNChL	Mbuti	-0.0101	-2.399	228160
BAJ001	Levant_N	AHG	Mbuti	-0.012	-1.715	203822
BAJ001	Levant_N	Europe_EN	Mbuti	-0.0122	-2.968	228160
BAJ001	Levant_N	Iran_HotuIIIb	Mbuti	-0.0143	-1.205	42512
BAJ001	Levant_N	Balkans_Neolithic	Mbuti	-0.0144	-2.867	226013
BAJ001	Levant_N	Muierii2	Mbuti	-0.0166	-1.156	27932
BAJ001	Levant_N	Greece_EN	Mbuti	-0.0212	-4.218	216358
BAJ001	Levant_N	Levant_N_KFH	Mbuti	-0.0431	-3.172	34597
BAJ001	Levant_N_KFH	Natufian	Mbuti	0.0345	2.069	24738
BAJ001	Levant_N_KFH	ElMiron_cluster	Mbuti	0.0224	1.734	34555
BAJ001	Levant_N_KFH	GoyetQ116-1_published	Mbuti	0.0194	1.239	31667
BAJ001	Levant_N_KFH	BantuSA_Ovambo	Mbuti	0.0152	1.31	36164
BAJ001	Levant_N_KFH	Malta_cluster	Mbuti	0.0076	0.501	30701
BAJ001	Levant_N_KFH	Ticuna	Mbuti	0.0065	0.486	36491
BAJ001	Levant_N_KFH	Ust_Ishim	Mbuti	0.0065	0.514	36525
BAJ001	Levant_N_KFH	Gui	Mbuti	0.0064	0.81	36588
BAJ001	Levant_N_KFH	Khomani	Mbuti	0.006	0.832	36588
BAJ001	Levant_N_KFH	Steppe_IA	Mbuti	0.0055	0.367	33811
BAJ001	Levant_N_KFH	Lahu	Mbuti	0.0049	0.496	36588
BAJ001	Levant_N_KFH	Khwe	Mbuti	0.0043	0.627	36588
BAJ001	Levant_N_KFH	Haiom	Mbuti	0.0037	0.512	36588
BAJ001	Levant_N_KFH	Borneo	Mbuti	0.0035	0.371	36588
BAJ001	Levant_N_KFH	Gambian	Mbuti	0.0029	0.376	36588
BAJ001	Levant_N_KFH	Iran_IA.SG	Mbuti	0.0025	0.172	33286
BAJ001	Levant_N_KFH	Xuun	Mbuti	0.0024	0.342	36588
BAJ001	Levant_N_KFH	ArgentinePuna	Mbuti	0.0022	0.207	36351
BAJ001	Levant_N_KFH	Gana	Mbuti	0.0019	0.272	36588
BAJ001	Levant_N_KFH	Tshwa	Mbuti	0.0019	0.239	36588
BAJ001	Levant_N_KFH	Luhya	Mbuti	0.0018	0.269	36588
BAJ001	Levant_N_KFH	Kharia	Mbuti	0.0017	0.187	36588
BAJ001	Levant_N_KFH	Cabecar	Mbuti	0.0014	0.123	36588
BAJ001	Levant_N_KFH	Yemeni	Mbuti	0.0013	0.15	36588
BAJ001	Levant_N_KFH	Tibetan.DG	Mbuti	0.0011	0.098	36090
BAJ001	Levant_N_KFH	BantuSA	Mbuti	0.0006	0.074	36588
BAJ001	Levant_N_KFH	Mende	Mbuti	0.0005	0.069	36588
BAJ001	Levant_N_KFH	Chukchi1	Mbuti	0.0004	0.036	36588
BAJ001	Levant_N_KFH	Uygur	Mbuti	0.0004	0.049	36588
BAJ001	Levant_N_KFH	Tikopia	Mbuti	0.0002	0.02	36588
BAJ001	Levant_N_KFH	Ami	Mbuti	0	0.002	36588
BAJ001	Levant_N_KFH	Atayal	Mbuti	0	0.003	36588
BAJ001	Levant_N_KFH	BantuKenya	Mbuti	0	0.004	36588
BAJ001	Levant_N_KFH	Ju_hoan_North	Mbuti	0	0.005	36588
BAJ001	Levant_N_KFH	Kostenki14	Mbuti	0	0	33703
BAJ001	Levant_N_KFH	Kolombangara	Mbuti	-0.0001	-0.009	36588
BAJ001	Levant_N_KFH	Mandenka	Mbuti	-0.0001	-0.018	36588
BAJ001	Levant_N_KFH	BantuSA_Herero	Mbuti	-0.001	-0.101	36580
BAJ001	Levant_N_KFH	Malaita	Mbuti	-0.001	-0.1	36588
BAJ001	Levant_N_KFH	Tu	Mbuti	-0.001	-0.1	36588
BAJ001	Levant_N_KFH	Kgalagadi	Mbuti	-0.0012	-0.157	36588
BAJ001	Levant_N_KFH	Iran_LN	Mbuti	-0.0012	-0.066	22894
BAJ001	Levant_N_KFH	Datog	Mbuti	-0.0013	-0.154	36586
BAJ001	Levant_N_KFH	Korean	Mbuti	-0.0014	-0.135	36588
BAJ001	Levant_N_KFH	Hadza	Mbuti	-0.0016	-0.222	36588
BAJ001	Levant_N_KFH	Jew_Ethiopian	Mbuti	-0.0016	-0.218	36588
BAJ001	Levant_N_KFH	Tswana	Mbuti	-0.0016	-0.214	36588
BAJ001	Levant_N_KFH	Vella_Lavella	Mbuti	-0.0016	-0.16	36588
BAJ001	Levant_N_KFH	Wambo	Mbuti	-0.0016	-0.218	36588
BAJ001	Levant_N_KFH	Tujia	Mbuti	-0.0017	-0.168	36588
BAJ001	Levant_N_KFH	Dai	Mbuti	-0.0018	-0.184	36588
BAJ001	Levant_N_KFH	Anatolia_ChL	Mbuti	-0.0018	-0.112	30045
BAJ001	Levant_N_KFH	Thai	Mbuti	-0.0019	-0.203	36588
BAJ001	Levant_N_KFH	Yoruba	Mbuti	-0.0019	-0.293	36588
BAJ001	Levant_N_KFH	Levant_N	Mbuti	-0.0022	-0.177	34597
BAJ001	Levant_N_KFH	Chipewyan	Mbuti	-0.0023	-0.244	36588
BAJ001	Levant_N_KFH	Xibo	Mbuti	-0.0023	-0.233	36588
BAJ001	Levant_N_KFH	Biaka	Mbuti	-0.0025	-0.408	36588
BAJ001	Levant_N_KFH	Damara	Mbuti	-0.0025	-0.355	36588
BAJ001	Levant_N_KFH	Japanese	Mbuti	-0.0025	-0.257	36588
BAJ001	Levant_N_KFH	Armenia_ChL	Mbuti	-0.0025	-0.238	36207
BAJ001	Levant_N_KFH	Taa_West	Mbuti	-0.0026	-0.354	36588
BAJ001	Levant_N_KFH	Bengali	Mbuti	-0.0027	-0.31	36588
BAJ001	Levant_N_KFH	GujaratiC	Mbuti	-0.0027	-0.293	36588
BAJ001	Levant_N_KFH	Masai	Mbuti	-0.0027	-0.376	36588
BAJ001	Levant_N_KFH	Taa_East	Mbuti	-0.0028	-0.359	36588
BAJ001	Levant_N_KFH	Hadza1	Mbuti	-0.003	-0.358	36588
BAJ001	Levant_N_KFH	Tongan	Mbuti	-0.003	-0.289	36588
BAJ001	Levant_N_KFH	Cambodian	Mbuti	-0.0032	-0.337	36588
BAJ001	Levant_N_KFH	Koryak	Mbuti	-0.0032	-0.312	36588
BAJ001	Levant_N_KFH	Miao	Mbuti	-0.0033	-0.326	36588
BAJ001	Levant_N_KFH	Ulchi	Mbuti	-0.0036	-0.377	36588
BAJ001	Levant_N_KFH	Esan	Mbuti	-0.0038	-0.536	36588
BAJ001	Levant_N_KFH	Inga	Mbuti	-0.0038	-0.333	36586
BAJ001	Levant_N_KFH	Mongola	Mbuti	-0.0038	-0.388	36588
BAJ001	Levant_N_KFH	Ju_hoan_South	Mbuti	-0.0041	-0.488	36588
BAJ001	Levant_N_KFH	Kinh	Mbuti	-0.0042	-0.43	36588
BAJ001	Levant_N_KFH	Makira	Mbuti	-0.0042	-0.428	36588
BAJ001	Levant_N_KFH	Kalmyk	Mbuti	-0.0043	-0.469	36588
BAJ001	Levant_N_KFH	Mamanwa1	Mbuti	-0.0043	-0.426	36588
BAJ001	Levant_N_KFH	AA	Mbuti	-0.0046	-0.661	36588
BAJ001	Levant_N_KFH	Han	Mbuti	-0.0046	-0.484	36588
BAJ001	Levant_N_KFH	Uzbek	Mbuti	-0.0046	-0.539	36588
BAJ001	Levant_N_KFH	Yi	Mbuti	-0.0046	-0.485	36588
BAJ001	Levant_N_KFH	Choiseul	Mbuti	-0.0048	-0.474	36588
BAJ001	Levant_N_KFH	Yakut	Mbuti	-0.005	-0.543	36588
BAJ001	Levant_N_KFH	Hezhen	Mbuti	-0.0051	-0.529	36588
BAJ001	Levant_N_KFH	Tuvinian	Mbuti	-0.0055	-0.585	36588
BAJ001	Levant_N_KFH	Yukagir	Mbuti	-0.0055	-0.605	36588
BAJ001	Levant_N_KFH	GujaratiD	Mbuti	-0.0056	-0.623	36588
BAJ001	Levant_N_KFH	Mala	Mbuti	-0.0056	-0.656	36588
BAJ001	Levant_N_KFH	Wayuu	Mbuti	-0.0057	-0.432	36487
BAJ001	Levant_N_KFH	Armenia_MLBA	Mbuti	-0.0059	-0.483	35499
BAJ001	Levant_N_KFH	Saqqaq.SG	Mbuti	-0.006	-0.391	36109
BAJ001	Levant_N_KFH	Daur	Mbuti	-0.0063	-0.65	36588
BAJ001	Levant_N_KFH	Even	Mbuti	-0.0064	-0.696	36588
BAJ001	Levant_N_KFH	Karitiana	Mbuti	-0.0066	-0.602	36588
BAJ001	Levant_N_KFH	Altaian	Mbuti	-0.0067	-0.73	36588
BAJ001	Levant_N_KFH	Luo	Mbuti	-0.0069	-0.988	36588
BAJ001	Levant_N_KFH	Algonquin	Mbuti	-0.0073	-0.727	36588
BAJ001	Levant_N_KFH	Australian	Mbuti	-0.0073	-0.665	36588
BAJ001	Levant_N_KFH	Hazara	Mbuti	-0.0073	-0.848	36588
BAJ001	Levant_N_KFH	LateDorset.SG	Mbuti	-0.0074	-0.297	12373
BAJ001	Levant_N_KFH	Guarani_KW	Mbuti	-0.0077	-0.699	36351
BAJ001	Levant_N_KFH	Syrian	Mbuti	-0.0078	-0.915	36588
BAJ001	Levant_N_KFH	Egyptian	Mbuti	-0.0081	-1.031	36588
BAJ001	Levant_N_KFH	Kaqchikel	Mbuti	-0.0081	-0.751	36588
BAJ001	Levant_N_KFH	Taa_North	Mbuti	-0.0081	-1.027	36588
BAJ001	Levant_N_KFH	Armenia_EBA	Mbuti	-0.0082	-0.721	35996
BAJ001	Levant_N_KFH	Dinka	Mbuti	-0.0084	-1.109	36588
BAJ001	Levant_N_KFH	Himba	Mbuti	-0.0084	-1.044	36588
BAJ001	Levant_N_KFH	Lezgin	Mbuti	-0.0086	-0.995	36588
BAJ001	Levant_N_KFH	Lodhi	Mbuti	-0.0086	-0.997	36588
BAJ001	Levant_N_KFH	Levant_BA	Mbuti	-0.0087	-0.784	35153
BAJ001	Levant_N_KFH	Greece_EN	Mbuti	-0.009	-0.759	34828
BAJ001	Levant_N_KFH	Kikuyu	Mbuti	-0.0091	-1.194	36588
BAJ001	Levant_N_KFH	Mamanwa	Mbuti	-0.0092	-0.914	36588
BAJ001	Levant_N_KFH	Vishwabrahmin	Mbuti	-0.0092	-1.081	36588
BAJ001	Levant_N_KFH	Algerian	Mbuti	-0.0094	-1.036	36588
BAJ001	Levant_N_KFH	Jew_Iraqi	Mbuti	-0.0094	-1.024	36588
BAJ001	Levant_N_KFH	Jordanian	Mbuti	-0.0094	-1.104	36588
BAJ001	Levant_N_KFH	Kusunda	Mbuti	-0.0095	-0.999	36588
BAJ001	Levant_N_KFH	Iran_ChL	Mbuti	-0.0095	-0.913	36090
BAJ001	Levant_N_KFH	Jew_Yemenite	Mbuti	-0.0096	-1.124	36588
BAJ001	Levant_N_KFH	BedouinB	Mbuti	-0.0097	-1.124	36588
BAJ001	Levant_N_KFH	Jew_Tunisian	Mbuti	-0.0097	-1.089	36588
BAJ001	Levant_N_KFH	Kalash	Mbuti	-0.0097	-1.077	36588
BAJ001	Levant_N_KFH	Makrani	Mbuti	-0.0098	-1.17	36588
BAJ001	Levant_N_KFH	Brillenhohle	Mbuti	-0.0098	-0.411	13460
BAJ001	Levant_N_KFH	Mayan	Mbuti	-0.01	-1.007	36588
BAJ001	Levant_N_KFH	Zapotec	Mbuti	-0.01	-0.981	36588
BAJ001	Levant_N_KFH	GujaratiA	Mbuti	-0.0101	-1.105	36588
BAJ001	Levant_N_KFH	Xavante	Mbuti	-0.0101	-0.925	36351
BAJ001	Levant_N_KFH	Cree	Mbuti	-0.0103	-1.125	36588
BAJ001	Levant_N_KFH	Iran_Neolithic.SG	Mbuti	-0.0103	-0.94	36587
BAJ001	Levant_N_KFH	Armenian	Mbuti	-0.0104	-1.19	36588
BAJ001	Levant_N_KFH	Dolgan	Mbuti	-0.0105	-1.078	36588
BAJ001	Levant_N_KFH	Burusho	Mbuti	-0.0106	-1.263	36588
BAJ001	Levant_N_KFH	Mixtec	Mbuti	-0.0107	-1.044	36588
BAJ001	Levant_N_KFH	Tunisian	Mbuti	-0.0107	-1.331	36588
BAJ001	Levant_N_KFH	Chukchi	Mbuti	-0.0108	-1.108	36588
BAJ001	Levant_N_KFH	Cypriot	Mbuti	-0.0108	-1.21	36588
BAJ001	Levant_N_KFH	Guarani	Mbuti	-0.0111	-0.999	36588
BAJ001	Levant_N_KFH	Eskimo_ChaplinSireniki	Mbuti	-0.0112	-1.083	36588
BAJ001	Levant_N_KFH	Itelmen	Mbuti	-0.0112	-1.07	36588
BAJ001	Levant_N_KFH	Jew_Cochin	Mbuti	-0.0112	-1.254	36588
BAJ001	Levant_N_KFH	Bolivian	Mbuti	-0.0113	-1.094	36588
BAJ001	Levant_N_KFH	Brahui	Mbuti	-0.0113	-1.346	36588
BAJ001	Levant_N_KFH	Jew_Moroccan	Mbuti	-0.0113	-1.257	36588
BAJ001	Levant_N_KFH	Aymara	Mbuti	-0.0114	-1.08	36588
BAJ001	Levant_N_KFH	Iran_Zoroastrian	Mbuti	-0.0114	-1.326	36252
BAJ001	Levant_N_KFH	BedouinA	Mbuti	-0.0116	-1.439	36588
BAJ001	Levant_N_KFH	Mixe	Mbuti	-0.0116	-1.068	36588
BAJ001	Levant_N_KFH	Eskimo_Naukan	Mbuti	-0.0117	-1.142	36588
BAJ001	Levant_N_KFH	Arara	Mbuti	-0.0118	-1.037	36349
BAJ001	Levant_N_KFH	Zoro	Mbuti	-0.0118	-0.915	36110
BAJ001	Levant_N_KFH	Bulgarian	Mbuti	-0.0119	-1.345	36588
BAJ001	Levant_N_KFH	Mota.SG	Mbuti	-0.012	-0.837	36586
BAJ001	Levant_N_KFH	Guarani_GN	Mbuti	-0.0121	-1.111	36350
BAJ001	Levant_N_KFH	Chane	Mbuti	-0.0122	-0.932	36491
BAJ001	Levant_N_KFH	Kyrgyz	Mbuti	-0.0122	-1.348	36588
BAJ001	Levant_N_KFH	GujaratiB	Mbuti	-0.0123	-1.363	36588
BAJ001	Levant_N_KFH	Druze	Mbuti	-0.0125	-1.53	36588
BAJ001	Levant_N_KFH	Turkish	Mbuti	-0.0129	-1.573	36588
BAJ001	Levant_N_KFH	Hoan	Mbuti	-0.013	-1.648	36588
BAJ001	Levant_N_KFH	Tubalar	Mbuti	-0.0131	-1.458	36588
BAJ001	Levant_N_KFH	Tajik	Mbuti	-0.0132	-1.481	36588
BAJ001	Levant_N_KFH	Jew_Georgian	Mbuti	-0.0133	-1.473	36588
BAJ001	Levant_N_KFH	Europe_LNBA	Mbuti	-0.0133	-1.53	36588
BAJ001	Levant_N_KFH	Jew_Iranian	Mbuti	-0.0134	-1.538	36588
BAJ001	Levant_N_KFH	Jew_Turkish	Mbuti	-0.0134	-1.519	36588
BAJ001	Levant_N_KFH	Turkmen	Mbuti	-0.0134	-1.53	36588
BAJ001	Levant_N_KFH	Iranian	Mbuti	-0.0138	-1.56	36588
BAJ001	Levant_N_KFH	Europe_MNChL	Mbuti	-0.0138	-1.465	36588
BAJ001	Levant_N_KFH	Brahmin_Tiwari	Mbuti	-0.014	-1.668	36588
BAJ001	Levant_N_KFH	Anatolia_N_9BC	Mbuti	-0.014	-1.232	36352
BAJ001	Levant_N_KFH	Abkhasian	Mbuti	-0.0141	-1.602	36588
BAJ001	Levant_N_KFH	Balochi	Mbuti	-0.0141	-1.703	36588
BAJ001	Levant_N_KFH	Aleut_Tlingit	Mbuti	-0.0143	-1.475	36588
BAJ001	Levant_N_KFH	Iran_N	Mbuti	-0.0145	-0.978	34416
BAJ001	Levant_N_KFH	Vestonice_cluster	Mbuti	-0.0145	-1.141	33894
BAJ001	Levant_N_KFH	Surui	Mbuti	-0.0148	-1.306	36588
BAJ001	Levant_N_KFH	Balkans_Neolithic	Mbuti	-0.0148	-1.256	36253
BAJ001	Levant_N_KFH	Iran_Non-Zoroastrian_Fars	Mbuti	-0.0149	-1.75	36252
BAJ001	Levant_N_KFH	Turkish_Balikesir	Mbuti	-0.0149	-1.589	36588
BAJ001	Levant_N_KFH	Chuvash	Mbuti	-0.015	-1.674	36588
BAJ001	Levant_N_KFH	Balkar	Mbuti	-0.0151	-1.72	36588
BAJ001	Levant_N_KFH	English	Mbuti	-0.0152	-1.757	36588
BAJ001	Levant_N_KFH	Lebanese	Mbuti	-0.0153	-1.768	36588
BAJ001	Levant_N_KFH	EHG	Mbuti	-0.0157	-1.254	35891
BAJ001	Levant_N_KFH	Aleut	Mbuti	-0.0159	-1.733	36588
BAJ001	Levant_N_KFH	Lithuanian	Mbuti	-0.0159	-1.754	36588
BAJ001	Levant_N_KFH	Mansi	Mbuti	-0.016	-1.689	36588
BAJ001	Levant_N_KFH	Tepecik.SG_reanal	Mbuti	-0.016	-1.001	25956
BAJ001	Levant_N_KFH	UrubuKaapor	Mbuti	-0.0161	-1.342	36349
BAJ001	Levant_N_KFH	Jew_Ashkenazi	Mbuti	-0.0163	-1.805	36588
BAJ001	Levant_N_KFH	Jew_Libyan	Mbuti	-0.0163	-1.864	36588
BAJ001	Levant_N_KFH	Hungarian	Mbuti	-0.0166	-1.912	36588
BAJ001	Levant_N_KFH	Apalai	Mbuti	-0.0168	-1.491	36350
BAJ001	Levant_N_KFH	Basque	Mbuti	-0.0171	-1.978	36588
BAJ001	Levant_N_KFH	Croatian	Mbuti	-0.0172	-1.899	36588
BAJ001	Levant_N_KFH	Adygei	Mbuti	-0.0175	-2.049	36588
BAJ001	Levant_N_KFH	Steppe_MLBA	Mbuti	-0.0175	-1.846	36588
BAJ001	Levant_N_KFH	Europe_EN	Mbuti	-0.0176	-2.014	36588
BAJ001	Levant_N_KFH	Italian_South	Mbuti	-0.0177	-1.472	36443
BAJ001	Levant_N_KFH	WHG	Mbuti	-0.0177	-1.483	36586
BAJ001	Levant_N_KFH	Georgian	Mbuti	-0.018	-2.038	36588
BAJ001	Levant_N_KFH	French	Mbuti	-0.0182	-2.161	36588
BAJ001	Levant_N_KFH	Greek	Mbuti	-0.0184	-2.156	36588
BAJ001	Levant_N_KFH	Motala_HG.SG	Mbuti	-0.0185	-1.178	33342
BAJ001	Levant_N_KFH	Czech	Mbuti	-0.0192	-2.112	36588
BAJ001	Levant_N_KFH	Belarusian	Mbuti	-0.0193	-2.157	36588
BAJ001	Levant_N_KFH	Maltese	Mbuti	-0.0195	-2.22	36588
BAJ001	Levant_N_KFH	Italian_North	Mbuti	-0.0197	-2.343	36588
BAJ001	Levant_N_KFH	Steppe_EMBA	Mbuti	-0.0197	-2.157	36588
BAJ001	Levant_N_KFH	Chechen	Mbuti	-0.02	-2.292	36588
BAJ001	Levant_N_KFH	Iron_Gates_HG	Mbuti	-0.0201	-1.997	36587
BAJ001	Levant_N_KFH	Finnish	Mbuti	-0.0208	-2.312	36588
BAJ001	Levant_N_KFH	Chilote	Mbuti	-0.0213	-2.132	36588
BAJ001	Levant_N_KFH	Albanian	Mbuti	-0.0215	-2.311	36588
BAJ001	Levant_N_KFH	SHG	Mbuti	-0.0215	-1.896	36118
BAJ001	Levant_N_KFH	Estonian	Mbuti	-0.0217	-2.445	36588
BAJ001	Levant_N_KFH	Ukrainian	Mbuti	-0.022	-2.474	36588
BAJ001	Levant_N_KFH	Villabruna_cluster	Mbuti	-0.022	-2.005	36588
BAJ001	Levant_N_KFH	Kumyk	Mbuti	-0.0227	-2.585	36588
BAJ001	Levant_N_KFH	Icelandic	Mbuti	-0.024	-2.663	36588
BAJ001	Levant_N_KFH	Satsurblia_cluster	Mbuti	-0.0258	-1.998	36585
BAJ001	Levant_N_KFH	Steppe_Eneolithic	Mbuti	-0.0283	-1.895	29463
BAJ001	Levant_N_KFH	Canary_Islander	Mbuti	-0.0302	-2.816	36586
BAJ001	Levant_N_KFH	Iberia_Chalcolithic	Mbuti	-0.0333	-2.151	35518
BAJ001	Levant_N_KFH	Iberia_BA	Mbuti	-0.0337	-1.535	14417
BAJ001	Levant_N_KFH	AHG	Mbuti	-0.0351	-2.221	33174
Levant_N_KFH	Levant_N	Iberia_BA	Mbuti	0.0253	1.582	23036
Levant_N_KFH	Levant_N	Iberia_Chalcolithic	Mbuti	0.0215	2.002	56538
Levant_N_KFH	Levant_N	Canary_Islander	Mbuti	0.0186	2.506	58945
Levant_N_KFH	Levant_N	Aleut_Tlingit	Mbuti	0.0182	2.713	58946
Levant_N_KFH	Levant_N	Apalai	Mbuti	0.0178	2.289	58543
Levant_N_KFH	Levant_N	Eskimo_Naukan	Mbuti	0.0177	2.466	58946
Levant_N_KFH	Levant_N	Itelmen	Mbuti	0.0176	2.457	58946
Levant_N_KFH	Levant_N	Chane	Mbuti	0.0174	1.885	58775
Levant_N_KFH	Levant_N	Surui	Mbuti	0.0174	2.203	58946
Levant_N_KFH	Levant_N	BantuSA_Ovambo	Mbuti	0.0172	2.105	58255
Levant_N_KFH	Levant_N	Eskimo_ChaplinSireniki	Mbuti	0.0166	2.339	58946
Levant_N_KFH	Levant_N	Aleut	Mbuti	0.0164	2.62	58946
Levant_N_KFH	Levant_N	Guarani_GN	Mbuti	0.0159	2.109	58543
Levant_N_KFH	Levant_N	Koryak	Mbuti	0.0159	2.295	58946
Levant_N_KFH	Levant_N	Chukchi	Mbuti	0.0155	2.27	58946
Levant_N_KFH	Levant_N	Saqqaq.SG	Mbuti	0.0154	1.492	58012
Levant_N_KFH	Levant_N	Estonian	Mbuti	0.0154	2.503	58946
Levant_N_KFH	Levant_N	UrubuKaapor	Mbuti	0.015	1.823	58542
Levant_N_KFH	Levant_N	Aymara	Mbuti	0.015	1.964	58946
Levant_N_KFH	Levant_N	Kaqchikel	Mbuti	0.0143	1.899	58946
Levant_N_KFH	Levant_N	Zoro	Mbuti	0.0141	1.505	58164
Levant_N_KFH	Levant_N	Chilote	Mbuti	0.0141	2.06	58946
Levant_N_KFH	Levant_N	Motala_HG.SG	Mbuti	0.0135	1.289	53565
Levant_N_KFH	Levant_N	Mansi	Mbuti	0.0135	2.039	58946
Levant_N_KFH	Levant_N	AHG	Mbuti	0.0134	1.196	52066
Levant_N_KFH	Levant_N	Zapotec	Mbuti	0.0134	1.843	58946
Levant_N_KFH	Levant_N	Tujia	Mbuti	0.0134	1.953	58946
Levant_N_KFH	Levant_N	Guarani	Mbuti	0.0133	1.719	58946
Levant_N_KFH	Levant_N	Jew_Cochin	Mbuti	0.0133	2.054	58946
Levant_N_KFH	Levant_N	Mixe	Mbuti	0.0131	1.75	58946
Levant_N_KFH	Levant_N	Yukagir	Mbuti	0.0131	2.025	58946
Levant_N_KFH	Levant_N	Finnish	Mbuti	0.0126	1.999	58946
Levant_N_KFH	Levant_N	Tubalar	Mbuti	0.0124	1.976	58946
Levant_N_KFH	Levant_N	Kyrgyz	Mbuti	0.0123	1.884	58946
Levant_N_KFH	Levant_N	Kalmyk	Mbuti	0.0123	1.95	58946
Levant_N_KFH	Levant_N	Chipewyan	Mbuti	0.0122	1.864	58946
Levant_N_KFH	Levant_N	Ukrainian	Mbuti	0.012	1.908	58946
Levant_N_KFH	Levant_N	Guarani_KW	Mbuti	0.0119	1.576	58544
Levant_N_KFH	Levant_N	Hezhen	Mbuti	0.0117	1.706	58946
Levant_N_KFH	Levant_N	Even	Mbuti	0.0117	1.819	58946
Levant_N_KFH	Levant_N	French	Mbuti	0.0117	1.956	58946
Levant_N_KFH	Levant_N	Iran_Neolithic.SG	Mbuti	0.0116	1.471	58943
Levant_N_KFH	Levant_N	Xavante	Mbuti	0.0115	1.48	58544
Levant_N_KFH	Levant_N	Satsurblia_cluster	Mbuti	0.0113	1.178	58940
Levant_N_KFH	Levant_N	Albanian	Mbuti	0.0113	1.73	58946
Levant_N_KFH	Levant_N	Turkish_Balikesir	Mbuti	0.0113	1.759	58946
Levant_N_KFH	Levant_N	GujaratiB	Mbuti	0.0113	1.773	58946
Levant_N_KFH	Levant_N	Mixtec	Mbuti	0.0111	1.524	58946
Levant_N_KFH	Levant_N	Tuvinian	Mbuti	0.0111	1.684	58946
Levant_N_KFH	Levant_N	Miao	Mbuti	0.011	1.605	58946
Levant_N_KFH	Levant_N	Han	Mbuti	0.011	1.629	58946
Levant_N_KFH	Levant_N	Mayan	Mbuti	0.0109	1.604	58946
Levant_N_KFH	Levant_N	Icelandic	Mbuti	0.0109	1.733	58946
Levant_N_KFH	Levant_N	SHG	Mbuti	0.0108	1.39	57765
Levant_N_KFH	Levant_N	Chuvash	Mbuti	0.0108	1.708	58946
Levant_N_KFH	Levant_N	Iran_N	Mbuti	0.0107	1.017	53908
Levant_N_KFH	Levant_N	Iron_Gates_HG	Mbuti	0.0105	1.549	58939
Levant_N_KFH	Levant_N	Kinh	Mbuti	0.0103	1.501	58946
Levant_N_KFH	Levant_N	Yakut	Mbuti	0.0103	1.569	58946
Levant_N_KFH	Levant_N	Belarusian	Mbuti	0.0103	1.604	58946
Levant_N_KFH	Levant_N	Kumyk	Mbuti	0.0103	1.655	58946
Levant_N_KFH	Levant_N	Arara	Mbuti	0.0102	1.287	58540
Levant_N_KFH	Levant_N	Kusunda	Mbuti	0.0101	1.457	58946
Levant_N_KFH	Levant_N	Cree	Mbuti	0.0101	1.54	58946
Levant_N_KFH	Levant_N	Bolivian	Mbuti	0.0098	1.333	58946
Levant_N_KFH	Levant_N	Tepecik_pub	Mbuti	0.0096	0.868	41148
Levant_N_KFH	Levant_N	Lithuanian	Mbuti	0.0096	1.536	58946
Levant_N_KFH	Levant_N	Altaian	Mbuti	0.0095	1.453	58946
Levant_N_KFH	Levant_N	Italian_South	Mbuti	0.0094	1.088	58702
Levant_N_KFH	Levant_N	Croatian	Mbuti	0.0094	1.519	58946
Levant_N_KFH	Levant_N	Steppe_EMBA	Mbuti	0.0093	1.449	58946
Levant_N_KFH	Levant_N	Steppe_IA	Mbuti	0.0092	0.862	53018
Levant_N_KFH	Levant_N	Thai	Mbuti	0.0091	1.353	58946
Levant_N_KFH	Levant_N	Dolgan	Mbuti	0.009	1.314	58946
Levant_N_KFH	Levant_N	Yi	Mbuti	0.009	1.321	58946
Levant_N_KFH	Levant_N	Iranian	Mbuti	0.009	1.443	58946
Levant_N_KFH	Levant_N	Chechen	Mbuti	0.009	1.459	58946
Levant_N_KFH	Levant_N	Mongola	Mbuti	0.0089	1.291	58946
Levant_N_KFH	Levant_N	Maltese	Mbuti	0.0089	1.431	58946
Levant_N_KFH	Levant_N	Ulchi	Mbuti	0.0087	1.322	58946
Levant_N_KFH	Levant_N	Steppe_Eneolithic	Mbuti	0.0086	0.822	45445
Levant_N_KFH	Levant_N	Chukchi1	Mbuti	0.0086	1.094	58946
Levant_N_KFH	Levant_N	Mamanwa	Mbuti	0.0086	1.233	58946
Levant_N_KFH	Levant_N	Jew_Iraqi	Mbuti	0.0086	1.366	58946
Levant_N_KFH	Levant_N	Lodhi	Mbuti	0.0086	1.409	58946
Levant_N_KFH	Levant_N	Wayuu	Mbuti	0.0085	0.939	58778
Levant_N_KFH	Levant_N	Karitiana	Mbuti	0.0085	1.1	58946
Levant_N_KFH	Levant_N	Jew_Moroccan	Mbuti	0.0085	1.359	58946
Levant_N_KFH	Levant_N	Japanese	Mbuti	0.0083	1.239	58946
Levant_N_KFH	Levant_N	Italian_North	Mbuti	0.0083	1.384	58946
Levant_N_KFH	Levant_N	Hoan	Mbuti	0.0083	1.517	58946
Levant_N_KFH	Levant_N	Inga	Mbuti	0.0081	0.952	58943
Levant_N_KFH	Levant_N	Makira	Mbuti	0.0081	1.187	58946
Levant_N_KFH	Levant_N	Hazara	Mbuti	0.0081	1.314	58946
Levant_N_KFH	Levant_N	Hungarian	Mbuti	0.008	1.305	58946
Levant_N_KFH	Levant_N	Jew_Iranian	Mbuti	0.008	1.308	58946
Levant_N_KFH	Levant_N	Daur	Mbuti	0.0079	1.142	58946
Levant_N_KFH	Levant_N	Lezgin	Mbuti	0.0079	1.253	58946
Levant_N_KFH	Levant_N	Iran_Zoroastrian	Mbuti	0.0079	1.28	58405
Levant_N_KFH	Levant_N	GujaratiA	Mbuti	0.0078	1.181	58946
Levant_N_KFH	Levant_N	Czech	Mbuti	0.0078	1.26	58946
Levant_N_KFH	Levant_N	Ticuna	Mbuti	0.0077	0.817	58787
Levant_N_KFH	Levant_N	Algonquin	Mbuti	0.0077	1.115	58946
Levant_N_KFH	Levant_N	Tu	Mbuti	0.0076	1.132	58946
Levant_N_KFH	Levant_N	Basque	Mbuti	0.0076	1.248	58946
Levant_N_KFH	Levant_N	Brahmin_Tiwari	Mbuti	0.0076	1.276	58946
Levant_N_KFH	Levant_N	Balkar	Mbuti	0.0075	1.222	58946
Levant_N_KFH	Levant_N	Xibo	Mbuti	0.0074	1.09	58946
Levant_N_KFH	Levant_N	GujaratiC	Mbuti	0.0074	1.111	58946
Levant_N_KFH	Levant_N	Kharia	Mbuti	0.0072	1.12	58946
Levant_N_KFH	Levant_N	Lebanese	Mbuti	0.0072	1.16	58946
Levant_N_KFH	Levant_N	Jew_Libyan	Mbuti	0.0072	1.168	58946
Levant_N_KFH	Levant_N	Burusho	Mbuti	0.0071	1.184	58946
Levant_N_KFH	Levant_N	Mamanwa1	Mbuti	0.007	0.986	58946
Levant_N_KFH	Levant_N	Europe_LNBA	Mbuti	0.007	1.144	58946
Levant_N_KFH	Levant_N	Cambodian	Mbuti	0.0069	1.026	58946
Levant_N_KFH	Levant_N	Brahui	Mbuti	0.0069	1.152	58946
Levant_N_KFH	Levant_N	Adygei	Mbuti	0.0068	1.116	58946
Levant_N_KFH	Levant_N	Cabecar	Mbuti	0.0066	0.793	58946
Levant_N_KFH	Levant_N	Tongan	Mbuti	0.0065	0.881	58946
Levant_N_KFH	Levant_N	Europe_EN	Mbuti	0.0065	1.015	58946
Levant_N_KFH	Levant_N	English	Mbuti	0.0064	1.062	58946
Levant_N_KFH	Levant_N	Balochi	Mbuti	0.0064	1.073	58946
Levant_N_KFH	Levant_N	Borneo	Mbuti	0.0063	0.937	58946
Levant_N_KFH	Levant_N	Steppe_MLBA	Mbuti	0.0062	0.953	58946
Levant_N_KFH	Levant_N	Turkmen	Mbuti	0.0061	0.996	58946
Levant_N_KFH	Levant_N	Druze	Mbuti	0.0061	1.049	58946
Levant_N_KFH	Levant_N	Ami	Mbuti	0.006	0.849	58946
Levant_N_KFH	Levant_N	Yemeni	Mbuti	0.006	1.011	58946
Levant_N_KFH	Levant_N	EHG	Mbuti	0.0057	0.625	57276
Levant_N_KFH	Levant_N	Iran_ChL	Mbuti	0.0057	0.718	57614
Levant_N_KFH	Levant_N	Korean	Mbuti	0.0054	0.766	58946
Levant_N_KFH	Levant_N	Jew_Turkish	Mbuti	0.0052	0.843	58946
Levant_N_KFH	Levant_N	Uygur	Mbuti	0.0052	0.868	58946
Levant_N_KFH	Levant_N	Dai	Mbuti	0.005	0.739	58946
Levant_N_KFH	Levant_N	Tunisian	Mbuti	0.0049	0.866	58946
Levant_N_KFH	Levant_N	Ust_Ishim	Mbuti	0.0048	0.55	58845
Levant_N_KFH	Levant_N	Iran_Non-Zoroastrian_Fars	Mbuti	0.0047	0.784	58405
Levant_N_KFH	Levant_N	Bulgarian	Mbuti	0.0046	0.757	58946
Levant_N_KFH	Levant_N	Turkish	Mbuti	0.0046	0.793	58946
Levant_N_KFH	Levant_N	Vishwabrahmin	Mbuti	0.0045	0.722	58946
Levant_N_KFH	Levant_N	Lahu	Mbuti	0.0044	0.652	58946
Levant_N_KFH	Levant_N	Ju_hoan_South	Mbuti	0.0044	0.802	58946
Levant_N_KFH	Levant_N	Taa_West	Mbuti	0.0044	0.883	58946
Levant_N_KFH	Levant_N	Bengali	Mbuti	0.0043	0.677	58946
Levant_N_KFH	Levant_N	Mala	Mbuti	0.0043	0.691	58946
Levant_N_KFH	Levant_N	GujaratiD	Mbuti	0.004	0.625	58946
Levant_N_KFH	Levant_N	Abkhasian	Mbuti	0.004	0.644	58946
Levant_N_KFH	Levant_N	Jew_Ashkenazi	Mbuti	0.0039	0.628	58946
Levant_N_KFH	Levant_N	Cypriot	Mbuti	0.0038	0.603	58946
Levant_N_KFH	Levant_N	Jordanian	Mbuti	0.0036	0.592	58946
Levant_N_KFH	Levant_N	Kikuyu	Mbuti	0.0035	0.622	58946
Levant_N_KFH	Levant_N	Makrani	Mbuti	0.0034	0.58	58946
Levant_N_KFH	Levant_N	BedouinB	Mbuti	0.0033	0.55	58946
Levant_N_KFH	Levant_N	Khomani	Mbuti	0.0032	0.675	58946
Levant_N_KFH	Levant_N	Atayal	Mbuti	0.0027	0.379	58946
Levant_N_KFH	Levant_N	Kalash	Mbuti	0.0027	0.422	58946
Levant_N_KFH	Levant_N	Armenia_MLBA	Mbuti	0.0026	0.285	56462
Levant_N_KFH	Levant_N	Choiseul	Mbuti	0.0025	0.36	58946
Levant_N_KFH	Levant_N	ArgentinePuna	Mbuti	0.0024	0.318	58544
Levant_N_KFH	Levant_N	Jew_Tunisian	Mbuti	0.0024	0.382	58946
Levant_N_KFH	Levant_N	Wambo	Mbuti	0.0024	0.457	58946
Levant_N_KFH	Levant_N	WHG	Mbuti	0.0022	0.26	58942
Levant_N_KFH	Levant_N	Jew_Yemenite	Mbuti	0.0022	0.363	58946
Levant_N_KFH	Levant_N	Kostenki14	Mbuti	0.0021	0.197	55507
Levant_N_KFH	Levant_N	Europe_MNChL	Mbuti	0.0021	0.33	58946
Levant_N_KFH	Levant_N	AAF	Mbuti	0.002	0.254	58269
Levant_N_KFH	Levant_N	Egyptian	Mbuti	0.002	0.354	58946
Levant_N_KFH	Levant_N	Villabruna_cluster	Mbuti	0.0019	0.246	58946
Levant_N_KFH	Levant_N	BedouinA	Mbuti	0.0019	0.344	58946
Levant_N_KFH	Levant_N	Gui	Mbuti	0.0019	0.37	58946
Levant_N_KFH	Levant_N	Vella_Lavella	Mbuti	0.0018	0.26	58946
Levant_N_KFH	Levant_N	Jew_Georgian	Mbuti	0.0018	0.292	58946
Levant_N_KFH	Levant_N	Syrian	Mbuti	0.0018	0.3	58946
Levant_N_KFH	Levant_N	AA	Mbuti	0.0018	0.375	58946
Levant_N_KFH	Levant_N	Kgalagadi	Mbuti	0.0017	0.313	58946
Levant_N_KFH	Levant_N	Tibetan.DG	Mbuti	0.0016	0.209	58161
Levant_N_KFH	Levant_N	Taa_East	Mbuti	0.0016	0.317	58946
Levant_N_KFH	Levant_N	Esan	Mbuti	0.0014	0.276	58946
Levant_N_KFH	Levant_N	Taa_North	Mbuti	0.0013	0.25	58946
Levant_N_KFH	Levant_N	Malaita	Mbuti	0.0012	0.169	58946
Levant_N_KFH	Levant_N	Gana	Mbuti	0.0012	0.244	58946
Levant_N_KFH	Levant_N	Balkans_Neolithic	Mbuti	0.0011	0.136	58011
Levant_N_KFH	Levant_N	Tikopia	Mbuti	0.0011	0.147	58946
Levant_N_KFH	Levant_N	Luhya	Mbuti	0.0011	0.218	58946
Levant_N_KFH	Levant_N	Tajik	Mbuti	0.001	0.162	58946
Levant_N_KFH	Levant_N	Damara	Mbuti	0.001	0.2	58946
Levant_N_KFH	Levant_N	Yoruba	Mbuti	0.0007	0.148	58946
Levant_N_KFH	Levant_N	GoyetQ116-1_published	Mbuti	0.0004	0.036	48303
Levant_N_KFH	Levant_N	Armenia_ChL	Mbuti	0.0004	0.046	57904
Levant_N_KFH	Levant_N	Tswana	Mbuti	0.0001	0.019	58946
Levant_N_KFH	Levant_N	ACF	Mbuti	0.0001	0.021	58946
Levant_N_KFH	Levant_N	Haiom	Mbuti	0.0001	0.024	58946
Levant_N_KFH	Levant_N	Dinka	Mbuti	-0.0001	-0.014	58946
Levant_N_KFH	Levant_N	Xuun	Mbuti	-0.0002	-0.036	58946
Levant_N_KFH	Levant_N	Biaka	Mbuti	-0.0006	-0.148	58946
Levant_N_KFH	Levant_N	Jew_Ethiopian	Mbuti	-0.0007	-0.122	58946
Levant_N_KFH	Levant_N	Algerian	Mbuti	-0.0007	-0.108	58946
Levant_N_KFH	Levant_N	BantuSA_Herero	Mbuti	-0.001	-0.154	58935
Levant_N_KFH	Levant_N	Khwe	Mbuti	-0.0011	-0.233	58946
Levant_N_KFH	Levant_N	Mandenka	Mbuti	-0.0011	-0.221	58946
Levant_N_KFH	Levant_N	BantuKenya	Mbuti	-0.0011	-0.208	58946
Levant_N_KFH	Levant_N	Himba	Mbuti	-0.0011	-0.203	58946
Levant_N_KFH	Levant_N	LBK_EN	Mbuti	-0.0011	-0.072	24141
Levant_N_KFH	Levant_N	Hadza	Mbuti	-0.0013	-0.256	58946
Levant_N_KFH	Levant_N	Ju_hoan_North	Mbuti	-0.0013	-0.245	58946
Levant_N_KFH	Levant_N	Tshwa	Mbuti	-0.0014	-0.262	58946
Levant_N_KFH	Levant_N	Luo	Mbuti	-0.0018	-0.365	58946
Levant_N_KFH	Levant_N	Armenia_EBA	Mbuti	-0.0025	-0.312	57337
Levant_N_KFH	Levant_N	Levant_BA	Mbuti	-0.003	-0.372	55459
Levant_N_KFH	Levant_N	BantuSA	Mbuti	-0.0038	-0.748	58946
Levant_N_KFH	Levant_N	Mende	Mbuti	-0.0039	-0.779	58946
Levant_N_KFH	Levant_N	ElMiron_cluster	Mbuti	-0.0039	-0.417	54162
Levant_N_KFH	Levant_N	Datog	Mbuti	-0.0044	-0.708	58945
Levant_N_KFH	Levant_N	Kolombangara	Mbuti	-0.0044	-0.627	58946
Levant_N_KFH	Levant_N	Gambian	Mbuti	-0.0045	-0.842	58946
Levant_N_KFH	Levant_N	Anatolia_ChL	Mbuti	-0.0048	-0.412	45179
Levant_N_KFH	Levant_N	Masai	Mbuti	-0.005	-1.049	58946
Levant_N_KFH	Levant_N	Vestonice_cluster	Mbuti	-0.0069	-0.724	52455
Levant_N_KFH	Levant_N	Hadza1	Mbuti	-0.0072	-1.134	58946
Levant_N_KFH	Levant_N	Iran_IA.SG	Mbuti	-0.0083	-0.768	53235
Levant_N_KFH	Levant_N	Greece_EN	Mbuti	-0.0116	-1.333	54572
Levant_N_KFH	Levant_N	Malta_cluster	Mbuti	-0.0116	-1.086	48711
Levant_N_KFH	Levant_N	Mota.SG	Mbuti	-0.0132	-1.232	58943
Levant_N_KFH	Levant_N	Natufian	Mbuti	-0.0143	-1.201	36918
Levant_N_KFH	Levant_N	Brillenhohle	Mbuti	-0.0197	-1.119	20295
Levant_N_KFH	Levant_N	Iran_LN	Mbuti	-0.0238	-1.762	34363
Levant_N_KFH	Natufian	Iran_LN	Mbuti	0.0493	2.814	23942
Levant_N_KFH	Natufian	Steppe_Eneolithic	Mbuti	0.0413	2.958	30902
Levant_N_KFH	Natufian	Tepecik_pub	Mbuti	0.0399	2.699	27894
Levant_N_KFH	Natufian	Saqqaq.SG	Mbuti	0.0397	2.883	38837
Levant_N_KFH	Natufian	Iberia_Chalcolithic	Mbuti	0.0389	2.694	37859
Levant_N_KFH	Natufian	Apalai	Mbuti	0.0387	3.775	39113
Levant_N_KFH	Natufian	Iran_Neolithic.SG	Mbuti	0.0382	3.728	39375
Levant_N_KFH	Natufian	Iran_N	Mbuti	0.0381	2.821	36702
Levant_N_KFH	Natufian	AHG	Mbuti	0.0373	2.545	35396
Levant_N_KFH	Natufian	Canary_Islander	Mbuti	0.0357	3.694	39374
Levant_N_KFH	Natufian	Satsurblia_cluster	Mbuti	0.0351	2.916	39371
Levant_N_KFH	Natufian	Anatolia_ChL	Mbuti	0.0348	2.338	31483
Levant_N_KFH	Natufian	Surui	Mbuti	0.0348	3.313	39375
Levant_N_KFH	Natufian	Aleut_Tlingit	Mbuti	0.0344	3.922	39375
Levant_N_KFH	Natufian	Estonian	Mbuti	0.0336	4.047	39375
Levant_N_KFH	Natufian	Kumyk	Mbuti	0.033	3.976	39375
Levant_N_KFH	Natufian	Ossetian	Mbuti	0.0324	3.94	39375
Levant_N_KFH	Natufian	Europe_LNBA	Mbuti	0.032	3.942	39375
Levant_N_KFH	Natufian	Guarani_KW	Mbuti	0.0318	3.114	39114
Levant_N_KFH	Natufian	Chilote	Mbuti	0.0317	3.372	39375
Levant_N_KFH	Natufian	Cabecar	Mbuti	0.0315	2.89	39375
Levant_N_KFH	Natufian	Inga	Mbuti	0.0314	2.975	39374
Levant_N_KFH	Natufian	Eskimo_Naukan	Mbuti	0.0311	3.32	39375
Levant_N_KFH	Natufian	Basque	Mbuti	0.0307	3.749	39375
Levant_N_KFH	Natufian	Piapoco	Mbuti	0.0306	3.046	39375
Levant_N_KFH	Natufian	English	Mbuti	0.0306	3.655	39375
Levant_N_KFH	Natufian	Aymara	Mbuti	0.0305	3.067	39375
Levant_N_KFH	Natufian	French	Mbuti	0.0303	3.791	39375
Levant_N_KFH	Natufian	Steppe_IA	Mbuti	0.0301	2.098	35654
Levant_N_KFH	Natufian	Icelandic	Mbuti	0.03	3.571	39375
Levant_N_KFH	Natufian	Itelmen	Mbuti	0.0298	3.059	39375
Levant_N_KFH	Natufian	Turkish_Balikesir	Mbuti	0.0298	3.373	39375
Levant_N_KFH	Natufian	Norwegian	Mbuti	0.0298	3.55	39375
Levant_N_KFH	Natufian	Spanish	Mbuti	0.0295	3.72	39375
Levant_N_KFH	Natufian	Italian_South	Mbuti	0.0293	2.616	39209
Levant_N_KFH	Natufian	Lezgin	Mbuti	0.0293	3.565	39375
Levant_N_KFH	Natufian	Eskimo_ChaplinSireniki	Mbuti	0.0292	3.083	39375
Levant_N_KFH	Natufian	Albanian	Mbuti	0.0291	3.385	39375
Levant_N_KFH	Natufian	Sardinian	Mbuti	0.029	3.551	39375
Levant_N_KFH	Natufian	Finnish	Mbuti	0.0288	3.444	39375
Levant_N_KFH	Natufian	Quechua	Mbuti	0.0287	3.02	39375
Levant_N_KFH	Natufian	Adygei	Mbuti	0.0287	3.595	39375
Levant_N_KFH	Natufian	Belarusian	Mbuti	0.0285	3.345	39375
Levant_N_KFH	Natufian	Croatian	Mbuti	0.0285	3.393	39375
Levant_N_KFH	Natufian	Guarani_GN	Mbuti	0.0282	2.775	39113
Levant_N_KFH	Natufian	Lithuanian	Mbuti	0.0282	3.285	39375
Levant_N_KFH	Natufian	Mordovian	Mbuti	0.0281	3.34	39375
Levant_N_KFH	Natufian	Koryak	Mbuti	0.028	2.92	39375
Levant_N_KFH	Natufian	Chipewyan	Mbuti	0.0278	3.097	39375
Levant_N_KFH	Natufian	Italian_North	Mbuti	0.0278	3.424	39375
Levant_N_KFH	Natufian	Guarani	Mbuti	0.0276	2.722	39375
Levant_N_KFH	Natufian	Czech	Mbuti	0.0275	3.296	39375
Levant_N_KFH	Natufian	Iran_Zoroastrian	Mbuti	0.0273	3.375	39008
Levant_N_KFH	Natufian	UrubuKaapor	Mbuti	0.0271	2.431	39113
Levant_N_KFH	Natufian	Ukrainian	Mbuti	0.0271	3.249	39375
Levant_N_KFH	Natufian	Maltese	Mbuti	0.0269	3.329	39375
Levant_N_KFH	Natufian	Chukchi	Mbuti	0.0268	2.919	39375
Levant_N_KFH	Natufian	Europe_MNChL	Mbuti	0.0268	3.052	39375
Levant_N_KFH	Natufian	Chane	Mbuti	0.0267	2.206	39267
Levant_N_KFH	Natufian	Mamanwa	Mbuti	0.0266	2.909	39375
Levant_N_KFH	Natufian	Abkhasian	Mbuti	0.0266	3.251	39375
Levant_N_KFH	Natufian	Mixe	Mbuti	0.0265	2.639	39375
Levant_N_KFH	Natufian	Jew_Ashkenazi	Mbuti	0.0263	3.086	39375
Levant_N_KFH	Natufian	Aleut	Mbuti	0.0263	3.098	39375
Levant_N_KFH	Natufian	GujaratiA	Mbuti	0.0262	3.151	39375
Levant_N_KFH	Natufian	Ojibwa	Mbuti	0.0261	3.047	39375
Levant_N_KFH	Natufian	Jew_Libyan	Mbuti	0.0261	3.219	39375
Levant_N_KFH	Natufian	Scottish	Mbuti	0.026	2.911	39375
Levant_N_KFH	Natufian	Europe_EN	Mbuti	0.026	3.025	39375
Levant_N_KFH	Natufian	Orcadian	Mbuti	0.026	3.101	39375
Levant_N_KFH	Natufian	Chechen	Mbuti	0.026	3.162	39375
Levant_N_KFH	Natufian	Bolivian	Mbuti	0.0259	2.697	39375
Levant_N_KFH	Natufian	Hazara	Mbuti	0.0259	3.213	39375
Levant_N_KFH	Natufian	Mixtec	Mbuti	0.0258	2.648	39375
Levant_N_KFH	Natufian	Hungarian	Mbuti	0.0257	3.113	39375
Levant_N_KFH	Natufian	Pathan	Mbuti	0.0257	3.264	39375
Levant_N_KFH	Natufian	ArgentinePuna	Mbuti	0.0256	2.569	39114
Levant_N_KFH	Natufian	Armenia_MLBA	Mbuti	0.0254	2.173	37986
Levant_N_KFH	Natufian	Jew_Cochin	Mbuti	0.0254	2.963	39375
Levant_N_KFH	Natufian	GujaratiB	Mbuti	0.0253	2.958	39375
Levant_N_KFH	Natufian	Turkish	Mbuti	0.0253	3.227	39375
Levant_N_KFH	Natufian	Chukchi1	Mbuti	0.0252	2.35	39375
Levant_N_KFH	Natufian	Arara	Mbuti	0.0251	2.351	39110
Levant_N_KFH	Natufian	Steppe_EMBA	Mbuti	0.0251	2.861	39375
Levant_N_KFH	Natufian	Sicilian	Mbuti	0.0251	3.076	39375
Levant_N_KFH	Natufian	Turkmen	Mbuti	0.0251	3.077	39375
Levant_N_KFH	Natufian	Kaqchikel	Mbuti	0.025	2.465	39375
Levant_N_KFH	Natufian	Algonquin	Mbuti	0.0248	2.621	39375
Levant_N_KFH	Natufian	Cree	Mbuti	0.0248	2.85	39375
Levant_N_KFH	Natufian	Motala_HG.SG	Mbuti	0.0246	1.639	35920
Levant_N_KFH	Natufian	Karitiana	Mbuti	0.0246	2.418	39375
Levant_N_KFH	Natufian	Nogai	Mbuti	0.0246	3.017	39375
Levant_N_KFH	Natufian	Yakut	Mbuti	0.0245	2.777	39375
Levant_N_KFH	Natufian	Balkar	Mbuti	0.0245	2.977	39375
Levant_N_KFH	Natufian	Mayan	Mbuti	0.0243	2.626	39375
Levant_N_KFH	Natufian	Bulgarian	Mbuti	0.0243	2.98	39375
Levant_N_KFH	Natufian	Russian	Mbuti	0.0243	3	39375
Levant_N_KFH	Natufian	Brahui	Mbuti	0.0241	3.068	39375
Levant_N_KFH	Natufian	Jew_Turkish	Mbuti	0.024	2.86	39375
Levant_N_KFH	Natufian	Druze	Mbuti	0.0239	3.022	39375
Levant_N_KFH	Natufian	Iran_ChL	Mbuti	0.0238	2.278	38685
Levant_N_KFH	Natufian	Iranian	Mbuti	0.0238	2.913	39375
Levant_N_KFH	Natufian	ACF	Mbuti	0.0237	2.774	39374
Levant_N_KFH	Natufian	Iran_Non-Zoroastrian_Fars	Mbuti	0.0237	2.969	39008
Levant_N_KFH	Natufian	Balochi	Mbuti	0.0233	2.968	39375
Levant_N_KFH	Natufian	Zoro	Mbuti	0.0232	1.942	38868
Levant_N_KFH	Natufian	Spanish_North	Mbuti	0.0232	2.69	39375
Levant_N_KFH	Natufian	Tuvinian	Mbuti	0.023	2.636	39375
Levant_N_KFH	Natufian	Steppe_MLBA	Mbuti	0.0229	2.729	39375
Levant_N_KFH	Natufian	Kalash	Mbuti	0.0227	2.762	39375
Levant_N_KFH	Natufian	Selkup	Mbuti	0.0226	2.588	39375
Levant_N_KFH	Natufian	Xavante	Mbuti	0.0225	2.17	39114
Levant_N_KFH	Natufian	Pima	Mbuti	0.0225	2.317	39375
Levant_N_KFH	Natufian	Yukagir	Mbuti	0.0225	2.61	39375
Levant_N_KFH	Natufian	Tubalar	Mbuti	0.0225	2.708	39375
Levant_N_KFH	Natufian	Daur	Mbuti	0.0224	2.466	39375
Levant_N_KFH	Natufian	Tajik	Mbuti	0.0224	2.761	39375
Levant_N_KFH	Natufian	Punjabi	Mbuti	0.0223	2.667	39375
Levant_N_KFH	Natufian	Kalmyk	Mbuti	0.0221	2.563	39375
Levant_N_KFH	Natufian	Jew_Moroccan	Mbuti	0.0221	2.612	39375
Levant_N_KFH	Natufian	Lebanese	Mbuti	0.0221	2.689	39375
Levant_N_KFH	Natufian	Jew_Iranian	Mbuti	0.0219	2.615	39375
Levant_N_KFH	Natufian	Burusho	Mbuti	0.0218	2.757	39375
Levant_N_KFH	Natufian	Nganasan	Mbuti	0.0215	2.254	39375
Levant_N_KFH	Natufian	Brahmin_Tiwari	Mbuti	0.0215	2.707	39375
Levant_N_KFH	Natufian	Tujia	Mbuti	0.0214	2.374	39375
Levant_N_KFH	Natufian	Oroqen	Mbuti	0.0212	2.366	39375
Levant_N_KFH	Natufian	Zapotec	Mbuti	0.0211	2.202	39375
Levant_N_KFH	Natufian	Even	Mbuti	0.0211	2.397	39375
Levant_N_KFH	Natufian	Chuvash	Mbuti	0.0211	2.505	39375
Levant_N_KFH	Natufian	Uzbek	Mbuti	0.0211	2.585	39375
Levant_N_KFH	Natufian	SHG	Mbuti	0.0208	1.944	38662
Levant_N_KFH	Natufian	Hezhen	Mbuti	0.0208	2.325	39375
Levant_N_KFH	Natufian	Mansi	Mbuti	0.0208	2.341	39375
Levant_N_KFH	Natufian	Uygur	Mbuti	0.0208	2.552	39375
Levant_N_KFH	Natufian	Kyrgyz	Mbuti	0.0207	2.465	39375
Levant_N_KFH	Natufian	Cypriot	Mbuti	0.0206	2.489	39375
Levant_N_KFH	Natufian	Makrani	Mbuti	0.0202	2.577	39375
Levant_N_KFH	Natufian	Armenia_EBA	Mbuti	0.02	1.931	38488
Levant_N_KFH	Natufian	Sindhi_Pakistan	Mbuti	0.02	2.529	39375
Levant_N_KFH	Natufian	Xibo	Mbuti	0.0199	2.256	39375
Levant_N_KFH	Natufian	Han	Mbuti	0.0198	2.282	39375
Levant_N_KFH	Natufian	Tu	Mbuti	0.0194	2.19	39375
Levant_N_KFH	Natufian	Dolgan	Mbuti	0.0192	2.103	39375
Levant_N_KFH	Natufian	Jew_Georgian	Mbuti	0.0191	2.227	39375
Levant_N_KFH	Natufian	Palestinian	Mbuti	0.0191	2.488	39375
Levant_N_KFH	Natufian	Miao	Mbuti	0.019	2.144	39375
Levant_N_KFH	Natufian	Vestonice_cluster	Mbuti	0.0189	1.545	35532
Levant_N_KFH	Natufian	AAF	Mbuti	0.0188	1.743	39000
Levant_N_KFH	Natufian	Altaian	Mbuti	0.0186	2.118	39375
Levant_N_KFH	Natufian	Ticuna	Mbuti	0.0183	1.469	39275
Levant_N_KFH	Natufian	Onge	Mbuti	0.0182	1.841	39375
Levant_N_KFH	Natufian	Iron_Gates_HG	Mbuti	0.0182	1.948	39368
Levant_N_KFH	Natufian	Ulchi	Mbuti	0.0182	2.045	39375
Levant_N_KFH	Natufian	Wayuu	Mbuti	0.0181	1.578	39265
Levant_N_KFH	Natufian	Kusunda	Mbuti	0.0181	2.063	39375
Levant_N_KFH	Natufian	Bengali	Mbuti	0.0181	2.175	39375
Levant_N_KFH	Natufian	Rennell_and_Bellona	Mbuti	0.018	1.849	39375
Levant_N_KFH	Natufian	Balkans_Neolithic	Mbuti	0.0179	1.609	38842
Levant_N_KFH	Natufian	Dai	Mbuti	0.0178	1.974	39375
Levant_N_KFH	Natufian	Japanese	Mbuti	0.0178	2.026	39375
Levant_N_KFH	Natufian	GujaratiD	Mbuti	0.0178	2.054	39375
Levant_N_KFH	Natufian	WHG	Mbuti	0.0175	1.611	39374
Levant_N_KFH	Natufian	Kinh	Mbuti	0.0174	1.906	39375
Levant_N_KFH	Natufian	Naxi	Mbuti	0.0172	1.908	39375
Levant_N_KFH	Natufian	Jordanian	Mbuti	0.0172	2.16	39375
Levant_N_KFH	Natufian	Mala	Mbuti	0.017	2.041	39375
Levant_N_KFH	Natufian	Tibetan.DG	Mbuti	0.0168	1.597	38849
Levant_N_KFH	Natufian	Villabruna_cluster	Mbuti	0.0167	1.665	39375
Levant_N_KFH	Natufian	Sherpa.DG	Mbuti	0.0165	1.596	38853
Levant_N_KFH	Natufian	Lahu	Mbuti	0.0164	1.812	39375
Levant_N_KFH	Natufian	GujaratiC	Mbuti	0.0164	1.897	39375
Levant_N_KFH	Natufian	Jew_Tunisian	Mbuti	0.0164	1.967	39375
Levant_N_KFH	Natufian	Lodhi	Mbuti	0.0162	1.945	39375
Levant_N_KFH	Natufian	Jew_Iraqi	Mbuti	0.0159	1.903	39375
Levant_N_KFH	Natufian	Mongola	Mbuti	0.0158	1.775	39375
Levant_N_KFH	Natufian	Vishwabrahmin	Mbuti	0.0158	1.95	39375
Levant_N_KFH	Natufian	EHG	Mbuti	0.0157	1.252	38352
Levant_N_KFH	Natufian	She	Mbuti	0.0156	1.735	39375
Levant_N_KFH	Natufian	Cambodian	Mbuti	0.0154	1.756	39375
Levant_N_KFH	Natufian	Syrian	Mbuti	0.0154	1.871	39375
Levant_N_KFH	Natufian	Yi	Mbuti	0.015	1.707	39375
Levant_N_KFH	Natufian	Greece_EN	Mbuti	0.0149	1.293	36972
Levant_N_KFH	Natufian	Russell	Mbuti	0.0145	1.474	39375
Levant_N_KFH	Natufian	Semende	Mbuti	0.0145	1.572	39375
Levant_N_KFH	Natufian	Choiseul	Mbuti	0.0142	1.506	39375
Levant_N_KFH	Natufian	Thai	Mbuti	0.0142	1.59	39375
Levant_N_KFH	Natufian	Korean	Mbuti	0.0141	1.531	39375
Levant_N_KFH	Natufian	Saami.DG	Mbuti	0.0138	1.379	38853
Levant_N_KFH	Natufian	Mamanwa1	Mbuti	0.0137	1.487	39375
Levant_N_KFH	Natufian	Kostenki14	Mbuti	0.0133	0.928	36836
Levant_N_KFH	Natufian	Ontong_Java	Mbuti	0.0133	1.424	39375
Levant_N_KFH	Natufian	BedouinA	Mbuti	0.0132	1.747	39375
Levant_N_KFH	Natufian	Papuan_Central	Mbuti	0.0128	1.388	39375
Levant_N_KFH	Natufian	Ami	Mbuti	0.0127	1.363	39375
Levant_N_KFH	Natufian	Makira	Mbuti	0.0122	1.348	39375
Levant_N_KFH	Natufian	Nasioi	Mbuti	0.0118	1.218	39375
Levant_N_KFH	Natufian	Tongan	Mbuti	0.0118	1.241	39375
Levant_N_KFH	Natufian	Kharia	Mbuti	0.0116	1.392	39375
Levant_N_KFH	Natufian	Mozabite	Mbuti	0.0116	1.538	39375
Levant_N_KFH	Natufian	Santa_Isabel	Mbuti	0.0115	1.233	39375
Levant_N_KFH	Natufian	Papuan_Gulf	Mbuti	0.0114	1.137	39375
Levant_N_KFH	Natufian	Algerian	Mbuti	0.0111	1.419	39375
Levant_N_KFH	Natufian	Nggela	Mbuti	0.0108	1.162	39375
Levant_N_KFH	Natufian	Borneo	Mbuti	0.0108	1.176	39375
Levant_N_KFH	Natufian	Saudi	Mbuti	0.0108	1.349	39375
Levant_N_KFH	Natufian	Egyptian	Mbuti	0.0107	1.447	39375
Levant_N_KFH	Natufian	Papuan	Mbuti	0.0106	1.098	39375
Levant_N_KFH	Natufian	Tunisian	Mbuti	0.0103	1.348	39375
Levant_N_KFH	Natufian	Vella_Lavella	Mbuti	0.0101	1.061	39375
Levant_N_KFH	Natufian	Atayal	Mbuti	0.01	1.048	39375
Levant_N_KFH	Natufian	Levant_N	Mbuti	0.0097	0.83	36918
Levant_N_KFH	Natufian	Yemeni	Mbuti	0.0094	1.191	39375
Levant_N_KFH	Natufian	New_Guinea	Mbuti	0.0091	0.939	39375
Levant_N_KFH	Natufian	BedouinB	Mbuti	0.009	1.107	39375
Levant_N_KFH	Natufian	Hoan	Mbuti	0.0088	1.233	39375
Levant_N_KFH	Natufian	Levant_BA	Mbuti	0.0087	0.81	37496
Levant_N_KFH	Natufian	Armenia_ChL	Mbuti	0.0086	0.813	38821
Levant_N_KFH	Natufian	Jew_Yemenite	Mbuti	0.0081	1.007	39375
Levant_N_KFH	Natufian	Ju_hoan_South	Mbuti	0.0081	1.072	39375
Levant_N_KFH	Natufian	Santa_Cruz	Mbuti	0.0073	0.782	39375
Levant_N_KFH	Natufian	Ranongga	Mbuti	0.0068	0.726	39375
Levant_N_KFH	Natufian	Saharawi	Mbuti	0.0068	0.851	39375
Levant_N_KFH	Natufian	Tikopia	Mbuti	0.0063	0.666	39375
Levant_N_KFH	Natufian	Savo	Mbuti	0.0061	0.668	39375
Levant_N_KFH	Natufian	Iran_IA.SG	Mbuti	0.0057	0.39	35790
Levant_N_KFH	Natufian	Taa_North	Mbuti	0.0053	0.72	39375
Levant_N_KFH	Natufian	Khomani	Mbuti	0.0045	0.711	39375
Levant_N_KFH	Natufian	Malaita	Mbuti	0.0044	0.477	39375
Levant_N_KFH	Natufian	Gui	Mbuti	0.0044	0.617	39375
Levant_N_KFH	Natufian	AA	Mbuti	0.0043	0.719	39375
Levant_N_KFH	Natufian	Naro	Mbuti	0.004	0.569	39375
Levant_N_KFH	Natufian	Kolombangara	Mbuti	0.0039	0.396	39375
Levant_N_KFH	Natufian	Taa_West	Mbuti	0.0037	0.548	39375
Levant_N_KFH	Natufian	Nama	Mbuti	0.002	0.328	39375
Levant_N_KFH	Natufian	Malta_cluster	Mbuti	0.0008	0.054	32813
Levant_N_KFH	Natufian	Ust_Ishim	Mbuti	0.0006	0.05	39323
Levant_N_KFH	Natufian	Himba	Mbuti	0.0006	0.087	39375
Levant_N_KFH	Natufian	Ju_hoan_North	Mbuti	0.0006	0.089	39375
Levant_N_KFH	Natufian	Xuun	Mbuti	-0.0001	-0.015	39375
Levant_N_KFH	Natufian	Tshwa	Mbuti	-0.0003	-0.044	39375
Levant_N_KFH	Natufian	Khwe	Mbuti	-0.0003	-0.041	39375
Levant_N_KFH	Natufian	Kgalagadi	Mbuti	-0.0006	-0.093	39375
Levant_N_KFH	Natufian	Damara	Mbuti	-0.0008	-0.124	39375
Levant_N_KFH	Natufian	Kikuyu	Mbuti	-0.0008	-0.11	39375
Levant_N_KFH	Natufian	Gana	Mbuti	-0.0015	-0.24	39375
Levant_N_KFH	Natufian	GoyetQ116-1_published	Mbuti	-0.0015	-0.103	33098
Levant_N_KFH	Natufian	BantuKenya	Mbuti	-0.0018	-0.286	39375
Levant_N_KFH	Natufian	Tswana	Mbuti	-0.0019	-0.29	39375
Levant_N_KFH	Natufian	Taa_East	Mbuti	-0.0025	-0.365	39375
Levant_N_KFH	Natufian	Biaka	Mbuti	-0.003	-0.533	39375
Levant_N_KFH	Natufian	BantuSA_Herero	Mbuti	-0.003	-0.347	39365
Levant_N_KFH	Natufian	BantuSA	Mbuti	-0.0031	-0.462	39375
Levant_N_KFH	Natufian	Wambo	Mbuti	-0.0033	-0.49	39375
Levant_N_KFH	Natufian	Shua	Mbuti	-0.0043	-0.698	39375
Levant_N_KFH	Natufian	Mende	Mbuti	-0.0045	-0.7	39375
Levant_N_KFH	Natufian	Luo	Mbuti	-0.0047	-0.763	39375
Levant_N_KFH	Natufian	Jew_Ethiopian	Mbuti	-0.0047	-0.646	39375
Levant_N_KFH	Natufian	Esan	Mbuti	-0.0049	-0.779	39375
Levant_N_KFH	Natufian	Sandawe	Mbuti	-0.0051	-0.897	39375
Levant_N_KFH	Natufian	ElMiron_cluster	Mbuti	-0.0051	-0.41	36516
Levant_N_KFH	Natufian	Gambian	Mbuti	-0.0057	-0.83	39375
Levant_N_KFH	Natufian	Yoruba	Mbuti	-0.0059	-1.041	39375
Levant_N_KFH	Natufian	Masai	Mbuti	-0.0061	-0.964	39375
Levant_N_KFH	Natufian	Oromo	Mbuti	-0.0063	-0.857	39375
Levant_N_KFH	Natufian	Mandenka	Mbuti	-0.0064	-1.072	39375
Levant_N_KFH	Natufian	Luhya	Mbuti	-0.0068	-1.17	39375
Levant_N_KFH	Natufian	Dinka	Mbuti	-0.0072	-1.045	39375
Levant_N_KFH	Natufian	Datog	Mbuti	-0.0073	-0.936	39373
Levant_N_KFH	Natufian	Haiom	Mbuti	-0.0085	-1.323	39375
Levant_N_KFH	Natufian	Somali	Mbuti	-0.0086	-1.3	39375
Levant_N_KFH	Natufian	Hadza	Mbuti	-0.0097	-1.397	39375
Levant_N_KFH	Natufian	BantuSA_Ovambo	Mbuti	-0.0117	-1.085	38917
Levant_N_KFH	Natufian	Mota.SG	Mbuti	-0.0221	-1.55	39372
Levant_N_KFH	Natufian	Hadza1	Mbuti	-0.0225	-2.788	39374
