# Supplementary material for: Late Pleistocene human genome suggests a local origin for the first farmers of central Anatolia
Source: Nat Commun. 2019 Mar 19;10:1218. doi: 10.1038/s41467-019-09209-7 (PMC6425003; doi:10.1038/s41467-019-09209-7)
Supplement: Supplementary file 9 — Supplementary Data 5 [file 41467_2019_9209_MOESM9_ESM.xlsx]

## Sheet: Sheet1
Supplementary Data 5: Differential affinity of European hunter-gatherers and Near Eastern hunter-gatherers tested by D(European HG pop1, European HG pop2; Near Eastern HG, Mbuti/Altai Neanderthal). The Z scores were calculated from a 5 cM block jackknifing standard error. The tests were filtered for more than 30,000 overlapping SNPs (nSNPs) between the four tested populations.
Pop1	Pop2	Pop3	Pop4	D	Z	nSNPs
AfontovaGora2.SG	Bichon.SG	AHG	Mbuti	-0.0343	-2.414	40600
AfontovaGora2.SG	EHG	AHG	Mbuti	-0.0223	-1.7	39237
AfontovaGora2.SG	ElMiron	AHG	Mbuti	-0.0092	-0.545	30180
AfontovaGora2.SG	GoyetQ116-1	AHG	Mbuti	0.0037	0.232	32593
AfontovaGora2.SG	Iron_Gates_HG	AHG	Mbuti	-0.045	-4.197	40608
AfontovaGora2.SG	Karelia_HG.SG	AHG	Mbuti	-0.0108	-0.702	35422
AfontovaGora2.SG	KK1.SG	AHG	Mbuti	-0.0008	-0.057	40617
AfontovaGora2.SG	Kostenki14	AHG	Mbuti	0.0222	1.561	38508
AfontovaGora2.SG	MA1.SG	AHG	Mbuti	0.0271	1.58	30481
AfontovaGora2.SG	SHG	AHG	Mbuti	-0.0324	-2.715	39666
AfontovaGora2.SG	Ust_Ishim	AHG	Mbuti	0.0687	5.633	40519
AfontovaGora2.SG	Vestonice16	AHG	Mbuti	-0.0082	-0.55	33264
AfontovaGora2.SG	Villabruna	AHG	Mbuti	-0.047	-3.417	37725
AfontovaGora2.SG	WHG	AHG	Mbuti	-0.0464	-3.923	40618
AfontovaGora3	Bichon.SG	AHG	Mbuti	-0.0587	-6.521	141531
AfontovaGora3	Bockstein_d	AHG	Mbuti	-0.0442	-3.757	54817
AfontovaGora3	Brillenhohle	AHG	Mbuti	-0.0505	-4.179	51716
AfontovaGora3	EHG	AHG	Mbuti	-0.0377	-4.56	139629
AfontovaGora3	ElMiron	AHG	Mbuti	-0.0347	-3.705	116915
AfontovaGora3	Falkenstein	AHG	Mbuti	-0.0382	-2.493	33503
AfontovaGora3	GoyetQ116-1	AHG	Mbuti	-0.0247	-2.55	120117
AfontovaGora3	GoyetQ-2	AHG	Mbuti	-0.0424	-3.687	65439
AfontovaGora3	HohleFels49	AHG	Mbuti	-0.0156	-1.465	79941
AfontovaGora3	Iron_Gates_HG	AHG	Mbuti	-0.0668	-10.078	141618
AfontovaGora3	Karelia_HG.SG	AHG	Mbuti	-0.0329	-3.46	124551
AfontovaGora3	KK1.SG	AHG	Mbuti	-0.0223	-2.484	141597
AfontovaGora3	Kostenki14	AHG	Mbuti	0.0018	0.193	129652
AfontovaGora3	MA1.SG	AHG	Mbuti	-0.0173	-1.71	104458
AfontovaGora3	Oase1	AHG	Mbuti	0.0958	7.056	41338
AfontovaGora3	Ostuni1	AHG	Mbuti	-0.0435	-3.853	69827
AfontovaGora3	Ranchot88_d	AHG	Mbuti	-0.0559	-5.932	108445
AfontovaGora3	Rochedane	AHG	Mbuti	-0.0603	-4.198	37451
AfontovaGora3	SATP.SG	AHG	Mbuti	-0.0219	-2.161	98327
AfontovaGora3	SHG	AHG	Mbuti	-0.058	-8.016	140263
AfontovaGora3	Ust_Ishim	AHG	Mbuti	0.0476	5.983	141304
AfontovaGora3	Vestonice16	AHG	Mbuti	-0.0167	-1.879	125580
AfontovaGora3	Villabruna	AHG	Mbuti	-0.0552	-6.274	136877
AfontovaGora3	WHG	AHG	Mbuti	-0.0638	-8.969	141624
Bichon.SG	ElMiron	AHG	Mbuti	0.0175	2.325	328324
Bichon.SG	GoyetQ116-1	AHG	Mbuti	0.0312	4.358	351751
Bichon.SG	Iron_Gates_HG	AHG	Mbuti	-0.0132	-2.625	469320
Bichon.SG	KK1.SG	AHG	Mbuti	0.0307	4.688	469704
Bichon.SG	Kostenki12	AHG	Mbuti	0.0554	3.608	31720
Bichon.SG	Kostenki14	AHG	Mbuti	0.0469	6.746	445859
Bichon.SG	MA1.SG	AHG	Mbuti	0.0534	7.419	340991
Bichon.SG	Muierii2	AHG	Mbuti	0.034	2.309	44085
Bichon.SG	Oase1	AHG	Mbuti	0.1345	14.222	105682
Bichon.SG	Ostuni1	AHG	Mbuti	0.0203	2.344	175880
Bichon.SG	Paglicci133	AHG	Mbuti	0.0322	2.08	34174
Bichon.SG	Pavlov1	AHG	Mbuti	0.0129	0.87	32301
Bichon.SG	Ust_Ishim	AHG	Mbuti	0.0984	15.123	468820
Bichon.SG	Vestonice13	AHG	Mbuti	0.0247	2.153	62296
Bichon.SG	Vestonice16	AHG	Mbuti	0.0339	4.733	367922
Bichon.SG	Vestonice43	AHG	Mbuti	0.0228	1.935	69997
Bockstein_d	Bichon.SG	AHG	Mbuti	-0.0151	-1.606	129828
Bockstein_d	EHG	AHG	Mbuti	0.0128	1.63	129565
Bockstein_d	ElMiron	AHG	Mbuti	0.0158	1.586	112781
Bockstein_d	GoyetQ116-1	AHG	Mbuti	0.0299	3.205	107868
Bockstein_d	Iron_Gates_HG	AHG	Mbuti	-0.0202	-3.061	129915
Bockstein_d	KK1.SG	AHG	Mbuti	0.0212	2.43	129899
Bockstein_d	Kostenki14	AHG	Mbuti	0.0384	4.022	115557
Bockstein_d	MA1.SG	AHG	Mbuti	0.039	3.946	95722
Bockstein_d	Oase1	AHG	Mbuti	0.1413	10.366	40336
Bockstein_d	Ostuni1	AHG	Mbuti	0.0108	0.947	71179
Bockstein_d	Ust_Ishim	AHG	Mbuti	0.099	12.099	129609
Bockstein_d	Vestonice16	AHG	Mbuti	0.0264	2.742	119052
Bockstein_d	WHG	AHG	Mbuti	-0.0184	-2.449	129916
Brillenhohle	Bichon.SG	AHG	Mbuti	-0.0169	-1.95	144763
Brillenhohle	Bockstein_d	AHG	Mbuti	0.0031	0.229	50403
Brillenhohle	EHG	AHG	Mbuti	0.0054	0.72	142197
Brillenhohle	ElMiron	AHG	Mbuti	0.001	0.111	115111
Brillenhohle	Falkenstein	AHG	Mbuti	-0.0297	-1.927	33284
Brillenhohle	GoyetQ116-1	AHG	Mbuti	0.0248	2.639	120221
Brillenhohle	Iron_Gates_HG	AHG	Mbuti	-0.0264	-4.129	144861
Brillenhohle	Karelia_HG.SG	AHG	Mbuti	0.0025	0.29	127788
Brillenhohle	KK1.SG	AHG	Mbuti	0.0171	1.972	144850
Brillenhohle	Kostenki14	AHG	Mbuti	0.036	4.043	134928
Brillenhohle	MA1.SG	AHG	Mbuti	0.0434	4.6	106581
Brillenhohle	Oase1	AHG	Mbuti	0.1251	8.781	39076
Brillenhohle	Ostuni1	AHG	Mbuti	0.0097	0.835	65077
Brillenhohle	Ranchot88_d	AHG	Mbuti	-0.0237	-2.514	107314
Brillenhohle	Rochedane	AHG	Mbuti	-0.0076	-0.503	35993
Brillenhohle	SATP.SG	AHG	Mbuti	0.0232	2.376	99994
Brillenhohle	SHG	AHG	Mbuti	-0.0132	-1.914	143021
Brillenhohle	Ust_Ishim	AHG	Mbuti	0.0868	11.385	144506
Brillenhohle	Vestonice16	AHG	Mbuti	0.0084	0.938	125254
Brillenhohle	Villabruna	AHG	Mbuti	-0.0092	-1.02	138005
Brillenhohle	WHG	AHG	Mbuti	-0.0267	-3.796	144870
Chaudardes1	Bichon.SG	AHG	Mbuti	-0.006	-0.445	54219
Chaudardes1	EHG	AHG	Mbuti	0.0168	1.477	52936
Chaudardes1	ElMiron	AHG	Mbuti	0.0222	1.548	41962
Chaudardes1	GoyetQ116-1	AHG	Mbuti	0.0279	1.992	45267
Chaudardes1	Iron_Gates_HG	AHG	Mbuti	-0.0188	-1.941	54251
Chaudardes1	KK1.SG	AHG	Mbuti	0.033	2.653	54252
Chaudardes1	Kostenki14	AHG	Mbuti	0.0309	2.36	50706
Chaudardes1	MA1.SG	AHG	Mbuti	0.0426	2.909	39865
Chaudardes1	Ust_Ishim	AHG	Mbuti	0.0974	8.719	54158
Chaudardes1	Vestonice16	AHG	Mbuti	0.0294	2.109	46061
Chaudardes1	WHG	AHG	Mbuti	-0.0179	-1.615	54258
EHG	Bichon.SG	AHG	Mbuti	-0.0188	-3.024	452733
EHG	ElMiron	AHG	Mbuti	-0.0038	-0.574	323970
EHG	GoyetQ116-1	AHG	Mbuti	0.0142	2.221	344035
EHG	Iron_Gates_HG	AHG	Mbuti	-0.0306	-7.329	452918
EHG	KK1.SG	AHG	Mbuti	0.0138	2.381	453113
EHG	Kostenki12	AHG	Mbuti	0.0244	1.542	31308
EHG	Kostenki14	AHG	Mbuti	0.0284	4.322	430354
EHG	MA1.SG	AHG	Mbuti	0.0375	5.758	329362
EHG	Muierii2	AHG	Mbuti	0.0111	0.888	43607
EHG	Oase1	AHG	Mbuti	0.1203	13.907	103993
EHG	Ostuni1	AHG	Mbuti	0.0038	0.505	173897
EHG	Paglicci133	AHG	Mbuti	0.0133	0.914	33386
EHG	Pavlov1	AHG	Mbuti	0.0055	0.402	32078
EHG	Ust_Ishim	AHG	Mbuti	0.0809	14.021	452263
EHG	Vestonice13	AHG	Mbuti	0.0027	0.255	61541
EHG	Vestonice16	AHG	Mbuti	0.0143	2.317	362054
EHG	Vestonice43	AHG	Mbuti	0.0009	0.086	69336
ElMiron	AfontovaGora2.SG	AHG	Mbuti	0.0092	0.545	30180
ElMiron	AfontovaGora3	AHG	Mbuti	0.0347	3.705	116915
ElMiron	Bichon.SG	AHG	Mbuti	-0.0175	-2.325	328324
ElMiron	Bockstein_d	AHG	Mbuti	-0.0158	-1.586	112781
ElMiron	Brillenhohle	AHG	Mbuti	-0.001	-0.111	115111
ElMiron	Chaudardes1	AHG	Mbuti	-0.0222	-1.548	41962
ElMiron	EHG	AHG	Mbuti	0.0038	0.574	323970
ElMiron	Falkenstein	AHG	Mbuti	-0.0303	-2.566	72079
ElMiron	GoyetQ116-1	AHG	Mbuti	0.0187	2.354	271310
ElMiron	GoyetQ-2	AHG	Mbuti	-0.0073	-0.777	145139
ElMiron	HohleFels49	AHG	Mbuti	0.0224	2.476	177943
ElMiron	HohleFels79	AHG	Mbuti	0.02	1.494	51624
ElMiron	Iron_Gates_HG	AHG	Mbuti	-0.0277	-4.72	328572
ElMiron	Iron_Gates_HG	AHG	Mbuti	-0.0277	-4.72	328572
ElMiron	Karelia_HG.SG	AHG	Mbuti	0.004	0.531	289736
ElMiron	KK1.SG	AHG	Mbuti	0.0178	2.456	328548
ElMiron	Kostenki14	AHG	Mbuti	0.0328	4.32	307261
ElMiron	MA1.SG	AHG	Mbuti	0.0346	4.397	240818
ElMiron	Muierii2	AHG	Mbuti	0.0146	0.953	38028
ElMiron	Oase1	AHG	Mbuti	0.1203	11.5	87666
ElMiron	Ostuni1	AHG	Mbuti	-0.0032	-0.352	149852
ElMiron	Ranchot88_d	AHG	Mbuti	-0.025	-3.07	240861
ElMiron	Rochedane	AHG	Mbuti	-0.0112	-0.989	81002
ElMiron	SATP.SG	AHG	Mbuti	0.0229	2.94	227986
ElMiron	SHG	AHG	Mbuti	-0.0142	-2.346	325129
ElMiron	Ust_Ishim	AHG	Mbuti	0.0872	12.192	327864
ElMiron	Vestonice13	AHG	Mbuti	0.0044	0.345	52839
ElMiron	Vestonice16	AHG	Mbuti	0.02	2.617	288837
ElMiron	Vestonice43	AHG	Mbuti	0.0042	0.354	61830
ElMiron	Villabruna	AHG	Mbuti	-0.0204	-2.674	315020
ElMiron	WHG	AHG	Mbuti	-0.024	-3.864	328605
Falkenstein	Bichon.SG	AHG	Mbuti	0.0038	0.328	86553
Falkenstein	EHG	AHG	Mbuti	0.0182	1.899	85006
Falkenstein	ElMiron	AHG	Mbuti	0.0303	2.566	72079
Falkenstein	GoyetQ116-1	AHG	Mbuti	0.0309	2.677	75701
Falkenstein	Iron_Gates_HG	AHG	Mbuti	-0.0131	-1.631	86603
Falkenstein	KK1.SG	AHG	Mbuti	0.0307	3.045	86591
Falkenstein	Kostenki14	AHG	Mbuti	0.0452	4.134	78721
Falkenstein	MA1.SG	AHG	Mbuti	0.0371	3.068	63945
Falkenstein	Ostuni1	AHG	Mbuti	0.0354	2.468	42534
Falkenstein	Ust_Ishim	AHG	Mbuti	0.0974	10.085	86416
Falkenstein	Vestonice16	AHG	Mbuti	0.0248	2.261	76917
Falkenstein	WHG	AHG	Mbuti	-0.0077	-0.848	86611
GoyetQ116-1	ElMiron	AHG	Mbuti	-0.0187	-2.354	271310
GoyetQ116-1	Iron_Gates_HG	AHG	Mbuti	-0.0408	-7.303	352031
GoyetQ116-1	MA1.SG	AHG	Mbuti	0.0171	2.145	258137
GoyetQ116-1	Muierii2	AHG	Mbuti	-0.0193	-1.306	38151
GoyetQ116-1	Ostuni1	AHG	Mbuti	-0.013	-1.483	150344
GoyetQ116-1	Vestonice13	AHG	Mbuti	-0.0078	-0.591	53623
GoyetQ116-1	Vestonice16	AHG	Mbuti	-0.0019	-0.25	298120
GoyetQ116-1	Vestonice43	AHG	Mbuti	-0.0079	-0.691	62423
GoyetQ-2	Bichon.SG	AHG	Mbuti	-0.0258	-2.983	189390
GoyetQ-2	Bockstein_d	AHG	Mbuti	-0.0137	-1.159	59022
GoyetQ-2	Brillenhohle	AHG	Mbuti	0.0089	0.746	65312
GoyetQ-2	EHG	AHG	Mbuti	0.0036	0.496	184664
GoyetQ-2	ElMiron	AHG	Mbuti	0.0073	0.777	145139
GoyetQ-2	Falkenstein	AHG	Mbuti	-0.0167	-1.126	42381
GoyetQ-2	GoyetQ116-1	AHG	Mbuti	0.0155	1.71	155809
GoyetQ-2	Iron_Gates_HG	AHG	Mbuti	-0.0304	-4.667	189497
GoyetQ-2	Karelia_HG.SG	AHG	Mbuti	0.0046	0.562	166599
GoyetQ-2	KK1.SG	AHG	Mbuti	0.0169	2.104	189502
GoyetQ-2	Kostenki14	AHG	Mbuti	0.0327	4.012	177744
GoyetQ-2	MA1.SG	AHG	Mbuti	0.0317	3.541	139321
GoyetQ-2	Oase1	AHG	Mbuti	0.1199	9.339	49772
GoyetQ-2	Ostuni1	AHG	Mbuti	0.0038	0.365	82150
GoyetQ-2	Ranchot88_d	AHG	Mbuti	-0.0199	-2.174	139547
GoyetQ-2	Rochedane	AHG	Mbuti	-0.0247	-1.792	47749
GoyetQ-2	SATP.SG	AHG	Mbuti	0.0141	1.57	131782
GoyetQ-2	SHG	AHG	Mbuti	-0.0187	-2.779	185830
GoyetQ-2	Ust_Ishim	AHG	Mbuti	0.0848	10.741	189110
GoyetQ-2	Vestonice16	AHG	Mbuti	0.0121	1.45	159230
GoyetQ-2	Vestonice43	AHG	Mbuti	-0.0121	-0.771	33909
GoyetQ-2	Villabruna	AHG	Mbuti	-0.0231	-2.774	178395
GoyetQ-2	WHG	AHG	Mbuti	-0.0233	-3.295	189537
HohleFels49	Bichon.SG	AHG	Mbuti	-0.0353	-4.34	226089
HohleFels49	Bockstein_d	AHG	Mbuti	-0.0249	-2.217	79203
HohleFels49	Brillenhohle	AHG	Mbuti	-0.0324	-2.872	79306
HohleFels49	EHG	AHG	Mbuti	-0.0147	-2.017	222166
HohleFels49	ElMiron	AHG	Mbuti	-0.0224	-2.476	177943
HohleFels49	Falkenstein	AHG	Mbuti	-0.0509	-3.89	49616
HohleFels49	GoyetQ116-1	AHG	Mbuti	-0.0052	-0.575	183900
HohleFels49	GoyetQ-2	AHG	Mbuti	-0.0196	-1.679	99804
HohleFels49	Iron_Gates_HG	AHG	Mbuti	-0.0457	-7.231	226222
HohleFels49	Karelia_HG.SG	AHG	Mbuti	-0.0144	-1.813	199242
HohleFels49	KK1.SG	AHG	Mbuti	0.0019	0.244	226212
HohleFels49	Kostenki14	AHG	Mbuti	0.0157	1.894	211453
HohleFels49	MA1.SG	AHG	Mbuti	0.0134	1.524	166423
HohleFels49	Oase1	AHG	Mbuti	0.096	8.033	60223
HohleFels49	Ostuni1	AHG	Mbuti	-0.0178	-1.74	101249
HohleFels49	Ranchot88_d	AHG	Mbuti	-0.0449	-4.791	162411
HohleFels49	Rochedane	AHG	Mbuti	-0.0264	-2.162	55125
HohleFels49	SATP.SG	AHG	Mbuti	0.0112	1.319	157619
HohleFels49	SHG	AHG	Mbuti	-0.0321	-4.898	223417
HohleFels49	Ust_Ishim	AHG	Mbuti	0.0747	9.902	225727
HohleFels49	Vestonice13	AHG	Mbuti	0.0053	0.352	35987
HohleFels49	Vestonice16	AHG	Mbuti	-0.0014	-0.163	193865
HohleFels49	Vestonice43	AHG	Mbuti	-0.0226	-1.553	41473
HohleFels49	Villabruna	AHG	Mbuti	-0.0337	-4.077	214852
HohleFels49	WHG	AHG	Mbuti	-0.0465	-6.754	226250
HohleFels79	Bichon.SG	AHG	Mbuti	-0.0252	-2.048	62579
HohleFels79	EHG	AHG	Mbuti	-0.0171	-1.592	61792
HohleFels79	ElMiron	AHG	Mbuti	-0.02	-1.494	51624
HohleFels79	GoyetQ116-1	AHG	Mbuti	-0.0028	-0.212	52549
HohleFels79	HohleFels49	AHG	Mbuti	0.0375	2.132	36022
HohleFels79	Iron_Gates_HG	AHG	Mbuti	-0.0386	-4.348	62608
HohleFels79	Karelia_HG.SG	AHG	Mbuti	-0.0096	-0.811	55260
HohleFels79	KK1.SG	AHG	Mbuti	0.0102	0.896	62607
HohleFels79	Kostenki14	AHG	Mbuti	0.0249	2.059	57488
HohleFels79	MA1.SG	AHG	Mbuti	0.0246	1.901	46251
HohleFels79	Ostuni1	AHG	Mbuti	-0.0179	-1.104	30333
HohleFels79	Ranchot88_d	AHG	Mbuti	-0.0339	-2.519	47467
HohleFels79	SATP.SG	AHG	Mbuti	0.0073	0.539	43439
HohleFels79	SHG	AHG	Mbuti	-0.0263	-2.78	62056
HohleFels79	Ust_Ishim	AHG	Mbuti	0.0743	7.034	62468
HohleFels79	Vestonice16	AHG	Mbuti	0.0033	0.261	55387
HohleFels79	Villabruna	AHG	Mbuti	-0.0265	-2.332	60507
HohleFels79	WHG	AHG	Mbuti	-0.0456	-4.695	62615
Karelia_HG.SG	Bichon.SG	AHG	Mbuti	-0.0201	-2.895	412205
Karelia_HG.SG	Bockstein_d	AHG	Mbuti	-0.0121	-1.334	114420
Karelia_HG.SG	Chaudardes1	AHG	Mbuti	-0.0178	-1.344	47767
Karelia_HG.SG	EHG	AHG	Mbuti	-0.0008	-0.145	399123
Karelia_HG.SG	ElMiron	AHG	Mbuti	-0.004	-0.531	289736
Karelia_HG.SG	Falkenstein	AHG	Mbuti	-0.0208	-1.913	76308
Karelia_HG.SG	GoyetQ116-1	AHG	Mbuti	0.0121	1.722	310384
Karelia_HG.SG	Iron_Gates_HG	AHG	Mbuti	-0.0333	-6.507	412227
Karelia_HG.SG	KK1.SG	AHG	Mbuti	0.0132	2.021	412548
Karelia_HG.SG	Kostenki14	AHG	Mbuti	0.0252	3.588	390837
Karelia_HG.SG	MA1.SG	AHG	Mbuti	0.0335	4.615	299916
Karelia_HG.SG	Muierii2	AHG	Mbuti	0.0041	0.281	38811
Karelia_HG.SG	Oase1	AHG	Mbuti	0.1132	11.728	92861
Karelia_HG.SG	Ostuni1	AHG	Mbuti	-0.0011	-0.133	154919
Karelia_HG.SG	Paglicci133	AHG	Mbuti	0.0244	1.55	30220
Karelia_HG.SG	Ranchot88_d	AHG	Mbuti	-0.0256	-3.547	267295
Karelia_HG.SG	Rochedane	AHG	Mbuti	-0.0176	-1.765	89686
Karelia_HG.SG	SATP.SG	AHG	Mbuti	0.0197	2.766	289057
Karelia_HG.SG	Ust_Ishim	AHG	Mbuti	0.0794	12.453	411756
Karelia_HG.SG	Vestonice13	AHG	Mbuti	-0.0213	-1.743	54898
Karelia_HG.SG	Vestonice16	AHG	Mbuti	0.013	1.893	324751
Karelia_HG.SG	Vestonice43	AHG	Mbuti	0.0122	1.044	61872
Karelia_HG.SG	WHG	AHG	Mbuti	-0.0287	-5.117	412596
KK1.SG	ElMiron	AHG	Mbuti	-0.0178	-2.456	328548
KK1.SG	GoyetQ116-1	AHG	Mbuti	-0.0034	-0.49	351990
KK1.SG	Iron_Gates_HG	AHG	Mbuti	-0.0423	-8.226	469739
KK1.SG	Kostenki12	AHG	Mbuti	0.0342	2.274	31739
KK1.SG	Kostenki14	AHG	Mbuti	0.0147	2.152	446246
KK1.SG	MA1.SG	AHG	Mbuti	0.0193	2.758	341243
KK1.SG	Muierii2	AHG	Mbuti	0.0021	0.161	44103
KK1.SG	Oase1	AHG	Mbuti	0.1021	10.542	105740
KK1.SG	Ostuni1	AHG	Mbuti	-0.0094	-1.144	175957
KK1.SG	Paglicci133	AHG	Mbuti	0.0094	0.661	34190
KK1.SG	Pavlov1	AHG	Mbuti	0.0006	0.038	32319
KK1.SG	Ust_Ishim	AHG	Mbuti	0.0686	10.884	469242
KK1.SG	Vestonice13	AHG	Mbuti	-0.0114	-1.011	62326
KK1.SG	Vestonice16	AHG	Mbuti	-0.0005	-0.066	368180
KK1.SG	Vestonice43	AHG	Mbuti	-0.0118	-1.054	70027
Kostenki12	Iron_Gates_HG	AHG	Mbuti	-0.0649	-5.369	31734
Kostenki14	ElMiron	AHG	Mbuti	-0.0328	-4.32	307261
Kostenki14	GoyetQ116-1	AHG	Mbuti	-0.0166	-2.197	330995
Kostenki14	Iron_Gates_HG	AHG	Mbuti	-0.0576	-10.175	445986
Kostenki14	MA1.SG	AHG	Mbuti	0.0087	1.151	323788
Kostenki14	Muierii2	AHG	Mbuti	-0.0118	-0.866	39627
Kostenki14	Ostuni1	AHG	Mbuti	-0.0371	-4.15	159609
Kostenki14	Paglicci133	AHG	Mbuti	-0.0186	-1.183	32017
Kostenki14	Vestonice13	AHG	Mbuti	-0.0302	-2.48	56542
Kostenki14	Vestonice16	AHG	Mbuti	-0.0157	-2.141	346791
Kostenki14	Vestonice43	AHG	Mbuti	-0.0348	-2.995	60484
MA1.SG	ElMiron	AHG	Mbuti	-0.0346	-4.397	240818
MA1.SG	Iron_Gates_HG	AHG	Mbuti	-0.0647	-11.356	341004
Muierii2	ElMiron	AHG	Mbuti	-0.0146	-0.953	38028
Muierii2	Iron_Gates_HG	AHG	Mbuti	-0.0365	-3.307	44111
Muierii2	MA1.SG	AHG	Mbuti	0.0303	1.984	32717
Muierii2	Vestonice16	AHG	Mbuti	0.0113	0.774	40207
Oase1	ElMiron	AHG	Mbuti	-0.1203	-11.5	87666
Oase1	GoyetQ116-1	AHG	Mbuti	-0.1092	-10.588	90594
Oase1	Iron_Gates_HG	AHG	Mbuti	-0.1445	-18.792	105750
Oase1	Kostenki14	AHG	Mbuti	-0.0892	-8.548	96303
Oase1	MA1.SG	AHG	Mbuti	-0.093	-8.545	78222
Oase1	Ostuni1	AHG	Mbuti	-0.1241	-9.812	52699
Oase1	Vestonice16	AHG	Mbuti	-0.102	-10.149	93777
Ostuni1	ElMiron	AHG	Mbuti	0.0032	0.352	149852
Ostuni1	Iron_Gates_HG	AHG	Mbuti	-0.031	-4.714	175971
Ostuni1	MA1.SG	AHG	Mbuti	0.0194	2.149	129552
Paglicci133	Iron_Gates_HG	AHG	Mbuti	-0.0363	-3.107	34194
Pavlov1	Iron_Gates_HG	AHG	Mbuti	-0.0424	-3.64	32327
Ranchot88_d	Bichon.SG	AHG	Mbuti	0.0038	0.479	302805
Ranchot88_d	Bockstein_d	AHG	Mbuti	0.0131	1.201	97284
Ranchot88_d	Chaudardes1	AHG	Mbuti	0.0072	0.477	40636
Ranchot88_d	EHG	AHG	Mbuti	0.0238	3.721	296856
Ranchot88_d	ElMiron	AHG	Mbuti	0.025	3.07	240861
Ranchot88_d	Falkenstein	AHG	Mbuti	0.0046	0.357	69375
Ranchot88_d	GoyetQ116-1	AHG	Mbuti	0.0377	5.065	259167
Ranchot88_d	Iron_Gates_HG	AHG	Mbuti	-0.007	-1.247	303038
Ranchot88_d	KK1.SG	AHG	Mbuti	0.0348	4.948	302984
Ranchot88_d	Kostenki14	AHG	Mbuti	0.0534	7.076	282944
Ranchot88_d	MA1.SG	AHG	Mbuti	0.0546	6.817	223210
Ranchot88_d	Muierii2	AHG	Mbuti	0.0328	2.13	34988
Ranchot88_d	Oase1	AHG	Mbuti	0.1456	13.507	82297
Ranchot88_d	Ostuni1	AHG	Mbuti	0.0301	3.188	136427
Ranchot88_d	Ust_Ishim	AHG	Mbuti	0.1029	14.932	302318
Ranchot88_d	Vestonice13	AHG	Mbuti	0.0177	1.438	48653
Ranchot88_d	Vestonice16	AHG	Mbuti	0.0328	4.385	261964
Ranchot88_d	Vestonice43	AHG	Mbuti	0.043	3.367	57445
Ranchot88_d	WHG	AHG	Mbuti	-0.0027	-0.432	303032
Rochedane	Bichon.SG	AHG	Mbuti	-0.0091	-0.853	101635
Rochedane	Bockstein_d	AHG	Mbuti	-0.0156	-0.961	33212
Rochedane	EHG	AHG	Mbuti	0.0181	2.011	99626
Rochedane	ElMiron	AHG	Mbuti	0.0112	0.989	81002
Rochedane	GoyetQ116-1	AHG	Mbuti	0.029	2.775	86933
Rochedane	Iron_Gates_HG	AHG	Mbuti	-0.0132	-1.735	101709
Rochedane	KK1.SG	AHG	Mbuti	0.0219	2.228	101695
Rochedane	Kostenki14	AHG	Mbuti	0.0422	4.207	94328
Rochedane	MA1.SG	AHG	Mbuti	0.0347	3.066	74754
Rochedane	Ostuni1	AHG	Mbuti	0.009	0.653	47068
Rochedane	Ranchot88_d	AHG	Mbuti	-0.0051	-0.439	79372
Rochedane	Ust_Ishim	AHG	Mbuti	0.0939	10.679	101447
Rochedane	Vestonice16	AHG	Mbuti	0.0344	3.252	88201
Rochedane	WHG	AHG	Mbuti	-0.0105	-1.258	101706
SATP.SG	Bichon.SG	AHG	Mbuti	-0.0396	-5.624	327689
SATP.SG	Bockstein_d	AHG	Mbuti	-0.0373	-3.83	90125
SATP.SG	Chaudardes1	AHG	Mbuti	-0.0318	-2.205	37309
SATP.SG	EHG	AHG	Mbuti	-0.0233	-3.801	316228
SATP.SG	ElMiron	AHG	Mbuti	-0.0229	-2.94	227986
SATP.SG	Falkenstein	AHG	Mbuti	-0.0319	-2.629	59368
SATP.SG	GoyetQ116-1	AHG	Mbuti	-0.0136	-1.73	243937
SATP.SG	Iron_Gates_HG	AHG	Mbuti	-0.0504	-9.013	327662
SATP.SG	KK1.SG	AHG	Mbuti	-0.0142	-2.016	327953
SATP.SG	Kostenki14	AHG	Mbuti	0.0078	1.065	311002
SATP.SG	MA1.SG	AHG	Mbuti	0.0163	2.103	238027
SATP.SG	Muierii2	AHG	Mbuti	-0.0168	-1.028	30428
SATP.SG	Oase1	AHG	Mbuti	0.1041	9.842	73187
SATP.SG	Ostuni1	AHG	Mbuti	-0.0205	-2.211	122292
SATP.SG	Ranchot88_d	AHG	Mbuti	-0.0402	-4.983	209083
SATP.SG	Rochedane	AHG	Mbuti	-0.0327	-2.942	70560
SATP.SG	Ust_Ishim	AHG	Mbuti	0.0592	8.969	327301
SATP.SG	Vestonice13	AHG	Mbuti	-0.0341	-2.542	43196
SATP.SG	Vestonice16	AHG	Mbuti	-0.0118	-1.497	256113
SATP.SG	Vestonice43	AHG	Mbuti	-0.0274	-2.138	48199
SATP.SG	WHG	AHG	Mbuti	-0.0454	-7.55	327979
SHG	Bichon.SG	AHG	Mbuti	-0.0021	-0.372	455581
SHG	Bockstein_d	AHG	Mbuti	0.0068	0.929	129810
SHG	Chaudardes1	AHG	Mbuti	0.0017	0.159	53253
SHG	EHG	AHG	Mbuti	0.0182	4.03	443492
SHG	ElMiron	AHG	Mbuti	0.0142	2.346	325129
SHG	Falkenstein	AHG	Mbuti	-0.0038	-0.431	85504
SHG	GoyetQ116-1	AHG	Mbuti	0.029	4.823	345899
SHG	Iron_Gates_HG	AHG	Mbuti	-0.0144	-4.844	455805
SHG	Karelia_HG.SG	AHG	Mbuti	0.0211	3.885	400835
SHG	KK1.SG	AHG	Mbuti	0.03	5.423	455957
SHG	Kostenki12	AHG	Mbuti	0.0493	3.793	31411
SHG	Kostenki14	AHG	Mbuti	0.0441	7.387	433127
SHG	MA1.SG	AHG	Mbuti	0.0543	9	331414
SHG	Muierii2	AHG	Mbuti	0.0294	2.523	43734
SHG	Oase1	AHG	Mbuti	0.1348	16.664	104446
SHG	Ostuni1	AHG	Mbuti	0.018	2.594	174509
SHG	Paglicci133	AHG	Mbuti	0.0246	2.011	33543
SHG	Pavlov1	AHG	Mbuti	0.0359	2.89	32175
SHG	Ranchot88_d	AHG	Mbuti	-0.0069	-1.124	298226
SHG	Rochedane	AHG	Mbuti	0.0048	0.592	100102
SHG	SATP.SG	AHG	Mbuti	0.039	6.395	318176
SHG	Ust_Ishim	AHG	Mbuti	0.0975	17.688	455086
SHG	Vestonice13	AHG	Mbuti	0.0208	2.135	61747
SHG	Vestonice16	AHG	Mbuti	0.0324	5.576	363450
SHG	Vestonice43	AHG	Mbuti	0.024	2.59	69562
SHG	WHG	AHG	Mbuti	-0.0102	-2.571	456035
Ust_Ishim	ElMiron	AHG	Mbuti	-0.0872	-12.192	327864
Ust_Ishim	GoyetQ116-1	AHG	Mbuti	-0.0725	-10.041	351227
Ust_Ishim	Iron_Gates_HG	AHG	Mbuti	-0.1088	-20.844	468861
Ust_Ishim	Kostenki12	AHG	Mbuti	-0.0395	-2.907	31667
Ust_Ishim	Kostenki14	AHG	Mbuti	-0.0554	-8.01	445415
Ust_Ishim	MA1.SG	AHG	Mbuti	-0.0496	-7.207	340612
Ust_Ishim	Muierii2	AHG	Mbuti	-0.0809	-6.602	44010
Ust_Ishim	Oase1	AHG	Mbuti	0.0369	3.939	105517
Ust_Ishim	Ostuni1	AHG	Mbuti	-0.0811	-10.124	175583
Ust_Ishim	Paglicci133	AHG	Mbuti	-0.0649	-4.772	34130
Ust_Ishim	Pavlov1	AHG	Mbuti	-0.0653	-4.815	32253
Ust_Ishim	Vestonice13	AHG	Mbuti	-0.0746	-7.132	62176
Ust_Ishim	Vestonice16	AHG	Mbuti	-0.0704	-10.097	367435
Ust_Ishim	Vestonice43	AHG	Mbuti	-0.0825	-8.265	69870
Vestonice13	ElMiron	AHG	Mbuti	-0.0044	-0.345	52839
Vestonice13	Iron_Gates_HG	AHG	Mbuti	-0.0257	-2.821	62335
Vestonice13	MA1.SG	AHG	Mbuti	0.0516	3.98	46114
Vestonice13	Ostuni1	AHG	Mbuti	-0.0117	-0.737	32297
Vestonice13	Vestonice16	AHG	Mbuti	0.0157	1.16	56216
Vestonice16	ElMiron	AHG	Mbuti	-0.02	-2.617	288837
Vestonice16	Iron_Gates_HG	AHG	Mbuti	-0.0436	-7.961	368180
Vestonice16	MA1.SG	AHG	Mbuti	0.0181	2.449	269127
Vestonice16	Ostuni1	AHG	Mbuti	-0.0142	-1.628	159408
Vestonice43	ElMiron	AHG	Mbuti	-0.0042	-0.354	61830
Vestonice43	Iron_Gates_HG	AHG	Mbuti	-0.0332	-3.759	70038
Vestonice43	MA1.SG	AHG	Mbuti	0.0217	1.646	51845
Vestonice43	Ostuni1	AHG	Mbuti	-0.0046	-0.298	38706
Vestonice43	Vestonice16	AHG	Mbuti	0.0081	0.671	64843
Villabruna	Bichon.SG	AHG	Mbuti	0.0013	0.187	420778
Villabruna	Bockstein_d	AHG	Mbuti	0.0016	0.167	127680
Villabruna	Chaudardes1	AHG	Mbuti	0.0066	0.491	51162
Villabruna	EHG	AHG	Mbuti	0.0196	3.026	411675
Villabruna	ElMiron	AHG	Mbuti	0.0204	2.674	315020
Villabruna	Falkenstein	AHG	Mbuti	0.0031	0.275	83440
Villabruna	GoyetQ116-1	AHG	Mbuti	0.0336	4.728	332476
Villabruna	Iron_Gates_HG	AHG	Mbuti	-0.011	-2.149	421101
Villabruna	Karelia_HG.SG	AHG	Mbuti	0.0229	3.161	370135
Villabruna	KK1.SG	AHG	Mbuti	0.031	4.648	421100
Villabruna	Kostenki12	AHG	Mbuti	0.0387	2.462	30423
Villabruna	Kostenki14	AHG	Mbuti	0.0497	6.904	399384
Villabruna	MA1.SG	AHG	Mbuti	0.0543	7.429	307346
Villabruna	Muierii2	AHG	Mbuti	0.0215	1.495	42989
Villabruna	Oase1	AHG	Mbuti	0.144	14.976	102186
Villabruna	Ostuni1	AHG	Mbuti	0.0181	2.112	171229
Villabruna	Paglicci133	AHG	Mbuti	0.0219	1.372	32119
Villabruna	Pavlov1	AHG	Mbuti	0.0235	1.488	31614
Villabruna	Ranchot88_d	AHG	Mbuti	-0.0029	-0.368	289976
Villabruna	Rochedane	AHG	Mbuti	0.0062	0.576	97277
Villabruna	SATP.SG	AHG	Mbuti	0.0375	5.245	292944
Villabruna	SHG	AHG	Mbuti	0.0029	0.514	414072
Villabruna	Ust_Ishim	AHG	Mbuti	0.1006	15.538	420255
Villabruna	Vestonice13	AHG	Mbuti	0.0129	1.115	60543
Villabruna	Vestonice16	AHG	Mbuti	0.0345	4.875	349167
Villabruna	Vestonice43	AHG	Mbuti	0.0354	2.986	68535
Villabruna	WHG	AHG	Mbuti	-0.0072	-1.252	421165
WHG	Bichon.SG	AHG	Mbuti	0.009	1.603	469781
WHG	EHG	AHG	Mbuti	0.0263	5.731	453196
WHG	ElMiron	AHG	Mbuti	0.024	3.864	328605
WHG	GoyetQ116-1	AHG	Mbuti	0.038	6.215	352045
WHG	Iron_Gates_HG	AHG	Mbuti	-0.0047	-1.497	469825
WHG	KK1.SG	AHG	Mbuti	0.0382	6.781	470204
WHG	Kostenki12	AHG	Mbuti	0.062	4.695	31744
WHG	Kostenki14	AHG	Mbuti	0.0536	8.853	446332
WHG	MA1.SG	AHG	Mbuti	0.0605	9.772	341290
WHG	Muierii2	AHG	Mbuti	0.0342	2.793	44109
WHG	Oase1	AHG	Mbuti	0.1401	17.341	105754
WHG	Ostuni1	AHG	Mbuti	0.0301	4.275	175986
WHG	Paglicci133	AHG	Mbuti	0.0362	2.905	34199
WHG	Pavlov1	AHG	Mbuti	0.0418	3.174	32326
WHG	Ust_Ishim	AHG	Mbuti	0.1053	18.844	469329
WHG	Vestonice13	AHG	Mbuti	0.0303	3.094	62338
WHG	Vestonice16	AHG	Mbuti	0.0404	6.939	368253
WHG	Vestonice43	AHG	Mbuti	0.0314	3.143	70039
AfontovaGora3	Bichon.SG	Natufian	Mbuti	-0.0442	-4.552	92352
AfontovaGora3	Bockstein_d	Natufian	Mbuti	-0.0334	-2.36	37505
AfontovaGora3	Brillenhohle	Natufian	Mbuti	-0.0523	-3.728	34841
AfontovaGora3	EHG	Natufian	Mbuti	-0.0293	-3.162	91209
AfontovaGora3	ElMiron	Natufian	Mbuti	-0.0513	-4.993	78295
AfontovaGora3	GoyetQ116-1	Natufian	Mbuti	-0.0278	-2.7	80978
AfontovaGora3	GoyetQ-2	Natufian	Mbuti	-0.0635	-5.001	44937
AfontovaGora3	HohleFels49	Natufian	Mbuti	-0.0286	-2.4	53713
AfontovaGora3	Iron_Gates_HG	Natufian	Mbuti	-0.0537	-7.058	92398
AfontovaGora3	Karelia_HG.SG	Natufian	Mbuti	-0.0312	-2.997	81547
AfontovaGora3	KK1.SG	Natufian	Mbuti	-0.0328	-3.353	92375
AfontovaGora3	Kostenki14	Natufian	Mbuti	-0.0072	-0.714	83748
AfontovaGora3	MA1.SG	Natufian	Mbuti	-0.0242	-2.033	68675
AfontovaGora3	Ostuni1	Natufian	Mbuti	-0.0346	-2.804	48370
AfontovaGora3	Ranchot88_d	Natufian	Mbuti	-0.0423	-4.156	74731
AfontovaGora3	SATP.SG	Natufian	Mbuti	-0.0311	-2.666	64105
AfontovaGora3	SHG	Natufian	Mbuti	-0.0513	-6.31	91634
AfontovaGora3	Ust_Ishim	Natufian	Mbuti	0.0206	2.345	92178
AfontovaGora3	Vestonice16	Natufian	Mbuti	-0.0159	-1.571	83328
AfontovaGora3	Villabruna	Natufian	Mbuti	-0.0548	-5.688	90208
AfontovaGora3	WHG	Natufian	Mbuti	-0.0545	-6.86	92398
Bichon.SG	ElMiron	Natufian	Mbuti	0.0087	1.123	204096
Bichon.SG	GoyetQ116-1	Natufian	Mbuti	0.0205	2.632	220168
Bichon.SG	Iron_Gates_HG	Natufian	Mbuti	-0.0114	-2.125	273465
Bichon.SG	KK1.SG	Natufian	Mbuti	0.0169	2.436	273469
Bichon.SG	Kostenki14	Natufian	Mbuti	0.0331	4.593	257757
Bichon.SG	MA1.SG	Natufian	Mbuti	0.0336	4.525	200614
Bichon.SG	Oase1	Natufian	Mbuti	0.0979	8.868	69486
Bichon.SG	Ostuni1	Natufian	Mbuti	0.0145	1.567	114414
Bichon.SG	Ust_Ishim	Natufian	Mbuti	0.0685	10.565	272953
Bichon.SG	Vestonice13	Natufian	Mbuti	0.0407	2.933	40698
Bichon.SG	Vestonice16	Natufian	Mbuti	0.0263	3.516	224891
Bichon.SG	Vestonice43	Natufian	Mbuti	0.0261	1.953	46558
Bockstein_d	Bichon.SG	Natufian	Mbuti	-0.0014	-0.127	82985
Bockstein_d	EHG	Natufian	Mbuti	0.0278	3.128	82868
Bockstein_d	ElMiron	Natufian	Mbuti	0.0011	0.094	73738
Bockstein_d	GoyetQ116-1	Natufian	Mbuti	0.0218	1.974	71104
Bockstein_d	Iron_Gates_HG	Natufian	Mbuti	-0.0141	-1.797	83024
Bockstein_d	KK1.SG	Natufian	Mbuti	0.0228	2.234	83015
Bockstein_d	Kostenki14	Natufian	Mbuti	0.0481	4.498	72529
Bockstein_d	MA1.SG	Natufian	Mbuti	0.0427	3.696	61575
Bockstein_d	Ostuni1	Natufian	Mbuti	0.0222	1.779	48325
Bockstein_d	Ust_Ishim	Natufian	Mbuti	0.0684	7.64	82821
Bockstein_d	Vestonice16	Natufian	Mbuti	0.0299	2.848	77157
Bockstein_d	WHG	Natufian	Mbuti	-0.0082	-0.96	83025
Brillenhohle	Bichon.SG	Natufian	Mbuti	-0.0043	-0.444	90551
Brillenhohle	Bockstein_d	Natufian	Mbuti	-0.0008	-0.057	33299
Brillenhohle	EHG	Natufian	Mbuti	0.0213	2.511	89165
Brillenhohle	ElMiron	Natufian	Mbuti	0.011	1.053	74623
Brillenhohle	GoyetQ116-1	Natufian	Mbuti	0.0151	1.477	78279
Brillenhohle	Iron_Gates_HG	Natufian	Mbuti	-0.0185	-2.623	90609
Brillenhohle	Karelia_HG.SG	Natufian	Mbuti	0.0201	2.092	80082
Brillenhohle	KK1.SG	Natufian	Mbuti	0.0069	0.779	90591
Brillenhohle	Kostenki14	Natufian	Mbuti	0.0215	2.206	83557
Brillenhohle	MA1.SG	Natufian	Mbuti	0.0398	3.884	67059
Brillenhohle	Ostuni1	Natufian	Mbuti	0.0067	0.515	43696
Brillenhohle	Ranchot88_d	Natufian	Mbuti	-0.018	-1.676	71665
Brillenhohle	SATP.SG	Natufian	Mbuti	0.0206	1.941	62711
Brillenhohle	SHG	Natufian	Mbuti	-0.0113	-1.472	89642
Brillenhohle	Ust_Ishim	Natufian	Mbuti	0.0564	6.604	90389
Brillenhohle	Vestonice16	Natufian	Mbuti	0.0158	1.627	80159
Brillenhohle	Villabruna	Natufian	Mbuti	-0.0173	-1.796	87597
Brillenhohle	WHG	Natufian	Mbuti	-0.0227	-2.893	90604
Chaudardes1	Bichon.SG	Natufian	Mbuti	0.0104	0.703	34826
Chaudardes1	EHG	Natufian	Mbuti	0.0437	3.316	34111
Chaudardes1	GoyetQ116-1	Natufian	Mbuti	0.033	2.064	30160
Chaudardes1	Iron_Gates_HG	Natufian	Mbuti	-0.005	-0.461	34843
Chaudardes1	KK1.SG	Natufian	Mbuti	0.0215	1.553	34842
Chaudardes1	Kostenki14	Natufian	Mbuti	0.0454	3.008	32315
Chaudardes1	Ust_Ishim	Natufian	Mbuti	0.0715	5.688	34780
Chaudardes1	Vestonice16	Natufian	Mbuti	0.0113	0.717	30391
Chaudardes1	WHG	Natufian	Mbuti	0.0039	0.308	34846
EHG	Bichon.SG	Natufian	Mbuti	-0.023	-3.613	265717
EHG	ElMiron	Natufian	Mbuti	-0.0169	-2.54	201594
EHG	GoyetQ116-1	Natufian	Mbuti	-0.0052	-0.75	215949
EHG	Iron_Gates_HG	Natufian	Mbuti	-0.0343	-7.993	265885
EHG	KK1.SG	Natufian	Mbuti	-0.005	-0.81	265856
EHG	Kostenki14	Natufian	Mbuti	0.0085	1.302	250433
EHG	MA1.SG	Natufian	Mbuti	0.0078	1.156	195170
EHG	Oase1	Natufian	Mbuti	0.0711	6.978	68545
EHG	Ostuni1	Natufian	Mbuti	-0.009	-1.155	113232
EHG	Ust_Ishim	Natufian	Mbuti	0.0464	7.639	265353
EHG	Vestonice13	Natufian	Mbuti	0.0148	1.171	40273
EHG	Vestonice16	Natufian	Mbuti	0.0051	0.759	221690
EHG	Vestonice43	Natufian	Mbuti	-0.0022	-0.191	46165
ElMiron	AfontovaGora3	Natufian	Mbuti	0.0513	4.993	78295
ElMiron	Bichon.SG	Natufian	Mbuti	-0.0087	-1.123	204096
ElMiron	Bockstein_d	Natufian	Mbuti	-0.0011	-0.094	73738
ElMiron	Brillenhohle	Natufian	Mbuti	-0.011	-1.053	74623
ElMiron	EHG	Natufian	Mbuti	0.0169	2.54	201594
ElMiron	Falkenstein	Natufian	Mbuti	-0.0136	-1.059	48837
ElMiron	GoyetQ116-1	Natufian	Mbuti	0.0117	1.45	175750
ElMiron	GoyetQ-2	Natufian	Mbuti	-0.0085	-0.842	95789
ElMiron	HohleFels49	Natufian	Mbuti	0.0057	0.611	114575
ElMiron	HohleFels79	Natufian	Mbuti	0.0088	0.548	33679
ElMiron	Iron_Gates_HG	Natufian	Mbuti	-0.0174	-3.089	204226
ElMiron	Iron_Gates_HG	Natufian	Mbuti	-0.0174	-3.089	204226
ElMiron	Karelia_HG.SG	Natufian	Mbuti	0.0152	2.01	180403
ElMiron	KK1.SG	Natufian	Mbuti	0.0092	1.291	204185
ElMiron	Kostenki14	Natufian	Mbuti	0.0235	3.101	189213
ElMiron	MA1.SG	Natufian	Mbuti	0.0259	3.261	150772
ElMiron	Oase1	Natufian	Mbuti	0.089	7.717	59146
ElMiron	Ostuni1	Natufian	Mbuti	0.0033	0.337	99650
ElMiron	Ranchot88_d	Natufian	Mbuti	-0.0192	-2.341	160365
ElMiron	Rochedane	Natufian	Mbuti	-0.0099	-0.839	55035
ElMiron	SATP.SG	Natufian	Mbuti	0.0194	2.407	141807
ElMiron	SHG	Natufian	Mbuti	-0.0112	-1.934	202357
ElMiron	Ust_Ishim	Natufian	Mbuti	0.0614	8.49	203767
ElMiron	Vestonice13	Natufian	Mbuti	0.0233	1.625	35259
ElMiron	Vestonice16	Natufian	Mbuti	0.0224	2.872	183037
ElMiron	Vestonice43	Natufian	Mbuti	-0.0005	-0.037	41876
ElMiron	Villabruna	Natufian	Mbuti	-0.0249	-3.278	198440
ElMiron	WHG	Natufian	Mbuti	-0.0188	-3.086	204226
Falkenstein	Bichon.SG	Natufian	Mbuti	-0.0031	-0.235	57155
Falkenstein	EHG	Natufian	Mbuti	0.0207	1.949	56306
Falkenstein	ElMiron	Natufian	Mbuti	0.0136	1.059	48837
Falkenstein	GoyetQ116-1	Natufian	Mbuti	0.0211	1.726	51371
Falkenstein	Iron_Gates_HG	Natufian	Mbuti	-0.0232	-2.71	57186
Falkenstein	KK1.SG	Natufian	Mbuti	0.0207	1.775	57177
Falkenstein	Kostenki14	Natufian	Mbuti	0.0423	3.518	51429
Falkenstein	MA1.SG	Natufian	Mbuti	0.0193	1.551	42495
Falkenstein	Ust_Ishim	Natufian	Mbuti	0.0599	5.955	57060
Falkenstein	Vestonice16	Natufian	Mbuti	0.02	1.697	51739
Falkenstein	WHG	Natufian	Mbuti	-0.0222	-2.244	57186
GoyetQ116-1	ElMiron	Natufian	Mbuti	-0.0117	-1.45	175750
GoyetQ116-1	Iron_Gates_HG	Natufian	Mbuti	-0.027	-4.379	220305
GoyetQ116-1	MA1.SG	Natufian	Mbuti	0.0114	1.355	162620
GoyetQ116-1	Ostuni1	Natufian	Mbuti	-0.0054	-0.558	100799
GoyetQ116-1	Vestonice13	Natufian	Mbuti	0.0022	0.148	36184
GoyetQ116-1	Vestonice16	Natufian	Mbuti	0.0075	0.928	191034
GoyetQ116-1	Vestonice43	Natufian	Mbuti	-0.0045	-0.326	42495
GoyetQ-2	Bichon.SG	Natufian	Mbuti	-0.0123	-1.366	120211
GoyetQ-2	Bockstein_d	Natufian	Mbuti	-0.0058	-0.426	39376
GoyetQ-2	Brillenhohle	Natufian	Mbuti	-0.0147	-1.049	43010
GoyetQ-2	EHG	Natufian	Mbuti	0.0204	2.685	117583
GoyetQ-2	ElMiron	Natufian	Mbuti	0.0085	0.842	95789
GoyetQ-2	GoyetQ116-1	Natufian	Mbuti	0.0129	1.262	102861
GoyetQ-2	Iron_Gates_HG	Natufian	Mbuti	-0.0172	-2.603	120277
GoyetQ-2	Karelia_HG.SG	Natufian	Mbuti	0.0208	2.42	106033
GoyetQ-2	KK1.SG	Natufian	Mbuti	0.0073	0.878	120250
GoyetQ-2	Kostenki14	Natufian	Mbuti	0.0226	2.468	111894
GoyetQ-2	MA1.SG	Natufian	Mbuti	0.0354	3.645	88998
GoyetQ-2	Oase1	Natufian	Mbuti	0.0931	6.278	34244
GoyetQ-2	Ostuni1	Natufian	Mbuti	0.0058	0.484	56125
GoyetQ-2	Ranchot88_d	Natufian	Mbuti	-0.0046	-0.465	94490
GoyetQ-2	Rochedane	Natufian	Mbuti	-0.0228	-1.435	32880
GoyetQ-2	SATP.SG	Natufian	Mbuti	0.0127	1.353	83698
GoyetQ-2	SHG	Natufian	Mbuti	-0.0113	-1.561	118352
GoyetQ-2	Ust_Ishim	Natufian	Mbuti	0.0604	7.492	120004
GoyetQ-2	Vestonice16	Natufian	Mbuti	0.019	2.06	103769
GoyetQ-2	Villabruna	Natufian	Mbuti	-0.0249	-2.821	115204
GoyetQ-2	WHG	Natufian	Mbuti	-0.0156	-2.152	120274
HohleFels49	Bichon.SG	Natufian	Mbuti	-0.0234	-2.714	139961
HohleFels49	Bockstein_d	Natufian	Mbuti	-0.0062	-0.506	52194
HohleFels49	Brillenhohle	Natufian	Mbuti	-0.0119	-0.903	51356
HohleFels49	EHG	Natufian	Mbuti	0.0044	0.572	137858
HohleFels49	ElMiron	Natufian	Mbuti	-0.0057	-0.611	114575
HohleFels49	Falkenstein	Natufian	Mbuti	-0.019	-1.249	33671
HohleFels49	GoyetQ116-1	Natufian	Mbuti	-0.0051	-0.535	119009
HohleFels49	GoyetQ-2	Natufian	Mbuti	-0.0149	-1.131	65428
HohleFels49	Iron_Gates_HG	Natufian	Mbuti	-0.0318	-4.914	140034
HohleFels49	Karelia_HG.SG	Natufian	Mbuti	0.0086	1.003	123665
HohleFels49	KK1.SG	Natufian	Mbuti	-0.0027	-0.324	140007
HohleFels49	Kostenki14	Natufian	Mbuti	0.0118	1.328	129571
HohleFels49	MA1.SG	Natufian	Mbuti	0.0058	0.612	103707
HohleFels49	Oase1	Natufian	Mbuti	0.0676	4.974	40634
HohleFels49	Ostuni1	Natufian	Mbuti	0.001	0.095	67684
HohleFels49	Ranchot88_d	Natufian	Mbuti	-0.0333	-3.53	108220
HohleFels49	Rochedane	Natufian	Mbuti	-0.0131	-0.915	37451
HohleFels49	SATP.SG	Natufian	Mbuti	0.009	0.972	97717
HohleFels49	SHG	Natufian	Mbuti	-0.0271	-3.986	138599
HohleFels49	Ust_Ishim	Natufian	Mbuti	0.0495	6.478	139728
HohleFels49	Vestonice16	Natufian	Mbuti	0.0116	1.321	123172
HohleFels49	Villabruna	Natufian	Mbuti	-0.0314	-3.615	135253
HohleFels49	WHG	Natufian	Mbuti	-0.0347	-4.917	140032
HohleFels79	Bichon.SG	Natufian	Mbuti	-0.0153	-1.066	39807
HohleFels79	EHG	Natufian	Mbuti	-0.009	-0.752	39354
HohleFels79	ElMiron	Natufian	Mbuti	-0.0088	-0.548	33679
HohleFels79	GoyetQ116-1	Natufian	Mbuti	-0.0047	-0.301	34587
HohleFels79	Iron_Gates_HG	Natufian	Mbuti	-0.0268	-2.607	39821
HohleFels79	Karelia_HG.SG	Natufian	Mbuti	-0.0084	-0.596	35210
HohleFels79	KK1.SG	Natufian	Mbuti	0.0074	0.545	39815
HohleFels79	Kostenki14	Natufian	Mbuti	0.0261	1.784	36223
HohleFels79	Ranchot88_d	Natufian	Mbuti	-0.0126	-0.799	31942
HohleFels79	SHG	Natufian	Mbuti	-0.0264	-2.364	39522
HohleFels79	Ust_Ishim	Natufian	Mbuti	0.076	6.366	39720
HohleFels79	Vestonice16	Natufian	Mbuti	0.0026	0.189	35924
HohleFels79	Villabruna	Natufian	Mbuti	-0.0425	-2.914	38887
HohleFels79	WHG	Natufian	Mbuti	-0.0297	-2.564	39819
Karelia_HG.SG	Bichon.SG	Natufian	Mbuti	-0.0287	-4.137	240778
Karelia_HG.SG	Bockstein_d	Natufian	Mbuti	-0.036	-3.43	73318
Karelia_HG.SG	Chaudardes1	Natufian	Mbuti	-0.0448	-2.895	30696
Karelia_HG.SG	EHG	Natufian	Mbuti	-0.0101	-1.556	234787
Karelia_HG.SG	ElMiron	Natufian	Mbuti	-0.0152	-2.01	180403
Karelia_HG.SG	Falkenstein	Natufian	Mbuti	-0.0204	-1.663	50603
Karelia_HG.SG	GoyetQ116-1	Natufian	Mbuti	-0.0113	-1.5	194683
Karelia_HG.SG	Iron_Gates_HG	Natufian	Mbuti	-0.0405	-7.95	240898
Karelia_HG.SG	KK1.SG	Natufian	Mbuti	-0.0112	-1.609	240902
Karelia_HG.SG	Kostenki14	Natufian	Mbuti	0.0047	0.66	226465
Karelia_HG.SG	MA1.SG	Natufian	Mbuti	0.004	0.523	176969
Karelia_HG.SG	Oase1	Natufian	Mbuti	0.0617	5.497	61188
Karelia_HG.SG	Ostuni1	Natufian	Mbuti	-0.0175	-1.927	101007
Karelia_HG.SG	Ranchot88_d	Natufian	Mbuti	-0.0316	-4.242	173858
Karelia_HG.SG	Rochedane	Natufian	Mbuti	-0.0122	-1.117	59297
Karelia_HG.SG	SATP.SG	Natufian	Mbuti	0.002	0.26	168836
Karelia_HG.SG	Ust_Ishim	Natufian	Mbuti	0.0411	6.112	240447
Karelia_HG.SG	Vestonice13	Natufian	Mbuti	0.0101	0.721	35882
Karelia_HG.SG	Vestonice16	Natufian	Mbuti	0.0005	0.071	198908
Karelia_HG.SG	Vestonice43	Natufian	Mbuti	-0.0078	-0.595	41237
Karelia_HG.SG	WHG	Natufian	Mbuti	-0.0365	-6.372	240937
KK1.SG	ElMiron	Natufian	Mbuti	-0.0092	-1.291	204185
KK1.SG	GoyetQ116-1	Natufian	Mbuti	0.0018	0.239	220260
KK1.SG	Iron_Gates_HG	Natufian	Mbuti	-0.0268	-5.176	273617
KK1.SG	Kostenki14	Natufian	Mbuti	0.0133	1.925	257901
KK1.SG	MA1.SG	Natufian	Mbuti	0.0146	1.935	200706
KK1.SG	Oase1	Natufian	Mbuti	0.0773	7	69505
KK1.SG	Ostuni1	Natufian	Mbuti	0.0011	0.123	114443
KK1.SG	Ust_Ishim	Natufian	Mbuti	0.052	8.109	273104
KK1.SG	Vestonice13	Natufian	Mbuti	0.0205	1.531	40706
KK1.SG	Vestonice16	Natufian	Mbuti	0.0103	1.464	224992
KK1.SG	Vestonice43	Natufian	Mbuti	0.0153	1.259	46566
Kostenki14	ElMiron	Natufian	Mbuti	-0.0235	-3.101	189213
Kostenki14	GoyetQ116-1	Natufian	Mbuti	-0.0155	-1.952	205537
Kostenki14	Iron_Gates_HG	Natufian	Mbuti	-0.0417	-7.395	257916
Kostenki14	MA1.SG	Natufian	Mbuti	-0.0001	-0.013	189057
Kostenki14	Ostuni1	Natufian	Mbuti	-0.0218	-2.297	102736
Kostenki14	Vestonice13	Natufian	Mbuti	0.0023	0.161	36520
Kostenki14	Vestonice16	Natufian	Mbuti	-0.002	-0.269	209967
Kostenki14	Vestonice43	Natufian	Mbuti	-0.0073	-0.506	39641
MA1.SG	ElMiron	Natufian	Mbuti	-0.0259	-3.261	150772
MA1.SG	Iron_Gates_HG	Natufian	Mbuti	-0.0409	-7.021	200714
Oase1	ElMiron	Natufian	Mbuti	-0.089	-7.717	59146
Oase1	GoyetQ116-1	Natufian	Mbuti	-0.0742	-6.272	61307
Oase1	Iron_Gates_HG	Natufian	Mbuti	-0.1033	-11.629	69516
Oase1	Kostenki14	Natufian	Mbuti	-0.0584	-4.867	62578
Oase1	MA1.SG	Natufian	Mbuti	-0.0673	-5.447	51800
Oase1	Ostuni1	Natufian	Mbuti	-0.07	-4.829	36623
Oase1	Vestonice16	Natufian	Mbuti	-0.0549	-4.759	62836
Ostuni1	ElMiron	Natufian	Mbuti	-0.0033	-0.337	99650
Ostuni1	Iron_Gates_HG	Natufian	Mbuti	-0.0227	-3.251	114471
Ostuni1	MA1.SG	Natufian	Mbuti	0.0175	1.816	84921
Ranchot88_d	Bichon.SG	Natufian	Mbuti	0.0045	0.539	196506
Ranchot88_d	Bockstein_d	Natufian	Mbuti	0.0116	0.989	65610
Ranchot88_d	EHG	Natufian	Mbuti	0.0287	4.278	193036
Ranchot88_d	ElMiron	Natufian	Mbuti	0.0192	2.341	160365
Ranchot88_d	Falkenstein	Natufian	Mbuti	0.035	2.487	48050
Ranchot88_d	GoyetQ116-1	Natufian	Mbuti	0.0251	3.157	172451
Ranchot88_d	Iron_Gates_HG	Natufian	Mbuti	-0.0048	-0.857	196619
Ranchot88_d	KK1.SG	Natufian	Mbuti	0.0195	2.669	196573
Ranchot88_d	Kostenki14	Natufian	Mbuti	0.037	4.816	182338
Ranchot88_d	MA1.SG	Natufian	Mbuti	0.0379	4.8	145586
Ranchot88_d	Oase1	Natufian	Mbuti	0.0981	8.291	56905
Ranchot88_d	Ostuni1	Natufian	Mbuti	0.0179	1.824	93628
Ranchot88_d	Ust_Ishim	Natufian	Mbuti	0.0726	10.327	196162
Ranchot88_d	Vestonice13	Natufian	Mbuti	0.0426	2.876	33506
Ranchot88_d	Vestonice16	Natufian	Mbuti	0.0332	4.273	173100
Ranchot88_d	Vestonice43	Natufian	Mbuti	0.0393	2.802	39868
Ranchot88_d	WHG	Natufian	Mbuti	-0.0041	-0.673	196610
Rochedane	Bichon.SG	Natufian	Mbuti	0.0003	0.025	67052
Rochedane	EHG	Natufian	Mbuti	0.0237	2.376	65882
Rochedane	ElMiron	Natufian	Mbuti	0.0099	0.839	55035
Rochedane	GoyetQ116-1	Natufian	Mbuti	0.0239	2.083	59051
Rochedane	Iron_Gates_HG	Natufian	Mbuti	-0.0045	-0.528	67087
Rochedane	KK1.SG	Natufian	Mbuti	0.0205	1.886	67072
Rochedane	Kostenki14	Natufian	Mbuti	0.0386	3.427	61760
Rochedane	MA1.SG	Natufian	Mbuti	0.0302	2.417	49709
Rochedane	Ostuni1	Natufian	Mbuti	0.024	1.609	33000
Rochedane	Ranchot88_d	Natufian	Mbuti	0.0023	0.187	55026
Rochedane	Ust_Ishim	Natufian	Mbuti	0.0673	6.687	66921
Rochedane	Vestonice16	Natufian	Mbuti	0.0425	3.821	59345
Rochedane	WHG	Natufian	Mbuti	-0.0108	-1.17	67087
SATP.SG	Bichon.SG	Natufian	Mbuti	-0.0272	-3.718	190732
SATP.SG	Bockstein_d	Natufian	Mbuti	-0.0327	-2.825	57738
SATP.SG	EHG	Natufian	Mbuti	-0.0084	-1.201	185473
SATP.SG	ElMiron	Natufian	Mbuti	-0.0194	-2.407	141807
SATP.SG	Falkenstein	Natufian	Mbuti	-0.0294	-2.147	39317
SATP.SG	GoyetQ116-1	Natufian	Mbuti	-0.0098	-1.172	152994
SATP.SG	Iron_Gates_HG	Natufian	Mbuti	-0.0379	-6.624	190809
SATP.SG	KK1.SG	Natufian	Mbuti	-0.0136	-1.787	190823
SATP.SG	Kostenki14	Natufian	Mbuti	0.0035	0.46	179640
SATP.SG	MA1.SG	Natufian	Mbuti	-0.0002	-0.022	140071
SATP.SG	Oase1	Natufian	Mbuti	0.0705	5.759	48043
SATP.SG	Ostuni1	Natufian	Mbuti	-0.0118	-1.16	79664
SATP.SG	Ranchot88_d	Natufian	Mbuti	-0.0313	-3.827	136161
SATP.SG	Rochedane	Natufian	Mbuti	-0.0312	-2.475	46681
SATP.SG	Ust_Ishim	Natufian	Mbuti	0.0394	5.786	190454
SATP.SG	Vestonice16	Natufian	Mbuti	-0.0001	-0.008	156643
SATP.SG	Vestonice43	Natufian	Mbuti	-0.0068	-0.464	32036
SATP.SG	WHG	Natufian	Mbuti	-0.0348	-5.476	190845
SHG	Bichon.SG	Natufian	Mbuti	0.0027	0.472	267471
SHG	Bockstein_d	Natufian	Mbuti	0.0041	0.484	82985
SHG	Chaudardes1	Natufian	Mbuti	-0.0047	-0.392	34319
SHG	EHG	Natufian	Mbuti	0.0268	5.547	261659
SHG	ElMiron	Natufian	Mbuti	0.0112	1.934	202357
SHG	Falkenstein	Natufian	Mbuti	0.0121	1.301	56576
SHG	GoyetQ116-1	Natufian	Mbuti	0.0208	3.209	217041
SHG	Iron_Gates_HG	Natufian	Mbuti	-0.0083	-2.758	267634
SHG	Karelia_HG.SG	Natufian	Mbuti	0.0329	5.901	235941
SHG	KK1.SG	Natufian	Mbuti	0.0182	3.225	267611
SHG	Kostenki14	Natufian	Mbuti	0.033	5.466	252164
SHG	MA1.SG	Natufian	Mbuti	0.0359	5.732	196392
SHG	Oase1	Natufian	Mbuti	0.0953	9.986	68823
SHG	Ostuni1	Natufian	Mbuti	0.0174	2.331	113603
SHG	Ranchot88_d	Natufian	Mbuti	-0.0025	-0.419	193912
SHG	Rochedane	Natufian	Mbuti	0.0035	0.372	66165
SHG	SATP.SG	Natufian	Mbuti	0.0284	4.561	186713
SHG	Ust_Ishim	Natufian	Mbuti	0.0703	12.814	267102
SHG	Vestonice13	Natufian	Mbuti	0.0334	3.046	40343
SHG	Vestonice16	Natufian	Mbuti	0.0296	4.894	222639
SHG	Vestonice43	Natufian	Mbuti	0.0295	2.769	46297
SHG	WHG	Natufian	Mbuti	-0.0046	-1.163	267657
Ust_Ishim	ElMiron	Natufian	Mbuti	-0.0614	-8.49	203767
Ust_Ishim	GoyetQ116-1	Natufian	Mbuti	-0.0513	-6.942	219798
Ust_Ishim	Iron_Gates_HG	Natufian	Mbuti	-0.0778	-15.181	273109
Ust_Ishim	Kostenki14	Natufian	Mbuti	-0.0398	-5.699	257428
Ust_Ishim	MA1.SG	Natufian	Mbuti	-0.0386	-5.364	200350
Ust_Ishim	Oase1	Natufian	Mbuti	0.0238	2.25	69359
Ust_Ishim	Ostuni1	Natufian	Mbuti	-0.054	-6.589	114196
Ust_Ishim	Vestonice13	Natufian	Mbuti	-0.0344	-2.869	40610
Ust_Ishim	Vestonice16	Natufian	Mbuti	-0.043	-6.312	224551
Ust_Ishim	Vestonice43	Natufian	Mbuti	-0.043	-3.708	46458
Vestonice13	ElMiron	Natufian	Mbuti	-0.0233	-1.625	35259
Vestonice13	Iron_Gates_HG	Natufian	Mbuti	-0.0357	-3.429	40716
Vestonice13	MA1.SG	Natufian	Mbuti	0.0141	0.913	30382
Vestonice13	Vestonice16	Natufian	Mbuti	0	0.001	37271
Vestonice16	ElMiron	Natufian	Mbuti	-0.0224	-2.872	183037
Vestonice16	Iron_Gates_HG	Natufian	Mbuti	-0.0357	-6.247	225038
Vestonice16	MA1.SG	Natufian	Mbuti	0.0044	0.543	165795
Vestonice16	Ostuni1	Natufian	Mbuti	-0.0171	-1.79	105091
Vestonice43	ElMiron	Natufian	Mbuti	0.0005	0.037	41876
Vestonice43	Iron_Gates_HG	Natufian	Mbuti	-0.0323	-3.274	46578
Vestonice43	MA1.SG	Natufian	Mbuti	0.0163	1.124	34677
Vestonice43	Vestonice16	Natufian	Mbuti	0.021	1.581	43647
Villabruna	Bichon.SG	Natufian	Mbuti	0.0135	1.715	254405
Villabruna	Bockstein_d	Natufian	Mbuti	0.015	1.394	82114
Villabruna	Chaudardes1	Natufian	Mbuti	0.0103	0.66	33402
Villabruna	EHG	Natufian	Mbuti	0.0364	5.749	249469
Villabruna	ElMiron	Natufian	Mbuti	0.0249	3.278	198440
Villabruna	Falkenstein	Natufian	Mbuti	0.0155	1.227	55735
Villabruna	GoyetQ116-1	Natufian	Mbuti	0.0295	3.761	211291
Villabruna	Iron_Gates_HG	Natufian	Mbuti	0.0035	0.664	254577
Villabruna	Karelia_HG.SG	Natufian	Mbuti	0.0405	5.624	224368
Villabruna	KK1.SG	Natufian	Mbuti	0.0285	4.199	254533
Villabruna	Kostenki14	Natufian	Mbuti	0.0458	6.341	239381
Villabruna	MA1.SG	Natufian	Mbuti	0.0405	5.229	187231
Villabruna	Oase1	Natufian	Mbuti	0.1067	9.609	67823
Villabruna	Ostuni1	Natufian	Mbuti	0.0261	2.855	112339
Villabruna	Ranchot88_d	Natufian	Mbuti	0.0069	0.868	190115
Villabruna	Rochedane	Natufian	Mbuti	0.003	0.263	64976
Villabruna	SATP.SG	Natufian	Mbuti	0.0375	4.901	177208
Villabruna	SHG	Natufian	Mbuti	0.0104	1.782	250924
Villabruna	Ust_Ishim	Natufian	Mbuti	0.0803	12.194	254026
Villabruna	Vestonice13	Natufian	Mbuti	0.0482	3.506	39889
Villabruna	Vestonice16	Natufian	Mbuti	0.041	5.57	216983
Villabruna	Vestonice43	Natufian	Mbuti	0.0379	2.776	45919
Villabruna	WHG	Natufian	Mbuti	0.006	0.976	254575
WHG	Bichon.SG	Natufian	Mbuti	0.0079	1.344	273514
WHG	EHG	Natufian	Mbuti	0.0308	6.125	265903
WHG	ElMiron	Natufian	Mbuti	0.0188	3.086	204226
WHG	GoyetQ116-1	Natufian	Mbuti	0.0293	4.441	220298
WHG	Iron_Gates_HG	Natufian	Mbuti	-0.004	-1.205	273670
WHG	KK1.SG	Natufian	Mbuti	0.0234	4.021	273665
WHG	Kostenki14	Natufian	Mbuti	0.0383	6.316	257950
WHG	MA1.SG	Natufian	Mbuti	0.0368	5.841	200735
WHG	Oase1	Natufian	Mbuti	0.101	10.712	69516
WHG	Ostuni1	Natufian	Mbuti	0.0267	3.539	114469
WHG	Ust_Ishim	Natufian	Mbuti	0.0747	13.277	273157
WHG	Vestonice13	Natufian	Mbuti	0.0456	3.98	40718
WHG	Vestonice16	Natufian	Mbuti	0.0346	5.581	225040
WHG	Vestonice43	Natufian	Mbuti	0.0324	2.983	46576
AfontovaGora2.SG	Bichon.SG	AHG	Altai.DG	-0.0253	-1.485	40592
AfontovaGora2.SG	EHG	AHG	Altai.DG	-0.0061	-0.384	39229
AfontovaGora2.SG	ElMiron	AHG	Altai.DG	-0.0016	-0.081	30174
AfontovaGora2.SG	GoyetQ116-1	AHG	Altai.DG	0.0256	1.346	32586
AfontovaGora2.SG	Iron_Gates_HG	AHG	Altai.DG	-0.0349	-2.685	40600
AfontovaGora2.SG	Karelia_HG.SG	AHG	Altai.DG	0.0045	0.247	35416
AfontovaGora2.SG	KK1.SG	AHG	Altai.DG	-0.0014	-0.089	40609
AfontovaGora2.SG	Kostenki14	AHG	Altai.DG	0.0165	0.975	38500
AfontovaGora2.SG	MA1.SG	AHG	Altai.DG	0.0467	2.23	30475
AfontovaGora2.SG	SHG	AHG	Altai.DG	-0.0201	-1.399	39658
AfontovaGora2.SG	Ust_Ishim	AHG	Altai.DG	0.0878	5.929	40511
AfontovaGora2.SG	Vestonice16	AHG	Altai.DG	0.0038	0.214	33257
AfontovaGora2.SG	Villabruna	AHG	Altai.DG	-0.0347	-2.018	37717
AfontovaGora2.SG	WHG	AHG	Altai.DG	-0.0404	-2.81	40610
AfontovaGora3	Bichon.SG	AHG	Altai.DG	-0.0643	-6.035	141491
AfontovaGora3	Bockstein_d	AHG	Altai.DG	-0.0574	-3.756	54810
AfontovaGora3	Brillenhohle	AHG	Altai.DG	-0.0421	-2.909	51701
AfontovaGora3	EHG	AHG	Altai.DG	-0.0466	-4.675	139589
AfontovaGora3	ElMiron	AHG	Altai.DG	-0.0273	-2.415	116881
AfontovaGora3	Falkenstein	AHG	Altai.DG	-0.0426	-2.294	33493
AfontovaGora3	GoyetQ116-1	AHG	Altai.DG	-0.0079	-0.702	120084
AfontovaGora3	GoyetQ-2	AHG	Altai.DG	-0.0301	-2.145	65418
AfontovaGora3	HohleFels49	AHG	Altai.DG	-0.0124	-0.982	79919
AfontovaGora3	Iron_Gates_HG	AHG	Altai.DG	-0.0693	-8.85	141578
AfontovaGora3	Karelia_HG.SG	AHG	Altai.DG	-0.0388	-3.46	124515
AfontovaGora3	KK1.SG	AHG	Altai.DG	-0.0395	-3.8	141557
AfontovaGora3	Kostenki14	AHG	Altai.DG	0.0049	0.433	129615
AfontovaGora3	MA1.SG	AHG	Altai.DG	-0.0098	-0.794	104427
AfontovaGora3	Oase1	AHG	Altai.DG	0.1446	7.979	41326
AfontovaGora3	Ostuni1	AHG	Altai.DG	-0.0525	-3.936	69812
AfontovaGora3	Ranchot88_d	AHG	Altai.DG	-0.0606	-5.408	108412
AfontovaGora3	Rochedane	AHG	Altai.DG	-0.0609	-3.472	37435
AfontovaGora3	SATP.SG	AHG	Altai.DG	-0.0373	-3.157	98298
AfontovaGora3	SHG	AHG	Altai.DG	-0.0636	-7.59	140224
AfontovaGora3	Ust_Ishim	AHG	Altai.DG	0.058	5.727	141264
AfontovaGora3	Vestonice16	AHG	Altai.DG	-0.0165	-1.55	125545
AfontovaGora3	Villabruna	AHG	Altai.DG	-0.0542	-5.179	136837
AfontovaGora3	WHG	AHG	Altai.DG	-0.0687	-8.122	141584
Bichon.SG	ElMiron	AHG	Altai.DG	0.0303	3.416	328243
Bichon.SG	GoyetQ116-1	AHG	Altai.DG	0.0502	5.661	351665
Bichon.SG	Iron_Gates_HG	AHG	Altai.DG	-0.0104	-1.778	469214
Bichon.SG	KK1.SG	AHG	Altai.DG	0.0242	3.211	469598
Bichon.SG	Kostenki12	AHG	Altai.DG	0.076	4.063	31713
Bichon.SG	Kostenki14	AHG	Altai.DG	0.0563	6.85	445761
Bichon.SG	MA1.SG	AHG	Altai.DG	0.0611	7.017	340914
Bichon.SG	Muierii2	AHG	Altai.DG	0.0338	1.923	44080
Bichon.SG	Oase1	AHG	Altai.DG	0.2075	15.729	105655
Bichon.SG	Ostuni1	AHG	Altai.DG	0.0292	2.781	175840
Bichon.SG	Paglicci133	AHG	Altai.DG	0.0638	3.527	34167
Bichon.SG	Pavlov1	AHG	Altai.DG	0.0389	2.006	32294
Bichon.SG	Ust_Ishim	AHG	Altai.DG	0.112	13.38	468715
Bichon.SG	Vestonice13	AHG	Altai.DG	0.0374	2.589	62277
Bichon.SG	Vestonice16	AHG	Altai.DG	0.0454	5.373	367834
Bichon.SG	Vestonice43	AHG	Altai.DG	0.0279	1.976	69981
Bockstein_d	Bichon.SG	AHG	Altai.DG	-0.0183	-1.622	129802
Bockstein_d	EHG	AHG	Altai.DG	0.0159	1.661	129540
Bockstein_d	ElMiron	AHG	Altai.DG	0.0263	2.244	112760
Bockstein_d	GoyetQ116-1	AHG	Altai.DG	0.0504	4.363	107846
Bockstein_d	Iron_Gates_HG	AHG	Altai.DG	-0.0181	-2.304	129889
Bockstein_d	KK1.SG	AHG	Altai.DG	0.0172	1.622	129873
Bockstein_d	Kostenki14	AHG	Altai.DG	0.0442	3.904	115535
Bockstein_d	MA1.SG	AHG	Altai.DG	0.0544	4.522	95703
Bockstein_d	Oase1	AHG	Altai.DG	0.1904	11.013	40330
Bockstein_d	Ostuni1	AHG	Altai.DG	0.0156	1.112	71165
Bockstein_d	Ust_Ishim	AHG	Altai.DG	0.1148	11.31	129584
Bockstein_d	Vestonice16	AHG	Altai.DG	0.029	2.458	119027
Bockstein_d	WHG	AHG	Altai.DG	-0.0213	-2.457	129890
Brillenhohle	Bichon.SG	AHG	Altai.DG	-0.019	-1.901	144731
Brillenhohle	Bockstein_d	AHG	Altai.DG	0.0082	0.519	50394
Brillenhohle	EHG	AHG	Altai.DG	-0.0001	-0.017	142165
Brillenhohle	ElMiron	AHG	Altai.DG	0.0123	1.152	115084
Brillenhohle	Falkenstein	AHG	Altai.DG	-0.0177	-0.943	33273
Brillenhohle	GoyetQ116-1	AHG	Altai.DG	0.0395	3.437	120196
Brillenhohle	Iron_Gates_HG	AHG	Altai.DG	-0.0267	-3.706	144829
Brillenhohle	Karelia_HG.SG	AHG	Altai.DG	-0.0014	-0.137	127761
Brillenhohle	KK1.SG	AHG	Altai.DG	0.0073	0.722	144818
Brillenhohle	Kostenki14	AHG	Altai.DG	0.0503	4.723	134900
Brillenhohle	MA1.SG	AHG	Altai.DG	0.0436	3.895	106558
Brillenhohle	Oase1	AHG	Altai.DG	0.1902	10.47	39070
Brillenhohle	Ostuni1	AHG	Altai.DG	0.0162	1.205	65062
Brillenhohle	Ranchot88_d	AHG	Altai.DG	-0.0109	-1.005	107291
Brillenhohle	Rochedane	AHG	Altai.DG	0.0082	0.461	35984
Brillenhohle	SATP.SG	AHG	Altai.DG	0.009	0.785	99969
Brillenhohle	SHG	AHG	Altai.DG	-0.0143	-1.838	142990
Brillenhohle	Ust_Ishim	AHG	Altai.DG	0.0973	10.12	144474
Brillenhohle	Vestonice16	AHG	Altai.DG	0.0142	1.368	125227
Brillenhohle	Villabruna	AHG	Altai.DG	-0.0044	-0.451	137974
Brillenhohle	WHG	AHG	Altai.DG	-0.0308	-3.843	144838
Chaudardes1	Bichon.SG	AHG	Altai.DG	-0.0072	-0.453	54207
Chaudardes1	EHG	AHG	Altai.DG	0.0186	1.338	52924
Chaudardes1	ElMiron	AHG	Altai.DG	0.024	1.389	41953
Chaudardes1	GoyetQ116-1	AHG	Altai.DG	0.0444	2.638	45257
Chaudardes1	Iron_Gates_HG	AHG	Altai.DG	-0.0093	-0.812	54239
Chaudardes1	KK1.SG	AHG	Altai.DG	0.0305	2.061	54240
Chaudardes1	Kostenki14	AHG	Altai.DG	0.0455	2.897	50695
Chaudardes1	MA1.SG	AHG	Altai.DG	0.0522	2.899	39857
Chaudardes1	Ust_Ishim	AHG	Altai.DG	0.1129	8.19	54146
Chaudardes1	Vestonice16	AHG	Altai.DG	0.0394	2.325	46051
Chaudardes1	WHG	AHG	Altai.DG	-0.0048	-0.364	54246
EHG	Bichon.SG	AHG	Altai.DG	-0.0202	-2.828	452631
EHG	ElMiron	AHG	Altai.DG	0.0023	0.299	323891
EHG	GoyetQ116-1	AHG	Altai.DG	0.0331	4.078	343952
EHG	Iron_Gates_HG	AHG	Altai.DG	-0.0292	-5.838	452816
EHG	KK1.SG	AHG	Altai.DG	0.0063	0.94	453011
EHG	Kostenki12	AHG	Altai.DG	0.0232	1.237	31301
EHG	Kostenki14	AHG	Altai.DG	0.0377	4.799	430259
EHG	MA1.SG	AHG	Altai.DG	0.0445	5.729	329288
EHG	Muierii2	AHG	Altai.DG	0.025	1.638	43602
EHG	Oase1	AHG	Altai.DG	0.1907	15.236	103966
EHG	Ostuni1	AHG	Altai.DG	0.0127	1.428	173857
EHG	Paglicci133	AHG	Altai.DG	0.0391	2.307	33379
EHG	Pavlov1	AHG	Altai.DG	0.0163	0.929	32071
EHG	Ust_Ishim	AHG	Altai.DG	0.0938	12.34	452161
EHG	Vestonice13	AHG	Altai.DG	0.0285	2.162	61522
EHG	Vestonice16	AHG	Altai.DG	0.0231	3.036	361967
EHG	Vestonice43	AHG	Altai.DG	0.0128	0.997	69321
ElMiron	AfontovaGora2.SG	AHG	Altai.DG	0.0016	0.081	30174
ElMiron	AfontovaGora3	AHG	Altai.DG	0.0273	2.415	116881
ElMiron	Bichon.SG	AHG	Altai.DG	-0.0303	-3.416	328243
ElMiron	Bockstein_d	AHG	Altai.DG	-0.0263	-2.244	112760
ElMiron	Brillenhohle	AHG	Altai.DG	-0.0123	-1.152	115084
ElMiron	Chaudardes1	AHG	Altai.DG	-0.024	-1.389	41953
ElMiron	EHG	AHG	Altai.DG	-0.0023	-0.299	323891
ElMiron	Falkenstein	AHG	Altai.DG	-0.0189	-1.372	72061
ElMiron	GoyetQ116-1	AHG	Altai.DG	0.0264	2.781	271243
ElMiron	GoyetQ-2	AHG	Altai.DG	0.0045	0.399	145100
ElMiron	HohleFels49	AHG	Altai.DG	0.0235	2.21	177899
ElMiron	HohleFels79	AHG	Altai.DG	0.0136	0.846	51609
ElMiron	Iron_Gates_HG	AHG	Altai.DG	-0.0345	-5.057	328491
ElMiron	Iron_Gates_HG	AHG	Altai.DG	-0.0345	-5.057	328491
ElMiron	Karelia_HG.SG	AHG	Altai.DG	-0.0028	-0.323	289665
ElMiron	KK1.SG	AHG	Altai.DG	0.0026	0.31	328467
ElMiron	Kostenki14	AHG	Altai.DG	0.033	3.643	307186
ElMiron	MA1.SG	AHG	Altai.DG	0.0318	3.377	240758
ElMiron	Muierii2	AHG	Altai.DG	0.0106	0.556	38024
ElMiron	Oase1	AHG	Altai.DG	0.1819	13.009	87643
ElMiron	Ostuni1	AHG	Altai.DG	-0.0026	-0.242	149820
ElMiron	Ranchot88_d	AHG	Altai.DG	-0.0223	-2.301	240796
ElMiron	Rochedane	AHG	Altai.DG	-0.0113	-0.864	80983
ElMiron	SATP.SG	AHG	Altai.DG	0.0074	0.797	227923
ElMiron	SHG	AHG	Altai.DG	-0.0232	-3.252	325050
ElMiron	Ust_Ishim	AHG	Altai.DG	0.0946	10.592	327783
ElMiron	Vestonice13	AHG	Altai.DG	0.0082	0.508	52822
ElMiron	Vestonice16	AHG	Altai.DG	0.0206	2.266	288763
ElMiron	Vestonice43	AHG	Altai.DG	0.0115	0.794	61818
ElMiron	Villabruna	AHG	Altai.DG	-0.0233	-2.579	314940
ElMiron	WHG	AHG	Altai.DG	-0.0338	-4.504	328524
Falkenstein	Bichon.SG	AHG	Altai.DG	-0.0156	-1.149	86531
Falkenstein	EHG	AHG	Altai.DG	0.0058	0.501	84984
Falkenstein	ElMiron	AHG	Altai.DG	0.0189	1.372	72061
Falkenstein	GoyetQ116-1	AHG	Altai.DG	0.0295	2.139	75683
Falkenstein	Iron_Gates_HG	AHG	Altai.DG	-0.0226	-2.409	86581
Falkenstein	KK1.SG	AHG	Altai.DG	0.0111	0.912	86569
Falkenstein	Kostenki14	AHG	Altai.DG	0.0414	3.093	78703
Falkenstein	MA1.SG	AHG	Altai.DG	0.0292	2.132	63930
Falkenstein	Ostuni1	AHG	Altai.DG	0.0295	1.704	42524
Falkenstein	Ust_Ishim	AHG	Altai.DG	0.097	8.086	86394
Falkenstein	Vestonice16	AHG	Altai.DG	0.0188	1.441	76895
Falkenstein	WHG	AHG	Altai.DG	-0.0226	-2.109	86589
GoyetQ116-1	ElMiron	AHG	Altai.DG	-0.0264	-2.781	271243
GoyetQ116-1	Iron_Gates_HG	AHG	Altai.DG	-0.0577	-8.07	351945
GoyetQ116-1	MA1.SG	AHG	Altai.DG	0.0036	0.357	258074
GoyetQ116-1	Muierii2	AHG	Altai.DG	-0.0238	-1.308	38146
GoyetQ116-1	Ostuni1	AHG	Altai.DG	-0.0244	-2.273	150309
GoyetQ116-1	Vestonice13	AHG	Altai.DG	-0.0118	-0.736	53605
GoyetQ116-1	Vestonice16	AHG	Altai.DG	-0.0109	-1.169	298043
GoyetQ116-1	Vestonice43	AHG	Altai.DG	-0.0234	-1.617	62411
GoyetQ-2	Bichon.SG	AHG	Altai.DG	-0.0421	-4.153	189344
GoyetQ-2	Bockstein_d	AHG	Altai.DG	-0.018	-1.198	59008
GoyetQ-2	Brillenhohle	AHG	Altai.DG	-0.0146	-0.999	65295
GoyetQ-2	EHG	AHG	Altai.DG	-0.0089	-1.043	184620
GoyetQ-2	ElMiron	AHG	Altai.DG	-0.0045	-0.399	145100
GoyetQ-2	Falkenstein	AHG	Altai.DG	-0.0284	-1.62	42370
GoyetQ-2	GoyetQ116-1	AHG	Altai.DG	0.0209	1.869	155771
GoyetQ-2	Iron_Gates_HG	AHG	Altai.DG	-0.0439	-5.649	189451
GoyetQ-2	Karelia_HG.SG	AHG	Altai.DG	-0.0102	-1.057	166559
GoyetQ-2	KK1.SG	AHG	Altai.DG	-0.0044	-0.476	189456
GoyetQ-2	Kostenki14	AHG	Altai.DG	0.0275	2.671	177702
GoyetQ-2	MA1.SG	AHG	Altai.DG	0.018	1.706	139291
GoyetQ-2	Oase1	AHG	Altai.DG	0.1686	10.286	49757
GoyetQ-2	Ostuni1	AHG	Altai.DG	-0.0005	-0.04	82130
GoyetQ-2	Ranchot88_d	AHG	Altai.DG	-0.0241	-2.146	139511
GoyetQ-2	Rochedane	AHG	Altai.DG	-0.0335	-2.05	47738
GoyetQ-2	SATP.SG	AHG	Altai.DG	-0.0017	-0.159	131747
GoyetQ-2	SHG	AHG	Altai.DG	-0.034	-4.348	185786
GoyetQ-2	Ust_Ishim	AHG	Altai.DG	0.0786	8.145	189065
GoyetQ-2	Vestonice16	AHG	Altai.DG	0.007	0.669	159187
GoyetQ-2	Vestonice43	AHG	Altai.DG	-0.0109	-0.578	33900
GoyetQ-2	Villabruna	AHG	Altai.DG	-0.0362	-3.621	178350
GoyetQ-2	WHG	AHG	Altai.DG	-0.0409	-4.825	189491
HohleFels49	Bichon.SG	AHG	Altai.DG	-0.0492	-5.113	226033
HohleFels49	Bockstein_d	AHG	Altai.DG	-0.0239	-1.8	79183
HohleFels49	Brillenhohle	AHG	Altai.DG	-0.0478	-3.612	79288
HohleFels49	EHG	AHG	Altai.DG	-0.0292	-3.425	222112
HohleFels49	ElMiron	AHG	Altai.DG	-0.0235	-2.21	177899
HohleFels49	Falkenstein	AHG	Altai.DG	-0.0469	-3.023	49606
HohleFels49	GoyetQ116-1	AHG	Altai.DG	0.0082	0.743	183853
HohleFels49	GoyetQ-2	AHG	Altai.DG	-0.0054	-0.392	99780
HohleFels49	Iron_Gates_HG	AHG	Altai.DG	-0.0554	-7.277	226166
HohleFels49	Karelia_HG.SG	AHG	Altai.DG	-0.0273	-2.914	199191
HohleFels49	KK1.SG	AHG	Altai.DG	-0.0173	-1.858	226156
HohleFels49	Kostenki14	AHG	Altai.DG	0.0141	1.387	211403
HohleFels49	MA1.SG	AHG	Altai.DG	0.0161	1.542	166381
HohleFels49	Oase1	AHG	Altai.DG	0.1484	9.344	60210
HohleFels49	Ostuni1	AHG	Altai.DG	-0.0186	-1.581	101225
HohleFels49	Ranchot88_d	AHG	Altai.DG	-0.0475	-4.322	162369
HohleFels49	Rochedane	AHG	Altai.DG	-0.0229	-1.557	55110
HohleFels49	SATP.SG	AHG	Altai.DG	-0.0099	-0.998	157581
HohleFels49	SHG	AHG	Altai.DG	-0.0448	-5.703	223364
HohleFels49	Ust_Ishim	AHG	Altai.DG	0.0758	7.897	225672
HohleFels49	Vestonice13	AHG	Altai.DG	0.0054	0.298	35973
HohleFels49	Vestonice16	AHG	Altai.DG	-0.0059	-0.58	193815
HohleFels49	Vestonice43	AHG	Altai.DG	-0.0043	-0.248	41459
HohleFels49	Villabruna	AHG	Altai.DG	-0.0389	-4.019	214797
HohleFels49	WHG	AHG	Altai.DG	-0.0583	-7.072	226194
HohleFels79	Bichon.SG	AHG	Altai.DG	-0.0309	-2.089	62562
HohleFels79	EHG	AHG	Altai.DG	-0.029	-2.238	61775
HohleFels79	ElMiron	AHG	Altai.DG	-0.0136	-0.846	51609
HohleFels79	GoyetQ116-1	AHG	Altai.DG	0.016	0.964	52534
HohleFels79	HohleFels49	AHG	Altai.DG	0.0366	1.787	36011
HohleFels79	Iron_Gates_HG	AHG	Altai.DG	-0.0444	-4.168	62591
HohleFels79	Karelia_HG.SG	AHG	Altai.DG	-0.0257	-1.819	55245
HohleFels79	KK1.SG	AHG	Altai.DG	-0.0014	-0.101	62590
HohleFels79	Kostenki14	AHG	Altai.DG	0.0362	2.364	57474
HohleFels79	MA1.SG	AHG	Altai.DG	0.0335	2.143	46238
HohleFels79	Ostuni1	AHG	Altai.DG	-0.0107	-0.54	30324
HohleFels79	Ranchot88_d	AHG	Altai.DG	-0.039	-2.424	47453
HohleFels79	SATP.SG	AHG	Altai.DG	-0.01	-0.624	43427
HohleFels79	SHG	AHG	Altai.DG	-0.0313	-2.762	62039
HohleFels79	Ust_Ishim	AHG	Altai.DG	0.0806	6.173	62451
HohleFels79	Vestonice16	AHG	Altai.DG	0.0151	0.976	55371
HohleFels79	Villabruna	AHG	Altai.DG	-0.0167	-1.164	60490
HohleFels79	WHG	AHG	Altai.DG	-0.056	-4.729	62598
Karelia_HG.SG	Bichon.SG	AHG	Altai.DG	-0.0192	-2.43	412110
Karelia_HG.SG	Bockstein_d	AHG	Altai.DG	-0.0173	-1.579	114397
Karelia_HG.SG	Chaudardes1	AHG	Altai.DG	-0.0315	-2.044	47757
Karelia_HG.SG	EHG	AHG	Altai.DG	0.0006	0.095	399030
Karelia_HG.SG	ElMiron	AHG	Altai.DG	0.0028	0.323	289665
Karelia_HG.SG	Falkenstein	AHG	Altai.DG	-0.0028	-0.207	76286
Karelia_HG.SG	GoyetQ116-1	AHG	Altai.DG	0.0331	3.696	310305
Karelia_HG.SG	Iron_Gates_HG	AHG	Altai.DG	-0.0304	-5.083	412132
Karelia_HG.SG	KK1.SG	AHG	Altai.DG	0.005	0.658	412453
Karelia_HG.SG	Kostenki14	AHG	Altai.DG	0.0345	4.063	390750
Karelia_HG.SG	MA1.SG	AHG	Altai.DG	0.0387	4.518	299850
Karelia_HG.SG	Muierii2	AHG	Altai.DG	0.0125	0.726	38806
Karelia_HG.SG	Oase1	AHG	Altai.DG	0.1842	13.961	92837
Karelia_HG.SG	Ostuni1	AHG	Altai.DG	0.0119	1.191	154881
Karelia_HG.SG	Paglicci133	AHG	Altai.DG	0.0456	2.38	30213
Karelia_HG.SG	Ranchot88_d	AHG	Altai.DG	-0.0125	-1.466	267223
Karelia_HG.SG	Rochedane	AHG	Altai.DG	-0.0172	-1.405	89665
Karelia_HG.SG	SATP.SG	AHG	Altai.DG	0.0122	1.488	288992
Karelia_HG.SG	Ust_Ishim	AHG	Altai.DG	0.0915	11.286	411661
Karelia_HG.SG	Vestonice13	AHG	Altai.DG	0.004	0.271	54880
Karelia_HG.SG	Vestonice16	AHG	Altai.DG	0.0216	2.58	324670
Karelia_HG.SG	Vestonice43	AHG	Altai.DG	0.0246	1.721	61857
Karelia_HG.SG	WHG	AHG	Altai.DG	-0.0281	-4.312	412501
KK1.SG	ElMiron	AHG	Altai.DG	-0.0026	-0.31	328467
KK1.SG	GoyetQ116-1	AHG	Altai.DG	0.0253	2.92	351904
KK1.SG	Iron_Gates_HG	AHG	Altai.DG	-0.0332	-5.656	469633
KK1.SG	Kostenki12	AHG	Altai.DG	0.0589	3.191	31732
KK1.SG	Kostenki14	AHG	Altai.DG	0.0308	3.81	446148
KK1.SG	MA1.SG	AHG	Altai.DG	0.0329	3.98	341166
KK1.SG	Muierii2	AHG	Altai.DG	0.0169	1.041	44098
KK1.SG	Oase1	AHG	Altai.DG	0.1822	14.099	105713
KK1.SG	Ostuni1	AHG	Altai.DG	0.0067	0.682	175917
KK1.SG	Paglicci133	AHG	Altai.DG	0.0319	1.822	34183
KK1.SG	Pavlov1	AHG	Altai.DG	0.0281	1.485	32312
KK1.SG	Ust_Ishim	AHG	Altai.DG	0.0888	10.897	469137
KK1.SG	Vestonice13	AHG	Altai.DG	0.0203	1.465	62307
KK1.SG	Vestonice16	AHG	Altai.DG	0.0178	2.191	368092
KK1.SG	Vestonice43	AHG	Altai.DG	0.0131	0.975	70011
Kostenki12	Iron_Gates_HG	AHG	Altai.DG	-0.069	-4.669	31727
Kostenki14	ElMiron	AHG	Altai.DG	-0.033	-3.643	307186
Kostenki14	GoyetQ116-1	AHG	Altai.DG	-0.0052	-0.573	330916
Kostenki14	Iron_Gates_HG	AHG	Altai.DG	-0.0648	-9.67	445888
Kostenki14	MA1.SG	AHG	Altai.DG	0.0033	0.353	323719
Kostenki14	Muierii2	AHG	Altai.DG	-0.03	-1.807	39623
Kostenki14	Ostuni1	AHG	Altai.DG	-0.0385	-3.649	159574
Kostenki14	Paglicci133	AHG	Altai.DG	-0.0139	-0.756	32011
Kostenki14	Vestonice13	AHG	Altai.DG	-0.0159	-1.07	56525
Kostenki14	Vestonice16	AHG	Altai.DG	-0.014	-1.567	346709
Kostenki14	Vestonice43	AHG	Altai.DG	-0.0289	-2.052	60469
MA1.SG	ElMiron	AHG	Altai.DG	-0.0318	-3.377	240758
MA1.SG	Iron_Gates_HG	AHG	Altai.DG	-0.0685	-10.152	340927
Muierii2	ElMiron	AHG	Altai.DG	-0.0106	-0.556	38024
Muierii2	Iron_Gates_HG	AHG	Altai.DG	-0.0465	-3.52	44106
Muierii2	MA1.SG	AHG	Altai.DG	0.0255	1.431	32714
Muierii2	Vestonice16	AHG	Altai.DG	-0.0137	-0.786	40203
Oase1	ElMiron	AHG	Altai.DG	-0.1819	-13.009	87643
Oase1	GoyetQ116-1	AHG	Altai.DG	-0.1605	-11.643	90569
Oase1	Iron_Gates_HG	AHG	Altai.DG	-0.2109	-19.167	105723
Oase1	Kostenki14	AHG	Altai.DG	-0.1505	-10.896	96278
Oase1	MA1.SG	AHG	Altai.DG	-0.1534	-10.528	78200
Oase1	Ostuni1	AHG	Altai.DG	-0.1874	-11.556	52688
Oase1	Vestonice16	AHG	Altai.DG	-0.1654	-12.187	93752
Ostuni1	ElMiron	AHG	Altai.DG	0.0026	0.242	149820
Ostuni1	Iron_Gates_HG	AHG	Altai.DG	-0.0373	-4.771	175931
Ostuni1	MA1.SG	AHG	Altai.DG	0.018	1.609	129526
Paglicci133	Iron_Gates_HG	AHG	Altai.DG	-0.0625	-4.495	34187
Pavlov1	Iron_Gates_HG	AHG	Altai.DG	-0.0661	-4.481	32320
Ranchot88_d	Bichon.SG	AHG	Altai.DG	-0.0125	-1.346	302727
Ranchot88_d	Bockstein_d	AHG	Altai.DG	0.0043	0.338	97264
Ranchot88_d	Chaudardes1	AHG	Altai.DG	-0.0184	-0.999	40627
Ranchot88_d	EHG	AHG	Altai.DG	0.0139	1.856	296779
Ranchot88_d	ElMiron	AHG	Altai.DG	0.0223	2.301	240796
Ranchot88_d	Falkenstein	AHG	Altai.DG	0.0024	0.163	69355
Ranchot88_d	GoyetQ116-1	AHG	Altai.DG	0.043	4.656	259100
Ranchot88_d	Iron_Gates_HG	AHG	Altai.DG	-0.0188	-2.806	302960
Ranchot88_d	KK1.SG	AHG	Altai.DG	0.0162	1.948	302906
Ranchot88_d	Kostenki14	AHG	Altai.DG	0.0495	5.373	282872
Ranchot88_d	MA1.SG	AHG	Altai.DG	0.0517	5.447	223152
Ranchot88_d	Muierii2	AHG	Altai.DG	0.032	1.705	34984
Ranchot88_d	Oase1	AHG	Altai.DG	0.2091	14.81	82274
Ranchot88_d	Ostuni1	AHG	Altai.DG	0.0247	2.234	136397
Ranchot88_d	Ust_Ishim	AHG	Altai.DG	0.1048	11.409	302240
Ranchot88_d	Vestonice13	AHG	Altai.DG	0.035	2.221	48639
Ranchot88_d	Vestonice16	AHG	Altai.DG	0.0311	3.376	261894
Ranchot88_d	Vestonice43	AHG	Altai.DG	0.0342	2.218	57434
Ranchot88_d	WHG	AHG	Altai.DG	-0.0182	-2.512	302954
Rochedane	Bichon.SG	AHG	Altai.DG	-0.02	-1.559	101612
Rochedane	Bockstein_d	AHG	Altai.DG	-0.0327	-1.603	33205
Rochedane	EHG	AHG	Altai.DG	0.0136	1.221	99603
Rochedane	ElMiron	AHG	Altai.DG	0.0113	0.864	80983
Rochedane	GoyetQ116-1	AHG	Altai.DG	0.0364	2.716	86912
Rochedane	Iron_Gates_HG	AHG	Altai.DG	-0.017	-1.862	101686
Rochedane	KK1.SG	AHG	Altai.DG	0.003	0.248	101672
Rochedane	Kostenki14	AHG	Altai.DG	0.0417	3.397	94309
Rochedane	MA1.SG	AHG	Altai.DG	0.044	3.205	74738
Rochedane	Ostuni1	AHG	Altai.DG	0.0006	0.035	47057
Rochedane	Ranchot88_d	AHG	Altai.DG	0.0061	0.444	79351
Rochedane	Ust_Ishim	AHG	Altai.DG	0.1	8.971	101424
Rochedane	Vestonice16	AHG	Altai.DG	0.0346	2.726	88183
Rochedane	WHG	AHG	Altai.DG	-0.0189	-1.878	101683
SATP.SG	Bichon.SG	AHG	Altai.DG	-0.0302	-3.705	327614
SATP.SG	Bockstein_d	AHG	Altai.DG	-0.0276	-2.327	90106
SATP.SG	Chaudardes1	AHG	Altai.DG	-0.0213	-1.273	37300
SATP.SG	EHG	AHG	Altai.DG	-0.0162	-2.256	316156
SATP.SG	ElMiron	AHG	Altai.DG	-0.0074	-0.797	227923
SATP.SG	Falkenstein	AHG	Altai.DG	-0.0159	-1.092	59355
SATP.SG	GoyetQ116-1	AHG	Altai.DG	0.0175	1.828	243878
SATP.SG	Iron_Gates_HG	AHG	Altai.DG	-0.0409	-6.188	327587
SATP.SG	KK1.SG	AHG	Altai.DG	-0.0086	-1.037	327878
SATP.SG	Kostenki14	AHG	Altai.DG	0.0278	3.162	310932
SATP.SG	MA1.SG	AHG	Altai.DG	0.0283	3.17	237975
SATP.SG	Muierii2	AHG	Altai.DG	0.0096	0.507	30426
SATP.SG	Oase1	AHG	Altai.DG	0.196	13.57	73168
SATP.SG	Ostuni1	AHG	Altai.DG	0	-0.003	122265
SATP.SG	Ranchot88_d	AHG	Altai.DG	-0.0171	-1.783	209028
SATP.SG	Rochedane	AHG	Altai.DG	-0.0139	-1.077	70543
SATP.SG	Ust_Ishim	AHG	Altai.DG	0.0802	9.407	327226
SATP.SG	Vestonice13	AHG	Altai.DG	-0.0125	-0.771	43183
SATP.SG	Vestonice16	AHG	Altai.DG	0.0097	1.07	256051
SATP.SG	Vestonice43	AHG	Altai.DG	-0.0134	-0.837	48190
SATP.SG	WHG	AHG	Altai.DG	-0.0376	-5.348	327904
SHG	Bichon.SG	AHG	Altai.DG	-0.0009	-0.135	455479
SHG	Bockstein_d	AHG	Altai.DG	0.004	0.467	129784
SHG	Chaudardes1	AHG	Altai.DG	-0.0034	-0.275	53242
SHG	EHG	AHG	Altai.DG	0.0196	3.667	443393
SHG	ElMiron	AHG	Altai.DG	0.0232	3.252	325050
SHG	Falkenstein	AHG	Altai.DG	0.0138	1.387	85482
SHG	GoyetQ116-1	AHG	Altai.DG	0.0488	6.485	345815
SHG	Iron_Gates_HG	AHG	Altai.DG	-0.0104	-3.19	455703
SHG	Karelia_HG.SG	AHG	Altai.DG	0.0215	3.357	400744
SHG	KK1.SG	AHG	Altai.DG	0.0242	3.901	455855
SHG	Kostenki12	AHG	Altai.DG	0.055	3.551	31404
SHG	Kostenki14	AHG	Altai.DG	0.0547	7.798	433032
SHG	MA1.SG	AHG	Altai.DG	0.0628	8.615	331339
SHG	Muierii2	AHG	Altai.DG	0.0368	2.624	43729
SHG	Oase1	AHG	Altai.DG	0.203	17.788	104419
SHG	Ostuni1	AHG	Altai.DG	0.0251	3.107	174470
SHG	Paglicci133	AHG	Altai.DG	0.0505	3.43	33536
SHG	Pavlov1	AHG	Altai.DG	0.0619	3.977	32168
SHG	Ranchot88_d	AHG	Altai.DG	0.0076	1.049	298149
SHG	Rochedane	AHG	Altai.DG	0.0127	1.329	100080
SHG	SATP.SG	AHG	Altai.DG	0.0326	4.753	318105
SHG	Ust_Ishim	AHG	Altai.DG	0.1121	15.786	454985
SHG	Vestonice13	AHG	Altai.DG	0.041	3.491	61728
SHG	Vestonice16	AHG	Altai.DG	0.0431	6.07	363363
SHG	Vestonice43	AHG	Altai.DG	0.0307	2.842	69546
SHG	WHG	AHG	Altai.DG	-0.008	-1.811	455933
Ust_Ishim	ElMiron	AHG	Altai.DG	-0.0946	-10.592	327783
Ust_Ishim	GoyetQ116-1	AHG	Altai.DG	-0.0655	-6.88	351142
Ust_Ishim	Iron_Gates_HG	AHG	Altai.DG	-0.1197	-17.43	468756
Ust_Ishim	Kostenki12	AHG	Altai.DG	-0.0407	-2.392	31660
Ust_Ishim	Kostenki14	AHG	Altai.DG	-0.0588	-6.512	445318
Ust_Ishim	MA1.SG	AHG	Altai.DG	-0.0576	-6.528	340536
Ust_Ishim	Muierii2	AHG	Altai.DG	-0.0862	-5.874	44005
Ust_Ishim	Oase1	AHG	Altai.DG	0.0963	7.097	105490
Ust_Ishim	Ostuni1	AHG	Altai.DG	-0.0885	-8.891	175543
Ust_Ishim	Paglicci133	AHG	Altai.DG	-0.052	-3.058	34123
Ust_Ishim	Pavlov1	AHG	Altai.DG	-0.0603	-3.449	32246
Ust_Ishim	Vestonice13	AHG	Altai.DG	-0.0664	-5.016	62157
Ust_Ishim	Vestonice16	AHG	Altai.DG	-0.075	-8.223	367348
Ust_Ishim	Vestonice43	AHG	Altai.DG	-0.0889	-7.082	69855
Vestonice13	ElMiron	AHG	Altai.DG	-0.0082	-0.508	52822
Vestonice13	Iron_Gates_HG	AHG	Altai.DG	-0.0457	-4.054	62316
Vestonice13	MA1.SG	AHG	Altai.DG	0.0392	2.496	46102
Vestonice13	Ostuni1	AHG	Altai.DG	-0.0372	-1.916	32283
Vestonice13	Vestonice16	AHG	Altai.DG	-0.0051	-0.313	56197
Vestonice16	ElMiron	AHG	Altai.DG	-0.0206	-2.266	288763
Vestonice16	Iron_Gates_HG	AHG	Altai.DG	-0.0516	-7.732	368092
Vestonice16	MA1.SG	AHG	Altai.DG	0.0159	1.698	269063
Vestonice16	Ostuni1	AHG	Altai.DG	-0.017	-1.627	159370
Vestonice43	ElMiron	AHG	Altai.DG	-0.0115	-0.794	61818
Vestonice43	Iron_Gates_HG	AHG	Altai.DG	-0.0427	-4.077	70022
Vestonice43	MA1.SG	AHG	Altai.DG	0.0116	0.725	51833
Vestonice43	Ostuni1	AHG	Altai.DG	-0.0042	-0.234	38700
Vestonice43	Vestonice16	AHG	Altai.DG	-0.0036	-0.249	64828
Villabruna	Bichon.SG	AHG	Altai.DG	-0.0066	-0.795	420677
Villabruna	Bockstein_d	AHG	Altai.DG	-0.0012	-0.106	127654
Villabruna	Chaudardes1	AHG	Altai.DG	-0.002	-0.124	51150
Villabruna	EHG	AHG	Altai.DG	0.0128	1.695	411576
Villabruna	ElMiron	AHG	Altai.DG	0.0233	2.579	314940
Villabruna	Falkenstein	AHG	Altai.DG	0.0052	0.382	83418
Villabruna	GoyetQ116-1	AHG	Altai.DG	0.0481	5.473	332392
Villabruna	Iron_Gates_HG	AHG	Altai.DG	-0.0155	-2.572	421000
Villabruna	Karelia_HG.SG	AHG	Altai.DG	0.017	1.999	370045
Villabruna	KK1.SG	AHG	Altai.DG	0.018	2.259	420999
Villabruna	Kostenki12	AHG	Altai.DG	0.0322	1.678	30416
Villabruna	Kostenki14	AHG	Altai.DG	0.0522	6.128	399289
Villabruna	MA1.SG	AHG	Altai.DG	0.0555	6.219	307272
Villabruna	Muierii2	AHG	Altai.DG	0.0239	1.37	42984
Villabruna	Oase1	AHG	Altai.DG	0.2049	16.181	102160
Villabruna	Ostuni1	AHG	Altai.DG	0.02	1.972	171189
Villabruna	Paglicci133	AHG	Altai.DG	0.0374	1.97	32112
Villabruna	Pavlov1	AHG	Altai.DG	0.0314	1.59	31607
Villabruna	Ranchot88_d	AHG	Altai.DG	0.0046	0.51	289898
Villabruna	Rochedane	AHG	Altai.DG	0.0076	0.595	97254
Villabruna	SATP.SG	AHG	Altai.DG	0.0214	2.481	292872
Villabruna	SHG	AHG	Altai.DG	-0.0061	-0.927	413973
Villabruna	Ust_Ishim	AHG	Altai.DG	0.1077	12.63	420155
Villabruna	Vestonice13	AHG	Altai.DG	0.0331	2.287	60524
Villabruna	Vestonice16	AHG	Altai.DG	0.0373	4.286	349079
Villabruna	Vestonice43	AHG	Altai.DG	0.0168	1.202	68519
Villabruna	WHG	AHG	Altai.DG	-0.0144	-2.181	421064
WHG	Bichon.SG	AHG	Altai.DG	0.0077	1.182	469675
WHG	EHG	AHG	Altai.DG	0.0261	4.745	453094
WHG	ElMiron	AHG	Altai.DG	0.0338	4.504	328524
WHG	GoyetQ116-1	AHG	Altai.DG	0.0569	7.325	351959
WHG	Iron_Gates_HG	AHG	Altai.DG	-0.0031	-0.852	469719
WHG	KK1.SG	AHG	Altai.DG	0.0304	4.802	470098
WHG	Kostenki12	AHG	Altai.DG	0.0666	4.062	31737
WHG	Kostenki14	AHG	Altai.DG	0.0621	8.544	446234
WHG	MA1.SG	AHG	Altai.DG	0.0656	8.73	341213
WHG	Muierii2	AHG	Altai.DG	0.0488	3.385	44104
WHG	Oase1	AHG	Altai.DG	0.2182	18.978	105727
WHG	Ostuni1	AHG	Altai.DG	0.0375	4.332	175946
WHG	Paglicci133	AHG	Altai.DG	0.0615	4.042	34192
WHG	Pavlov1	AHG	Altai.DG	0.0734	4.511	32319
WHG	Ust_Ishim	AHG	Altai.DG	0.1177	16.026	469224
WHG	Vestonice13	AHG	Altai.DG	0.0531	4.434	62319
WHG	Vestonice16	AHG	Altai.DG	0.0502	7.064	368165
WHG	Vestonice43	AHG	Altai.DG	0.0439	3.778	70023
AfontovaGora3	Bichon.SG	Natufian	Altai.DG	-0.0486	-4.158	92324
AfontovaGora3	Bockstein_d	Natufian	Altai.DG	-0.0433	-2.53	37498
AfontovaGora3	Brillenhohle	Natufian	Altai.DG	-0.0384	-2.15	34828
AfontovaGora3	EHG	Natufian	Altai.DG	-0.0425	-3.724	91181
AfontovaGora3	ElMiron	Natufian	Altai.DG	-0.0393	-3.044	78273
AfontovaGora3	GoyetQ116-1	Natufian	Altai.DG	-0.0162	-1.287	80955
AfontovaGora3	GoyetQ-2	Natufian	Altai.DG	-0.0402	-2.511	44922
AfontovaGora3	HohleFels49	Natufian	Altai.DG	-0.0273	-1.912	53696
AfontovaGora3	Iron_Gates_HG	Natufian	Altai.DG	-0.0597	-6.454	92370
AfontovaGora3	Karelia_HG.SG	Natufian	Altai.DG	-0.0449	-3.493	81522
AfontovaGora3	KK1.SG	Natufian	Altai.DG	-0.0491	-3.963	92347
AfontovaGora3	Kostenki14	Natufian	Altai.DG	-0.0068	-0.549	83722
AfontovaGora3	MA1.SG	Natufian	Altai.DG	-0.0236	-1.632	68655
AfontovaGora3	Ostuni1	Natufian	Altai.DG	-0.0481	-3.153	48356
AfontovaGora3	Ranchot88_d	Natufian	Altai.DG	-0.0446	-3.56	74709
AfontovaGora3	SATP.SG	Natufian	Altai.DG	-0.0497	-3.533	64087
AfontovaGora3	SHG	Natufian	Altai.DG	-0.0588	-6.036	91606
AfontovaGora3	Ust_Ishim	Natufian	Altai.DG	0.0328	2.901	92150
AfontovaGora3	Vestonice16	Natufian	Altai.DG	-0.017	-1.34	83303
AfontovaGora3	Villabruna	Natufian	Altai.DG	-0.0511	-4.391	90181
AfontovaGora3	WHG	Natufian	Altai.DG	-0.0625	-6.412	92370
Bichon.SG	ElMiron	Natufian	Altai.DG	0.0202	2.106	204047
Bichon.SG	GoyetQ116-1	Natufian	Altai.DG	0.0358	3.661	220118
Bichon.SG	Iron_Gates_HG	Natufian	Altai.DG	-0.0093	-1.423	273402
Bichon.SG	KK1.SG	Natufian	Altai.DG	0.0114	1.357	273406
Bichon.SG	Kostenki14	Natufian	Altai.DG	0.0395	4.469	257698
Bichon.SG	MA1.SG	Natufian	Altai.DG	0.0385	4.14	200568
Bichon.SG	Oase1	Natufian	Altai.DG	0.1822	12.467	69466
Bichon.SG	Ostuni1	Natufian	Altai.DG	0.0252	2.17	114385
Bichon.SG	Ust_Ishim	Natufian	Altai.DG	0.0824	9.755	272890
Bichon.SG	Vestonice13	Natufian	Altai.DG	0.0522	2.996	40683
Bichon.SG	Vestonice16	Natufian	Altai.DG	0.0366	4.064	224836
Bichon.SG	Vestonice43	Natufian	Altai.DG	0.024	1.464	46546
Bockstein_d	Bichon.SG	Natufian	Altai.DG	-0.0039	-0.284	82970
Bockstein_d	EHG	Natufian	Altai.DG	0.0269	2.494	82853
Bockstein_d	ElMiron	Natufian	Altai.DG	0.0225	1.692	73725
Bockstein_d	GoyetQ116-1	Natufian	Altai.DG	0.0414	3.022	71091
Bockstein_d	Iron_Gates_HG	Natufian	Altai.DG	-0.0097	-1.03	83009
Bockstein_d	KK1.SG	Natufian	Altai.DG	0.0261	2.048	83000
Bockstein_d	Kostenki14	Natufian	Altai.DG	0.0505	3.861	72518
Bockstein_d	MA1.SG	Natufian	Altai.DG	0.057	3.988	61563
Bockstein_d	Ostuni1	Natufian	Altai.DG	0.0242	1.528	48313
Bockstein_d	Ust_Ishim	Natufian	Altai.DG	0.0865	7.503	82806
Bockstein_d	Vestonice16	Natufian	Altai.DG	0.0376	2.827	77143
Bockstein_d	WHG	Natufian	Altai.DG	-0.0083	-0.812	83010
Brillenhohle	Bichon.SG	Natufian	Altai.DG	-0.0013	-0.112	90528
Brillenhohle	Bockstein_d	Natufian	Altai.DG	0.0011	0.057	33292
Brillenhohle	EHG	Natufian	Altai.DG	0.0091	0.87	89142
Brillenhohle	ElMiron	Natufian	Altai.DG	0.0255	1.918	74603
Brillenhohle	GoyetQ116-1	Natufian	Altai.DG	0.0316	2.406	78259
Brillenhohle	Iron_Gates_HG	Natufian	Altai.DG	-0.0174	-1.98	90586
Brillenhohle	Karelia_HG.SG	Natufian	Altai.DG	0.0132	1.088	80062
Brillenhohle	KK1.SG	Natufian	Altai.DG	0.0084	0.754	90568
Brillenhohle	Kostenki14	Natufian	Altai.DG	0.0356	2.912	83537
Brillenhohle	MA1.SG	Natufian	Altai.DG	0.0374	2.831	67041
Brillenhohle	Ostuni1	Natufian	Altai.DG	0.0128	0.762	43683
Brillenhohle	Ranchot88_d	Natufian	Altai.DG	-0.0008	-0.063	71645
Brillenhohle	SATP.SG	Natufian	Altai.DG	0.0096	0.728	62692
Brillenhohle	SHG	Natufian	Altai.DG	-0.0129	-1.359	89619
Brillenhohle	Ust_Ishim	Natufian	Altai.DG	0.068	5.899	90366
Brillenhohle	Vestonice16	Natufian	Altai.DG	0.0303	2.405	80137
Brillenhohle	Villabruna	Natufian	Altai.DG	-0.0053	-0.445	87574
Brillenhohle	WHG	Natufian	Altai.DG	-0.0253	-2.58	90581
Chaudardes1	Bichon.SG	Natufian	Altai.DG	0.0245	1.326	34818
Chaudardes1	EHG	Natufian	Altai.DG	0.0589	3.694	34103
Chaudardes1	GoyetQ116-1	Natufian	Altai.DG	0.0578	3.045	30154
Chaudardes1	Iron_Gates_HG	Natufian	Altai.DG	0.0144	1.061	34835
Chaudardes1	KK1.SG	Natufian	Altai.DG	0.0317	1.86	34834
Chaudardes1	Kostenki14	Natufian	Altai.DG	0.0743	4.103	32308
Chaudardes1	Ust_Ishim	Natufian	Altai.DG	0.1014	6.466	34772
Chaudardes1	Vestonice16	Natufian	Altai.DG	0.0327	1.711	30384
Chaudardes1	WHG	Natufian	Altai.DG	0.0269	1.761	34838
EHG	Bichon.SG	Natufian	Altai.DG	-0.0203	-2.624	265654
EHG	ElMiron	Natufian	Altai.DG	-0.0067	-0.815	201545
EHG	GoyetQ116-1	Natufian	Altai.DG	0.0129	1.435	215899
EHG	Iron_Gates_HG	Natufian	Altai.DG	-0.029	-5.455	265822
EHG	KK1.SG	Natufian	Altai.DG	-0.0076	-1.023	265793
EHG	Kostenki14	Natufian	Altai.DG	0.0198	2.479	250374
EHG	MA1.SG	Natufian	Altai.DG	0.0163	1.912	195124
EHG	Oase1	Natufian	Altai.DG	0.1549	10.902	68525
EHG	Ostuni1	Natufian	Altai.DG	0.003	0.302	113203
EHG	Ust_Ishim	Natufian	Altai.DG	0.0633	7.981	265290
EHG	Vestonice13	Natufian	Altai.DG	0.0418	2.65	40258
EHG	Vestonice16	Natufian	Altai.DG	0.0168	2.023	221635
EHG	Vestonice43	Natufian	Altai.DG	0.007	0.478	46153
ElMiron	AfontovaGora3	Natufian	Altai.DG	0.0393	3.044	78273
ElMiron	Bichon.SG	Natufian	Altai.DG	-0.0202	-2.106	204047
ElMiron	Bockstein_d	Natufian	Altai.DG	-0.0225	-1.692	73725
ElMiron	Brillenhohle	Natufian	Altai.DG	-0.0255	-1.918	74603
ElMiron	EHG	Natufian	Altai.DG	0.0067	0.815	201545
ElMiron	Falkenstein	Natufian	Altai.DG	-0.0054	-0.326	48828
ElMiron	GoyetQ116-1	Natufian	Altai.DG	0.0119	1.177	175710
ElMiron	GoyetQ-2	Natufian	Altai.DG	0.0043	0.347	95762
ElMiron	HohleFels49	Natufian	Altai.DG	0.0069	0.598	114546
ElMiron	HohleFels79	Natufian	Altai.DG	0.0143	0.726	33667
ElMiron	Iron_Gates_HG	Natufian	Altai.DG	-0.024	-3.378	204177
ElMiron	Iron_Gates_HG	Natufian	Altai.DG	-0.024	-3.378	204177
ElMiron	Karelia_HG.SG	Natufian	Altai.DG	0.008	0.86	180360
ElMiron	KK1.SG	Natufian	Altai.DG	-0.0033	-0.37	204136
ElMiron	Kostenki14	Natufian	Altai.DG	0.0218	2.281	189168
ElMiron	MA1.SG	Natufian	Altai.DG	0.0212	2.081	150736
ElMiron	Oase1	Natufian	Altai.DG	0.1514	9.741	59128
ElMiron	Ostuni1	Natufian	Altai.DG	0.0026	0.209	99627
ElMiron	Ranchot88_d	Natufian	Altai.DG	-0.0144	-1.401	160326
ElMiron	Rochedane	Natufian	Altai.DG	-0.013	-0.863	55023
ElMiron	SATP.SG	Natufian	Altai.DG	-0.0005	-0.052	141766
ElMiron	SHG	Natufian	Altai.DG	-0.0199	-2.665	202310
ElMiron	Ust_Ishim	Natufian	Altai.DG	0.0704	7.538	203718
ElMiron	Vestonice13	Natufian	Altai.DG	0.0237	1.312	35245
ElMiron	Vestonice16	Natufian	Altai.DG	0.025	2.534	182990
ElMiron	Vestonice43	Natufian	Altai.DG	-0.0011	-0.063	41867
ElMiron	Villabruna	Natufian	Altai.DG	-0.0241	-2.501	198392
ElMiron	WHG	Natufian	Altai.DG	-0.029	-3.688	204177
Falkenstein	Bichon.SG	Natufian	Altai.DG	-0.021	-1.286	57143
Falkenstein	EHG	Natufian	Altai.DG	0.0061	0.471	56294
Falkenstein	ElMiron	Natufian	Altai.DG	0.0054	0.326	48828
Falkenstein	GoyetQ116-1	Natufian	Altai.DG	0.0193	1.29	51360
Falkenstein	Iron_Gates_HG	Natufian	Altai.DG	-0.0342	-3.185	57174
Falkenstein	KK1.SG	Natufian	Altai.DG	0.0013	0.096	57165
Falkenstein	Kostenki14	Natufian	Altai.DG	0.0397	2.836	51419
Falkenstein	MA1.SG	Natufian	Altai.DG	0.0198	1.225	42484
Falkenstein	Ust_Ishim	Natufian	Altai.DG	0.0655	5.099	57048
Falkenstein	Vestonice16	Natufian	Altai.DG	0.0157	1.056	51727
Falkenstein	WHG	Natufian	Altai.DG	-0.0416	-3.463	57174
GoyetQ116-1	ElMiron	Natufian	Altai.DG	-0.0119	-1.177	175710
GoyetQ116-1	Iron_Gates_HG	Natufian	Altai.DG	-0.0399	-5.008	220255
GoyetQ116-1	MA1.SG	Natufian	Altai.DG	-0.0016	-0.141	162581
GoyetQ116-1	Ostuni1	Natufian	Altai.DG	-0.0127	-1.059	100774
GoyetQ116-1	Vestonice13	Natufian	Altai.DG	-0.0008	-0.046	36170
GoyetQ116-1	Vestonice16	Natufian	Altai.DG	-0.0011	-0.106	190987
GoyetQ116-1	Vestonice43	Natufian	Altai.DG	-0.0155	-0.891	42487
GoyetQ-2	Bichon.SG	Natufian	Altai.DG	-0.0293	-2.643	120182
GoyetQ-2	Bockstein_d	Natufian	Altai.DG	-0.017	-0.969	39369
GoyetQ-2	Brillenhohle	Natufian	Altai.DG	-0.047	-2.677	42996
GoyetQ-2	EHG	Natufian	Altai.DG	0.0047	0.504	117554
GoyetQ-2	ElMiron	Natufian	Altai.DG	-0.0043	-0.347	95762
GoyetQ-2	GoyetQ116-1	Natufian	Altai.DG	0.0122	0.967	102838
GoyetQ-2	Iron_Gates_HG	Natufian	Altai.DG	-0.0318	-3.807	120248
GoyetQ-2	Karelia_HG.SG	Natufian	Altai.DG	0.0035	0.329	106008
GoyetQ-2	KK1.SG	Natufian	Altai.DG	-0.0117	-1.143	120221
GoyetQ-2	Kostenki14	Natufian	Altai.DG	0.0128	1.08	111867
GoyetQ-2	MA1.SG	Natufian	Altai.DG	0.0172	1.431	88980
GoyetQ-2	Oase1	Natufian	Altai.DG	0.1501	7.973	34232
GoyetQ-2	Ostuni1	Natufian	Altai.DG	-0.0122	-0.797	56109
GoyetQ-2	Ranchot88_d	Natufian	Altai.DG	-0.0076	-0.609	94467
GoyetQ-2	Rochedane	Natufian	Altai.DG	-0.0343	-1.757	32872
GoyetQ-2	SATP.SG	Natufian	Altai.DG	-0.007	-0.603	83674
GoyetQ-2	SHG	Natufian	Altai.DG	-0.0272	-3.018	118324
GoyetQ-2	Ust_Ishim	Natufian	Altai.DG	0.0568	5.529	119975
GoyetQ-2	Vestonice16	Natufian	Altai.DG	0.0099	0.859	103742
GoyetQ-2	Villabruna	Natufian	Altai.DG	-0.034	-3.059	115175
GoyetQ-2	WHG	Natufian	Altai.DG	-0.0347	-3.763	120245
HohleFels49	Bichon.SG	Natufian	Altai.DG	-0.0342	-3.268	139925
HohleFels49	Bockstein_d	Natufian	Altai.DG	-0.0088	-0.565	52180
HohleFels49	Brillenhohle	Natufian	Altai.DG	-0.0313	-1.914	51340
HohleFels49	EHG	Natufian	Altai.DG	-0.0125	-1.356	137822
HohleFels49	ElMiron	Natufian	Altai.DG	-0.0069	-0.598	114546
HohleFels49	Falkenstein	Natufian	Altai.DG	-0.0243	-1.316	33664
HohleFels49	GoyetQ116-1	Natufian	Altai.DG	0.0052	0.442	118977
HohleFels49	GoyetQ-2	Natufian	Altai.DG	-0.0068	-0.426	65413
HohleFels49	Iron_Gates_HG	Natufian	Altai.DG	-0.0413	-5.108	139998
HohleFels49	Karelia_HG.SG	Natufian	Altai.DG	-0.0058	-0.559	123632
HohleFels49	KK1.SG	Natufian	Altai.DG	-0.0172	-1.663	139971
HohleFels49	Kostenki14	Natufian	Altai.DG	0.011	0.986	129539
HohleFels49	MA1.SG	Natufian	Altai.DG	0.0067	0.567	103680
HohleFels49	Oase1	Natufian	Altai.DG	0.1338	7.443	40621
HohleFels49	Ostuni1	Natufian	Altai.DG	-0.0011	-0.08	67666
HohleFels49	Ranchot88_d	Natufian	Altai.DG	-0.0268	-2.39	108190
HohleFels49	Rochedane	Natufian	Altai.DG	-0.0114	-0.669	37441
HohleFels49	SATP.SG	Natufian	Altai.DG	-0.0137	-1.221	97691
HohleFels49	SHG	Natufian	Altai.DG	-0.0384	-4.537	138564
HohleFels49	Ust_Ishim	Natufian	Altai.DG	0.0531	5.438	139692
HohleFels49	Vestonice16	Natufian	Altai.DG	0.0068	0.609	123137
HohleFels49	Villabruna	Natufian	Altai.DG	-0.0348	-3.234	135217
HohleFels49	WHG	Natufian	Altai.DG	-0.0471	-5.401	139996
HohleFels79	Bichon.SG	Natufian	Altai.DG	-0.0262	-1.504	39793
HohleFels79	EHG	Natufian	Altai.DG	-0.0386	-2.569	39340
HohleFels79	ElMiron	Natufian	Altai.DG	-0.0143	-0.726	33667
HohleFels79	GoyetQ116-1	Natufian	Altai.DG	0.0022	0.11	34575
HohleFels79	Iron_Gates_HG	Natufian	Altai.DG	-0.0387	-2.973	39807
HohleFels79	Karelia_HG.SG	Natufian	Altai.DG	-0.0242	-1.325	35198
HohleFels79	KK1.SG	Natufian	Altai.DG	-0.0069	-0.406	39801
HohleFels79	Kostenki14	Natufian	Altai.DG	0.0378	2.035	36211
HohleFels79	Ranchot88_d	Natufian	Altai.DG	-0.0237	-1.211	31932
HohleFels79	SHG	Natufian	Altai.DG	-0.0447	-3.234	39508
HohleFels79	Ust_Ishim	Natufian	Altai.DG	0.0773	5.039	39706
HohleFels79	Vestonice16	Natufian	Altai.DG	0.004	0.22	35911
HohleFels79	Villabruna	Natufian	Altai.DG	-0.0408	-2.264	38873
HohleFels79	WHG	Natufian	Altai.DG	-0.0513	-3.5	39805
Karelia_HG.SG	Bichon.SG	Natufian	Altai.DG	-0.0244	-2.947	240721
Karelia_HG.SG	Bockstein_d	Natufian	Altai.DG	-0.043	-3.321	73303
Karelia_HG.SG	Chaudardes1	Natufian	Altai.DG	-0.0694	-3.774	30689
Karelia_HG.SG	EHG	Natufian	Altai.DG	-0.0088	-1.122	234730
Karelia_HG.SG	ElMiron	Natufian	Altai.DG	-0.008	-0.86	180360
Karelia_HG.SG	Falkenstein	Natufian	Altai.DG	-0.0025	-0.167	50591
Karelia_HG.SG	GoyetQ116-1	Natufian	Altai.DG	0.0073	0.747	194636
Karelia_HG.SG	Iron_Gates_HG	Natufian	Altai.DG	-0.0356	-5.82	240841
Karelia_HG.SG	KK1.SG	Natufian	Altai.DG	-0.0155	-1.902	240845
Karelia_HG.SG	Kostenki14	Natufian	Altai.DG	0.0123	1.405	226412
Karelia_HG.SG	MA1.SG	Natufian	Altai.DG	0.0104	1.08	176929
Karelia_HG.SG	Oase1	Natufian	Altai.DG	0.1446	9.522	61171
Karelia_HG.SG	Ostuni1	Natufian	Altai.DG	-0.0062	-0.554	100979
Karelia_HG.SG	Ranchot88_d	Natufian	Altai.DG	-0.0136	-1.507	173817
Karelia_HG.SG	Rochedane	Natufian	Altai.DG	-0.0163	-1.174	59284
Karelia_HG.SG	SATP.SG	Natufian	Altai.DG	-0.007	-0.74	168794
Karelia_HG.SG	Ust_Ishim	Natufian	Altai.DG	0.0559	6.496	240390
Karelia_HG.SG	Vestonice13	Natufian	Altai.DG	0.0368	2.175	35868
Karelia_HG.SG	Vestonice16	Natufian	Altai.DG	0.0104	1.16	198858
Karelia_HG.SG	Vestonice43	Natufian	Altai.DG	-0.0055	-0.335	41225
Karelia_HG.SG	WHG	Natufian	Altai.DG	-0.0351	-5.156	240880
KK1.SG	ElMiron	Natufian	Altai.DG	0.0033	0.37	204136
KK1.SG	GoyetQ116-1	Natufian	Altai.DG	0.0234	2.467	220210
KK1.SG	Iron_Gates_HG	Natufian	Altai.DG	-0.0196	-3.049	273554
KK1.SG	Kostenki14	Natufian	Altai.DG	0.0256	2.938	257842
KK1.SG	MA1.SG	Natufian	Altai.DG	0.0233	2.464	200660
KK1.SG	Oase1	Natufian	Altai.DG	0.1623	10.934	69485
KK1.SG	Ostuni1	Natufian	Altai.DG	0.015	1.296	114414
KK1.SG	Ust_Ishim	Natufian	Altai.DG	0.0713	8.432	273041
KK1.SG	Vestonice13	Natufian	Altai.DG	0.0474	2.881	40691
KK1.SG	Vestonice16	Natufian	Altai.DG	0.0254	2.822	224937
KK1.SG	Vestonice43	Natufian	Altai.DG	0.0251	1.611	46554
Kostenki14	ElMiron	Natufian	Altai.DG	-0.0218	-2.281	189168
Kostenki14	GoyetQ116-1	Natufian	Altai.DG	-0.0065	-0.646	205491
Kostenki14	Iron_Gates_HG	Natufian	Altai.DG	-0.0474	-6.799	257857
Kostenki14	MA1.SG	Natufian	Altai.DG	-0.0051	-0.527	189015
Kostenki14	Ostuni1	Natufian	Altai.DG	-0.0183	-1.56	102710
Kostenki14	Vestonice13	Natufian	Altai.DG	0.0085	0.481	36507
Kostenki14	Vestonice16	Natufian	Altai.DG	-0.0003	-0.029	209916
Kostenki14	Vestonice43	Natufian	Altai.DG	-0.0119	-0.67	39630
MA1.SG	ElMiron	Natufian	Altai.DG	-0.0212	-2.081	150736
MA1.SG	Iron_Gates_HG	Natufian	Altai.DG	-0.0432	-5.862	200668
Oase1	ElMiron	Natufian	Altai.DG	-0.1514	-9.741	59128
Oase1	GoyetQ116-1	Natufian	Altai.DG	-0.1421	-8.899	61288
Oase1	Iron_Gates_HG	Natufian	Altai.DG	-0.1792	-14.708	69496
Oase1	Kostenki14	Natufian	Altai.DG	-0.1296	-8.356	62559
Oase1	MA1.SG	Natufian	Altai.DG	-0.1367	-8.334	51784
Oase1	Ostuni1	Natufian	Altai.DG	-0.1475	-8.06	36614
Oase1	Vestonice16	Natufian	Altai.DG	-0.1312	-8.635	62816
Ostuni1	ElMiron	Natufian	Altai.DG	-0.0026	-0.209	99627
Ostuni1	Iron_Gates_HG	Natufian	Altai.DG	-0.0279	-3.134	114442
Ostuni1	MA1.SG	Natufian	Altai.DG	0.0104	0.854	84903
Ranchot88_d	Bichon.SG	Natufian	Altai.DG	-0.0115	-1.158	196461
Ranchot88_d	Bockstein_d	Natufian	Altai.DG	-0.0049	-0.353	65598
Ranchot88_d	EHG	Natufian	Altai.DG	0.0116	1.414	192991
Ranchot88_d	ElMiron	Natufian	Altai.DG	0.0144	1.401	160326
Ranchot88_d	Falkenstein	Natufian	Altai.DG	0.0301	1.774	48040
Ranchot88_d	GoyetQ116-1	Natufian	Altai.DG	0.0244	2.431	172412
Ranchot88_d	Iron_Gates_HG	Natufian	Altai.DG	-0.0196	-2.887	196574
Ranchot88_d	KK1.SG	Natufian	Altai.DG	-0.0004	-0.049	196528
Ranchot88_d	Kostenki14	Natufian	Altai.DG	0.0288	3.095	182297
Ranchot88_d	MA1.SG	Natufian	Altai.DG	0.03	3.01	145551
Ranchot88_d	Oase1	Natufian	Altai.DG	0.1683	10.92	56886
Ranchot88_d	Ostuni1	Natufian	Altai.DG	0.0102	0.797	93606
Ranchot88_d	Ust_Ishim	Natufian	Altai.DG	0.0735	7.807	196117
Ranchot88_d	Vestonice13	Natufian	Altai.DG	0.0457	2.436	33493
Ranchot88_d	Vestonice16	Natufian	Altai.DG	0.0288	2.971	173056
Ranchot88_d	Vestonice43	Natufian	Altai.DG	0.0306	1.709	39859
Ranchot88_d	WHG	Natufian	Altai.DG	-0.0233	-3.157	196565
Rochedane	Bichon.SG	Natufian	Altai.DG	-0.0049	-0.32	67038
Rochedane	EHG	Natufian	Altai.DG	0.0168	1.297	65868
Rochedane	ElMiron	Natufian	Altai.DG	0.013	0.863	55023
Rochedane	GoyetQ116-1	Natufian	Altai.DG	0.0342	2.351	59038
Rochedane	Iron_Gates_HG	Natufian	Altai.DG	-0.0035	-0.327	67073
Rochedane	KK1.SG	Natufian	Altai.DG	0.0117	0.87	67058
Rochedane	Kostenki14	Natufian	Altai.DG	0.0378	2.698	61749
Rochedane	MA1.SG	Natufian	Altai.DG	0.0379	2.499	49700
Rochedane	Ostuni1	Natufian	Altai.DG	0.0233	1.247	32992
Rochedane	Ranchot88_d	Natufian	Altai.DG	0.0142	0.916	55013
Rochedane	Ust_Ishim	Natufian	Altai.DG	0.0783	5.963	66907
Rochedane	Vestonice16	Natufian	Altai.DG	0.0464	3.146	59332
Rochedane	WHG	Natufian	Altai.DG	-0.0151	-1.315	67073
SATP.SG	Bichon.SG	Natufian	Altai.DG	-0.0121	-1.355	190684
SATP.SG	Bockstein_d	Natufian	Altai.DG	-0.0292	-2.053	57726
SATP.SG	EHG	Natufian	Altai.DG	-0.0002	-0.025	185425
SATP.SG	ElMiron	Natufian	Altai.DG	0.0005	0.052	141766
SATP.SG	Falkenstein	Natufian	Altai.DG	-0.0083	-0.493	39310
SATP.SG	GoyetQ116-1	Natufian	Altai.DG	0.0195	1.859	152958
SATP.SG	Iron_Gates_HG	Natufian	Altai.DG	-0.0233	-3.336	190761
SATP.SG	KK1.SG	Natufian	Altai.DG	-0.0064	-0.693	190775
SATP.SG	Kostenki14	Natufian	Altai.DG	0.0245	2.561	179595
SATP.SG	MA1.SG	Natufian	Altai.DG	0.0159	1.565	140036
SATP.SG	Oase1	Natufian	Altai.DG	0.1684	10.428	48029
SATP.SG	Ostuni1	Natufian	Altai.DG	0.0078	0.643	79641
SATP.SG	Ranchot88_d	Natufian	Altai.DG	-0.0015	-0.149	136127
SATP.SG	Rochedane	Natufian	Altai.DG	-0.0123	-0.796	46671
SATP.SG	Ust_Ishim	Natufian	Altai.DG	0.063	7.07	190406
SATP.SG	Vestonice16	Natufian	Altai.DG	0.0212	2.152	156602
SATP.SG	Vestonice43	Natufian	Altai.DG	-0.0053	-0.295	32028
SATP.SG	WHG	Natufian	Altai.DG	-0.0235	-3.073	190797
SHG	Bichon.SG	Natufian	Altai.DG	0.0051	0.716	267411
SHG	Bockstein_d	Natufian	Altai.DG	-0.0002	-0.02	82970
SHG	Chaudardes1	Natufian	Altai.DG	-0.026	-1.734	34312
SHG	EHG	Natufian	Altai.DG	0.025	4.299	261599
SHG	ElMiron	Natufian	Altai.DG	0.0199	2.665	202310
SHG	Falkenstein	Natufian	Altai.DG	0.0273	2.472	56564
SHG	GoyetQ116-1	Natufian	Altai.DG	0.0383	4.69	216992
SHG	Iron_Gates_HG	Natufian	Altai.DG	-0.004	-1.143	267574
SHG	Karelia_HG.SG	Natufian	Altai.DG	0.0318	4.774	235887
SHG	KK1.SG	Natufian	Altai.DG	0.0148	2.177	267551
SHG	Kostenki14	Natufian	Altai.DG	0.0424	5.888	252108
SHG	MA1.SG	Natufian	Altai.DG	0.0418	5.408	196347
SHG	Oase1	Natufian	Altai.DG	0.172	13.381	68803
SHG	Ostuni1	Natufian	Altai.DG	0.0246	2.607	113575
SHG	Ranchot88_d	Natufian	Altai.DG	0.0154	2.125	193868
SHG	Rochedane	Natufian	Altai.DG	0.0056	0.49	66151
SHG	SATP.SG	Natufian	Altai.DG	0.0173	2.303	186668
SHG	Ust_Ishim	Natufian	Altai.DG	0.0855	11.822	267042
SHG	Vestonice13	Natufian	Altai.DG	0.0511	3.725	40328
SHG	Vestonice16	Natufian	Altai.DG	0.0385	5.029	222586
SHG	Vestonice43	Natufian	Altai.DG	0.0313	2.456	46285
SHG	WHG	Natufian	Altai.DG	-0.0034	-0.722	267597
Ust_Ishim	ElMiron	Natufian	Altai.DG	-0.0704	-7.538	203718
Ust_Ishim	GoyetQ116-1	Natufian	Altai.DG	-0.0501	-5.038	219748
Ust_Ishim	Iron_Gates_HG	Natufian	Altai.DG	-0.0898	-13.218	273046
Ust_Ishim	Kostenki14	Natufian	Altai.DG	-0.0465	-4.915	257369
Ust_Ishim	MA1.SG	Natufian	Altai.DG	-0.049	-5.16	200304
Ust_Ishim	Oase1	Natufian	Altai.DG	0.094	6.538	69339
Ust_Ishim	Ostuni1	Natufian	Altai.DG	-0.0612	-5.556	114167
Ust_Ishim	Vestonice13	Natufian	Altai.DG	-0.0294	-1.905	40595
Ust_Ishim	Vestonice16	Natufian	Altai.DG	-0.0502	-5.308	224496
Ust_Ishim	Vestonice43	Natufian	Altai.DG	-0.0582	-3.908	46446
Vestonice13	ElMiron	Natufian	Altai.DG	-0.0237	-1.312	35245
Vestonice13	Iron_Gates_HG	Natufian	Altai.DG	-0.053	-4.067	40701
Vestonice13	MA1.SG	Natufian	Altai.DG	0.0062	0.338	30372
Vestonice13	Vestonice16	Natufian	Altai.DG	-0.0142	-0.708	37256
Vestonice16	ElMiron	Natufian	Altai.DG	-0.025	-2.534	182990
Vestonice16	Iron_Gates_HG	Natufian	Altai.DG	-0.0417	-5.846	224983
Vestonice16	MA1.SG	Natufian	Altai.DG	0.0017	0.167	165753
Vestonice16	Ostuni1	Natufian	Altai.DG	-0.0188	-1.511	105065
Vestonice43	ElMiron	Natufian	Altai.DG	0.0011	0.063	41867
Vestonice43	Iron_Gates_HG	Natufian	Altai.DG	-0.0332	-2.683	46566
Vestonice43	MA1.SG	Natufian	Altai.DG	0.0151	0.853	34669
Vestonice43	Vestonice16	Natufian	Altai.DG	0.0185	1.085	43636
Villabruna	Bichon.SG	Natufian	Altai.DG	0.0037	0.396	254345
Villabruna	Bockstein_d	Natufian	Altai.DG	0.0048	0.357	82099
Villabruna	Chaudardes1	Natufian	Altai.DG	-0.0124	-0.66	33394
Villabruna	EHG	Natufian	Altai.DG	0.0243	2.967	249409
Villabruna	ElMiron	Natufian	Altai.DG	0.0241	2.501	198392
Villabruna	Falkenstein	Natufian	Altai.DG	0.0131	0.854	55723
Villabruna	GoyetQ116-1	Natufian	Altai.DG	0.0369	3.719	211241
Villabruna	Iron_Gates_HG	Natufian	Altai.DG	-0.0034	-0.515	254517
Villabruna	Karelia_HG.SG	Natufian	Altai.DG	0.0312	3.487	224314
Villabruna	KK1.SG	Natufian	Altai.DG	0.0148	1.711	254473
Villabruna	Kostenki14	Natufian	Altai.DG	0.0437	4.846	239325
Villabruna	MA1.SG	Natufian	Altai.DG	0.0364	3.743	187186
Villabruna	Oase1	Natufian	Altai.DG	0.1763	12.232	67803
Villabruna	Ostuni1	Natufian	Altai.DG	0.0251	2.264	112311
Villabruna	Ranchot88_d	Natufian	Altai.DG	0.0114	1.141	190070
Villabruna	Rochedane	Natufian	Altai.DG	-0.0022	-0.149	64962
Villabruna	SATP.SG	Natufian	Altai.DG	0.0143	1.519	177162
Villabruna	SHG	Natufian	Altai.DG	-0.0012	-0.17	250865
Villabruna	Ust_Ishim	Natufian	Altai.DG	0.0862	10.072	253966
Villabruna	Vestonice13	Natufian	Altai.DG	0.0644	3.615	39874
Villabruna	Vestonice16	Natufian	Altai.DG	0.0388	4.226	216929
Villabruna	Vestonice43	Natufian	Altai.DG	0.0136	0.816	45908
Villabruna	WHG	Natufian	Altai.DG	-0.0051	-0.689	254515
WHG	Bichon.SG	Natufian	Altai.DG	0.0089	1.265	273451
WHG	EHG	Natufian	Altai.DG	0.0285	4.677	265840
WHG	ElMiron	Natufian	Altai.DG	0.029	3.688	204177
WHG	GoyetQ116-1	Natufian	Altai.DG	0.0443	5.252	220248
WHG	Iron_Gates_HG	Natufian	Altai.DG	-0.0009	-0.233	273607
WHG	KK1.SG	Natufian	Altai.DG	0.0189	2.64	273602
WHG	Kostenki14	Natufian	Altai.DG	0.0463	6.217	257891
WHG	MA1.SG	Natufian	Altai.DG	0.0422	5.385	200689
WHG	Oase1	Natufian	Altai.DG	0.1879	14.75	69496
WHG	Ostuni1	Natufian	Altai.DG	0.0344	3.561	114440
WHG	Ust_Ishim	Natufian	Altai.DG	0.0894	12.034	273094
WHG	Vestonice13	Natufian	Altai.DG	0.0653	4.542	40703
WHG	Vestonice16	Natufian	Altai.DG	0.0437	5.672	224985
WHG	Vestonice43	Natufian	Altai.DG	0.036	2.615	46564
