# Supplementary material for: Late Pleistocene human genome suggests a local origin for the first farmers of central Anatolia
Source: Nat Commun. 2019 Mar 19;10:1218. doi: 10.1038/s41467-019-09209-7 (PMC6425003; doi:10.1038/s41467-019-09209-7)
Supplement: Supplementary file 12 — Supplementary Data 8 [file 41467_2019_9209_MOESM12_ESM.xlsx]

## Sheet: Sheet1
Supplementary Data 8: Sequencing statistics of negative controls. For each negative control the mean coverage after target enrichment is given. The levels of DNA damage is given as the deamination level at the 5' and 3' terminal positions of the mapped reads.
Name of blank	control type	total sequenced reads	Mean coverage	Damage rate on 3' terminal (%)	Damage rate on 5' terminal (%)
EXB014.A0201	Extraction blank	78109	0	0.021	0.003
LIB023.A0105	Library preparation blank	29851	0	0.006	0.002
LIB023.A0113	Library preparation blank	22464	0	0.007	0.005
LIB023.A0110	Library preparation blank	140974	0	0.004	0.002
EXB014.A1001	Extraction blank	18119	0	0.018	0
EXB014.A0801	Extraction blank	22855	0	0	0.006
EXB014.A1301	Extraction blank	5685	0	0.014	0
