# Supplementary material for: Late Pleistocene human genome suggests a local origin for the first farmers of central Anatolia
Source: Nat Commun. 2019 Mar 19;10:1218. doi: 10.1038/s41467-019-09209-7 (PMC6425003; doi:10.1038/s41467-019-09209-7)
Supplement: Supplementary file 13 — Supplementary Data 9 [file 41467_2019_9209_MOESM13_ESM.xlsx]

## Sheet: Sheet1
Supplementary Data 9: Pairwise mismatch rates between published and newly reported Boncuklu (AAF) individuals. The total number of overlapping SNP positions between the two paired individuals (nSNPs), the number of mismatching SNPs (nmismatch) and the proportion of overlapping SNPs out of the total number of mismatching SNPs (pmismatch) are given for each pair. Individual estimated to be first de…
ID1	ID2	nSNPs	nmismatch	pmismatch	relatedness estimation
Bon001_pub	Bon004_pub	10326	2613	0.25305	Unrelated
Bon002_pub	Bon004_pub	92078	22677	0.24628	Unrelated
ZHAJ	Bon004_pub	45786	11171	0.24398	Unrelated
Bon001_pub	Bon002_pub	62804	15261	0.24299	Unrelated
ZKO	Bon004_pub	55019	13362	0.24286	Unrelated
ZMOJ	Bon001_pub	33097	8036	0.2428	Unrelated
ZKO	Bon001_pub	37381	9062	0.24242	Unrelated
ZHJ	Bon002_pub	514710	124678	0.24223	Unrelated
ZMOJ	Bon002_pub	513752	124383	0.24211	Unrelated
ZHAG	Bon004_pub	68949	16686	0.242	Unrelated
ZHAJ	Bon001_pub	31091	7511	0.24158	Unrelated
ZHJ	Bon004_pub	49939	12044	0.24117	Unrelated
ZKO	ZHAG	468227	112868	0.24105	Unrelated
ZHAJ	ZHAG	396968	95649	0.24095	Unrelated
ZHAG	Bon002_pub	729536	175258	0.24023	Unrelated
ZHAJ	Bon002_pub	476444	114405	0.24012	Unrelated
ZHAG	ZHJ	423209	101617	0.24011	Unrelated
ZHAJ	Bon005_pub	8078	1938	0.23991	Unrelated
ZHAJ	ZHJ	278812	66856	0.23979	Unrelated
ZKO	ZHJ	330766	79152	0.2393	Unrelated
ZKO	ZMOJ	341423	81668	0.2392	Unrelated
ZHAG	ZMOJ	433805	103651	0.23893	Unrelated
ZMOJ	ZHJ	303722	72225	0.2378	Unrelated
ZHAJ	ZMOJ	288884	68687	0.23777	Unrelated
ZKO	ZHAJ	311974	74047	0.23735	Unrelated
ZHAG	Bon001_pub	46771	11098	0.23728	Unrelated
Bon002_pub	Bon005_pub	16348	3869	0.23667	Unrelated
ZMOJ	Bon004_pub	48511	11468	0.2364	Unrelated
ZHJ	Bon005_pub	8918	2097	0.23514	Unrelated
ZKO	Bon005_pub	9742	2281	0.23414	Unrelated
ZKO	Bon002_pub	565248	131713	0.23302	Unrelated
ZHAG	Bon005_pub	12226	2840	0.23229	Unrelated
ZMOJ	Bon005_pub	8598	1986	0.23098	Unrelated
Bon001_pub	Bon005_pub	2010	457	0.22736	Unrelated
ZHJ	Bon001_pub	34009	6096	0.17925	first degree
Bon004_pub	Bon005_pub	2778	485	0.17459	first degree
