# Supplementary material for: Late Pleistocene human genome suggests a local origin for the first farmers of central Anatolia
Source: Nat Commun. 2019 Mar 19;10:1218. doi: 10.1038/s41467-019-09209-7 (PMC6425003; doi:10.1038/s41467-019-09209-7)
Supplement: Supplementary file 14 — Supplementary Data 10 [file 41467_2019_9209_MOESM14_ESM.xlsx]

## Sheet: Sheet1
Supplementary Data 10: Symmetry test of all reported Boncuklu (AAF) individual pairs by D(Ind1, Ind2; test, Mbuti). Global modern and ancient “test” populations are given in “pop 3”, “Mbuti” is used as the outgroup. The Z scores were calculated from a 5 cM block jackknifing standard error.
Pop1	Pop2	Pop3	Pop4	D	Z	nSNPs
ZKO	ZHAJ	AA	Mbuti	-0.0032	-0.854	169813
ZKO	ZHAJ	Abkhasian	Mbuti	-0.0085	-1.667	169813
ZKO	ZHAJ	Adygei	Mbuti	-0.0095	-1.91	169813
ZKO	ZHAJ	Albanian	Mbuti	-0.0163	-3.026	169813
ZKO	ZHAJ	Aleut	Mbuti	-0.0162	-3.027	169813
ZKO	ZHAJ	Aleut_Tlingit	Mbuti	-0.0109	-1.921	169813
ZKO	ZHAJ	Algerian	Mbuti	-0.0102	-1.944	169813
ZKO	ZHAJ	Algonquin	Mbuti	-0.0093	-1.504	169813
ZKO	ZHAJ	Altaian	Mbuti	-0.0121	-2.218	169813
ZKO	ZHAJ	Ami	Mbuti	-0.012	-2.071	169813
ZKO	ZHAJ	Apalai	Mbuti	-0.0171	-2.479	168317
ZKO	ZHAJ	Arara	Mbuti	-0.013	-1.866	168316
ZKO	ZHAJ	ArgentinePuna	Mbuti	-0.0183	-2.914	168323
ZKO	ZHAJ	Armenian	Mbuti	-0.0109	-2.161	169813
ZKO	ZHAJ	Atayal	Mbuti	-0.0135	-2.233	169813
ZKO	ZHAJ	Australian	Mbuti	-0.0085	-1.425	169813
ZKO	ZHAJ	Aymara	Mbuti	-0.0183	-2.832	169813
ZKO	ZHAJ	Balkar	Mbuti	-0.0099	-1.915	169813
ZKO	ZHAJ	Balochi	Mbuti	-0.0108	-2.251	169813
ZKO	ZHAJ	BantuKenya	Mbuti	-0.004	-1.007	169813
ZKO	ZHAJ	BantuSA	Mbuti	-0.0013	-0.337	169813
ZKO	ZHAJ	BantuSA_Herero	Mbuti	0.0013	0.251	169788
ZKO	ZHAJ	BantuSA_Ovambo	Mbuti	-0.0118	-1.847	167801
ZKO	ZHAJ	Basque	Mbuti	-0.0111	-2.17	169813
ZKO	ZHAJ	BedouinA	Mbuti	-0.0075	-1.586	169813
ZKO	ZHAJ	BedouinB	Mbuti	-0.0129	-2.509	169813
ZKO	ZHAJ	Belarusian	Mbuti	-0.0147	-2.826	169813
ZKO	ZHAJ	Bengali	Mbuti	-0.008	-1.566	169813
ZKO	ZHAJ	Biaka	Mbuti	-0.0043	-1.297	169813
ZKO	ZHAJ	Bolivian	Mbuti	-0.0139	-2.23	169813
ZKO	ZHAJ	Borneo	Mbuti	-0.0116	-2.052	169813
ZKO	ZHAJ	Brahmin_Tiwari	Mbuti	-0.0115	-2.438	169813
ZKO	ZHAJ	Brahui	Mbuti	-0.0104	-2.146	169813
ZKO	ZHAJ	Bulgarian	Mbuti	-0.0132	-2.609	169813
ZKO	ZHAJ	Burusho	Mbuti	-0.0124	-2.561	169813
ZKO	ZHAJ	Cabecar	Mbuti	-0.0205	-2.996	169813
ZKO	ZHAJ	Cambodian	Mbuti	-0.0137	-2.484	169813
ZKO	ZHAJ	Canary_Islander	Mbuti	-0.0142	-2.249	169811
ZKO	ZHAJ	Chane	Mbuti	-0.019	-2.488	169254
ZKO	ZHAJ	Chechen	Mbuti	-0.0102	-1.943	169813
ZKO	ZHAJ	Chilote	Mbuti	-0.0191	-3.196	169813
ZKO	ZHAJ	Chipewyan	Mbuti	-0.0156	-2.749	169813
ZKO	ZHAJ	Choiseul	Mbuti	-0.0141	-2.44	169813
ZKO	ZHAJ	Chukchi	Mbuti	-0.0182	-3.204	169813
ZKO	ZHAJ	Chukchi1	Mbuti	-0.0156	-2.472	169813
ZKO	ZHAJ	Chuvash	Mbuti	-0.0078	-1.527	169813
ZKO	ZHAJ	Cree	Mbuti	-0.0121	-2.125	169813
ZKO	ZHAJ	Croatian	Mbuti	-0.0116	-2.237	169813
ZKO	ZHAJ	Cypriot	Mbuti	-0.0128	-2.408	169813
ZKO	ZHAJ	Czech	Mbuti	-0.0124	-2.41	169813
ZKO	ZHAJ	Dai	Mbuti	-0.0102	-1.811	169813
ZKO	ZHAJ	Damara	Mbuti	-0.0014	-0.367	169813
ZKO	ZHAJ	Datog	Mbuti	-0.0046	-0.984	169807
ZKO	ZHAJ	Daur	Mbuti	-0.0076	-1.357	169813
ZKO	ZHAJ	Dinka	Mbuti	-0.0006	-0.139	169813
ZKO	ZHAJ	Dolgan	Mbuti	-0.0127	-2.16	169813
ZKO	ZHAJ	Druze	Mbuti	-0.0104	-2.123	169813
ZKO	ZHAJ	Egyptian	Mbuti	-0.0084	-1.784	169813
ZKO	ZHAJ	English	Mbuti	-0.0127	-2.443	169813
ZKO	ZHAJ	Esan	Mbuti	-0.0022	-0.578	169813
ZKO	ZHAJ	Eskimo_ChaplinSireniki	Mbuti	-0.016	-2.648	169813
ZKO	ZHAJ	Eskimo_Naukan	Mbuti	-0.0147	-2.513	169813
ZKO	ZHAJ	Estonian	Mbuti	-0.0128	-2.384	169813
ZKO	ZHAJ	Even	Mbuti	-0.0128	-2.431	169813
ZKO	ZHAJ	Finnish	Mbuti	-0.0144	-2.723	169813
ZKO	ZHAJ	French	Mbuti	-0.0097	-1.971	169813
ZKO	ZHAJ	Gambian	Mbuti	-0.0047	-1.177	169813
ZKO	ZHAJ	Gana	Mbuti	-0.0016	-0.426	169813
ZKO	ZHAJ	Georgian	Mbuti	-0.0104	-2.02	169813
ZKO	ZHAJ	Greek	Mbuti	-0.0123	-2.454	169813
ZKO	ZHAJ	Guarani	Mbuti	-0.0139	-2.19	169813
ZKO	ZHAJ	Guarani_GN	Mbuti	-0.0184	-2.828	168319
ZKO	ZHAJ	Guarani_KW	Mbuti	-0.017	-2.522	168325
ZKO	ZHAJ	Gui	Mbuti	0.0011	0.25	169813
ZKO	ZHAJ	GujaratiA	Mbuti	-0.0096	-1.865	169813
ZKO	ZHAJ	GujaratiB	Mbuti	-0.0128	-2.43	169813
ZKO	ZHAJ	GujaratiC	Mbuti	-0.012	-2.319	169813
ZKO	ZHAJ	GujaratiD	Mbuti	-0.0093	-1.734	169813
ZKO	ZHAJ	Hadza	Mbuti	-0.0004	-0.109	169813
ZKO	ZHAJ	Hadza1	Mbuti	0.0011	0.216	169809
ZKO	ZHAJ	Haiom	Mbuti	0.004	1.119	169813
ZKO	ZHAJ	Han	Mbuti	-0.011	-2.049	169813
ZKO	ZHAJ	Hazara	Mbuti	-0.0123	-2.412	169813
ZKO	ZHAJ	Hezhen	Mbuti	-0.0099	-1.775	169813
ZKO	ZHAJ	Himba	Mbuti	-0.0013	-0.296	169813
ZKO	ZHAJ	Hoan	Mbuti	-0.0014	-0.345	169813
ZKO	ZHAJ	Hungarian	Mbuti	-0.0127	-2.532	169813
ZKO	ZHAJ	Icelandic	Mbuti	-0.0138	-2.585	169813
ZKO	ZHAJ	Inga	Mbuti	-0.0139	-2.054	169811
ZKO	ZHAJ	Iran_Non-Zoroastrian_Fars	Mbuti	-0.0107	-2.176	168226
ZKO	ZHAJ	Iran_Zoroastrian	Mbuti	-0.0099	-1.952	168226
ZKO	ZHAJ	Iranian	Mbuti	-0.0135	-2.643	169813
ZKO	ZHAJ	Italian_North	Mbuti	-0.0112	-2.217	169813
ZKO	ZHAJ	Italian_South	Mbuti	-0.0165	-2.247	169056
ZKO	ZHAJ	Itelmen	Mbuti	-0.0133	-2.226	169813
ZKO	ZHAJ	Japanese	Mbuti	-0.0113	-2.078	169813
ZKO	ZHAJ	Jew_Ashkenazi	Mbuti	-0.0088	-1.671	169813
ZKO	ZHAJ	Jew_Cochin	Mbuti	-0.0067	-1.243	169813
ZKO	ZHAJ	Jew_Ethiopian	Mbuti	-0.0092	-1.996	169813
ZKO	ZHAJ	Jew_Georgian	Mbuti	-0.01	-1.857	169813
ZKO	ZHAJ	Jew_Iranian	Mbuti	-0.0085	-1.638	169813
ZKO	ZHAJ	Jew_Iraqi	Mbuti	-0.009	-1.662	169813
ZKO	ZHAJ	Jew_Libyan	Mbuti	-0.0081	-1.506	169813
ZKO	ZHAJ	Jew_Moroccan	Mbuti	-0.0088	-1.634	169813
ZKO	ZHAJ	Jew_Tunisian	Mbuti	-0.0096	-1.787	169813
ZKO	ZHAJ	Jew_Turkish	Mbuti	-0.0101	-1.94	169813
ZKO	ZHAJ	Jew_Yemenite	Mbuti	-0.0086	-1.698	169813
ZKO	ZHAJ	Jordanian	Mbuti	-0.0089	-1.725	169813
ZKO	ZHAJ	Ju_hoan_North	Mbuti	0.0019	0.474	169813
ZKO	ZHAJ	Ju_hoan_South	Mbuti	0.0003	0.08	169813
ZKO	ZHAJ	Kalash	Mbuti	-0.0126	-2.458	169813
ZKO	ZHAJ	Kalmyk	Mbuti	-0.0136	-2.547	169813
ZKO	ZHAJ	Kaqchikel	Mbuti	-0.0192	-2.946	169813
ZKO	ZHAJ	Karitiana	Mbuti	-0.0153	-2.281	169813
ZKO	ZHAJ	Kgalagadi	Mbuti	-0.004	-0.99	169813
ZKO	ZHAJ	Kharia	Mbuti	-0.0107	-2.178	169813
ZKO	ZHAJ	Khomani	Mbuti	-0.002	-0.544	169813
ZKO	ZHAJ	Khwe	Mbuti	-0.0002	-0.043	169813
ZKO	ZHAJ	Kikuyu	Mbuti	-0.006	-1.417	169813
ZKO	ZHAJ	Kinh	Mbuti	-0.0138	-2.433	169813
ZKO	ZHAJ	Kolombangara	Mbuti	-0.0131	-2.277	169813
ZKO	ZHAJ	Korean	Mbuti	-0.0135	-2.377	169813
ZKO	ZHAJ	Koryak	Mbuti	-0.0101	-1.717	169813
ZKO	ZHAJ	Kumyk	Mbuti	-0.0118	-2.283	169813
ZKO	ZHAJ	Kusunda	Mbuti	-0.0129	-2.376	169813
ZKO	ZHAJ	Kyrgyz	Mbuti	-0.0102	-1.969	169813
ZKO	ZHAJ	Lahu	Mbuti	-0.0138	-2.347	169813
ZKO	ZHAJ	Lebanese	Mbuti	-0.011	-2.13	169813
ZKO	ZHAJ	Lezgin	Mbuti	-0.0148	-2.86	169813
ZKO	ZHAJ	Lithuanian	Mbuti	-0.0149	-2.784	169813
ZKO	ZHAJ	Lodhi	Mbuti	-0.0103	-2.131	169813
ZKO	ZHAJ	Luhya	Mbuti	-0.0013	-0.344	169813
ZKO	ZHAJ	Luo	Mbuti	-0.0052	-1.363	169813
ZKO	ZHAJ	Makira	Mbuti	-0.013	-2.344	169813
ZKO	ZHAJ	Makrani	Mbuti	-0.0087	-1.826	169813
ZKO	ZHAJ	Mala	Mbuti	-0.0112	-2.311	169813
ZKO	ZHAJ	Malaita	Mbuti	-0.0098	-1.726	169813
ZKO	ZHAJ	Maltese	Mbuti	-0.0092	-1.716	169813
ZKO	ZHAJ	Mamanwa	Mbuti	-0.0105	-1.832	169813
ZKO	ZHAJ	Mamanwa1	Mbuti	-0.009	-1.549	169813
ZKO	ZHAJ	Mandenka	Mbuti	-0.0025	-0.679	169813
ZKO	ZHAJ	Mansi	Mbuti	-0.01	-1.869	169813
ZKO	ZHAJ	Masai	Mbuti	-0.0035	-0.918	169813
ZKO	ZHAJ	Mayan	Mbuti	-0.0185	-3.103	169813
ZKO	ZHAJ	Mende	Mbuti	-0.0035	-0.897	169813
ZKO	ZHAJ	Miao	Mbuti	-0.0098	-1.77	169813
ZKO	ZHAJ	Mixe	Mbuti	-0.0184	-2.849	169813
ZKO	ZHAJ	Mixtec	Mbuti	-0.0213	-3.399	169813
ZKO	ZHAJ	Mongola	Mbuti	-0.0099	-1.794	169813
ZKO	ZHAJ	Mordovian	Mbuti	-0.0158	-2.988	169813
ZKO	ZHAJ	Mozabite	Mbuti	-0.0059	-1.247	169813
ZKO	ZHAJ	Nama	Mbuti	-0.0026	-0.735	169813
ZKO	ZHAJ	Naro	Mbuti	0.0025	0.607	169813
ZKO	ZHAJ	Nasioi	Mbuti	-0.0088	-1.538	169813
ZKO	ZHAJ	Naxi	Mbuti	-0.0114	-2.013	169813
ZKO	ZHAJ	New_Guinea	Mbuti	-0.0059	-0.982	169813
ZKO	ZHAJ	Nganasan	Mbuti	-0.0103	-1.748	169813
ZKO	ZHAJ	Nggela	Mbuti	-0.0076	-1.374	169813
ZKO	ZHAJ	Nogai	Mbuti	-0.0115	-2.261	169813
ZKO	ZHAJ	Norwegian	Mbuti	-0.0134	-2.565	169813
ZKO	ZHAJ	Ojibwa	Mbuti	-0.0137	-2.475	169813
ZKO	ZHAJ	Onge	Mbuti	-0.0059	-0.971	169813
ZKO	ZHAJ	Ontong_Java	Mbuti	-0.0046	-0.803	169813
ZKO	ZHAJ	Orcadian	Mbuti	-0.0087	-1.693	169813
ZKO	ZHAJ	Oromo	Mbuti	-0.0057	-1.192	169813
ZKO	ZHAJ	Oroqen	Mbuti	-0.0156	-2.815	169813
ZKO	ZHAJ	Ossetian	Mbuti	-0.0116	-2.328	169813
ZKO	ZHAJ	Palestinian	Mbuti	-0.0086	-1.813	169813
ZKO	ZHAJ	Papuan	Mbuti	-0.007	-1.175	169813
ZKO	ZHAJ	Papuan_Central	Mbuti	-0.0106	-1.867	169813
ZKO	ZHAJ	Papuan_Gulf	Mbuti	-0.0038	-0.633	169813
ZKO	ZHAJ	Pathan	Mbuti	-0.0111	-2.297	169813
ZKO	ZHAJ	Piapoco	Mbuti	-0.0111	-1.689	169813
ZKO	ZHAJ	Pima	Mbuti	-0.0156	-2.415	169813
ZKO	ZHAJ	Punjabi	Mbuti	-0.0085	-1.71	169813
ZKO	ZHAJ	Quechua	Mbuti	-0.0176	-2.813	169813
ZKO	ZHAJ	Ranongga	Mbuti	-0.0105	-1.772	169813
ZKO	ZHAJ	Rennell_and_Bellona	Mbuti	-0.0048	-0.786	169813
ZKO	ZHAJ	Russell	Mbuti	-0.0109	-1.807	169812
ZKO	ZHAJ	Russian	Mbuti	-0.0132	-2.641	169813
ZKO	ZHAJ	Saami.DG	Mbuti	-0.0142	-2.238	167609
ZKO	ZHAJ	Saharawi	Mbuti	-0.0079	-1.533	169813
ZKO	ZHAJ	Sandawe	Mbuti	-0.0034	-0.945	169813
ZKO	ZHAJ	Santa_Cruz	Mbuti	-0.0099	-1.68	169813
ZKO	ZHAJ	Santa_Isabel	Mbuti	-0.0091	-1.604	169813
ZKO	ZHAJ	Sardinian	Mbuti	-0.012	-2.313	169813
ZKO	ZHAJ	Saudi	Mbuti	-0.0106	-2.055	169813
ZKO	ZHAJ	Savo	Mbuti	-0.0106	-1.869	169813
ZKO	ZHAJ	Scottish	Mbuti	-0.0107	-1.957	169813
ZKO	ZHAJ	Selkup	Mbuti	-0.0099	-1.857	169813
ZKO	ZHAJ	Semende	Mbuti	-0.0122	-2.125	169813
ZKO	ZHAJ	She	Mbuti	-0.0111	-1.973	169813
ZKO	ZHAJ	Sherpa.DG	Mbuti	-0.0115	-1.763	167612
ZKO	ZHAJ	Shua	Mbuti	0.0001	0.03	169813
ZKO	ZHAJ	Sicilian	Mbuti	-0.0094	-1.802	169813
ZKO	ZHAJ	Sindhi_Pakistan	Mbuti	-0.0101	-2.089	169813
ZKO	ZHAJ	Somali	Mbuti	-0.0062	-1.481	169813
ZKO	ZHAJ	Spanish	Mbuti	-0.0118	-2.342	169813
ZKO	ZHAJ	Spanish_North	Mbuti	-0.012	-2.163	169813
ZKO	ZHAJ	Surui	Mbuti	-0.0167	-2.462	169813
ZKO	ZHAJ	Syrian	Mbuti	-0.0093	-1.862	169813
ZKO	ZHAJ	Taa_East	Mbuti	-0.0004	-0.089	169813
ZKO	ZHAJ	Taa_North	Mbuti	0.0009	0.223	169813
ZKO	ZHAJ	Taa_West	Mbuti	-0.0004	-0.101	169813
ZKO	ZHAJ	Tajik	Mbuti	-0.0117	-2.28	169813
ZKO	ZHAJ	Thai	Mbuti	-0.012	-2.222	169813
ZKO	ZHAJ	Tibetan.DG	Mbuti	-0.0188	-2.959	167603
ZKO	ZHAJ	Ticuna	Mbuti	-0.0116	-1.469	169366
ZKO	ZHAJ	Tikopia	Mbuti	-0.008	-1.353	169813
ZKO	ZHAJ	Tongan	Mbuti	-0.0072	-1.233	169813
ZKO	ZHAJ	Tshwa	Mbuti	0	-0.002	169813
ZKO	ZHAJ	Tswana	Mbuti	-0.0033	-0.863	169813
ZKO	ZHAJ	Tu	Mbuti	-0.0126	-2.314	169813
ZKO	ZHAJ	Tubalar	Mbuti	-0.0116	-2.222	169813
ZKO	ZHAJ	Tujia	Mbuti	-0.0123	-2.181	169813
ZKO	ZHAJ	Tunisian	Mbuti	-0.0076	-1.549	169813
ZKO	ZHAJ	Turkish	Mbuti	-0.0096	-1.966	169813
ZKO	ZHAJ	Turkish_Balikesir	Mbuti	-0.0092	-1.64	169813
ZKO	ZHAJ	Turkmen	Mbuti	-0.0038	-0.743	169813
ZKO	ZHAJ	Tuvinian	Mbuti	-0.0096	-1.771	169813
ZKO	ZHAJ	Ukrainian	Mbuti	-0.0109	-2.142	169813
ZKO	ZHAJ	Ulchi	Mbuti	-0.01	-1.824	169813
ZKO	ZHAJ	UrubuKaapor	Mbuti	-0.0228	-3.174	168309
ZKO	ZHAJ	Uygur	Mbuti	-0.0091	-1.849	169813
ZKO	ZHAJ	Uzbek	Mbuti	-0.0145	-2.977	169813
ZKO	ZHAJ	Vella_Lavella	Mbuti	-0.0061	-1.026	169813
ZKO	ZHAJ	Vishwabrahmin	Mbuti	-0.0098	-2.031	169813
ZKO	ZHAJ	Wambo	Mbuti	-0.0043	-1.069	169813
ZKO	ZHAJ	Wayuu	Mbuti	-0.0122	-1.534	169415
ZKO	ZHAJ	Xavante	Mbuti	-0.0156	-2.386	168325
ZKO	ZHAJ	Xibo	Mbuti	-0.0145	-2.578	169813
ZKO	ZHAJ	Xuun	Mbuti	-0.0018	-0.493	169813
ZKO	ZHAJ	Yakut	Mbuti	-0.011	-2.061	169813
ZKO	ZHAJ	Yemeni	Mbuti	-0.0051	-1.051	169813
ZKO	ZHAJ	Yi	Mbuti	-0.0125	-2.259	169813
ZKO	ZHAJ	Yoruba	Mbuti	-0.0015	-0.45	169813
ZKO	ZHAJ	Yukagir	Mbuti	-0.012	-2.238	169813
ZKO	ZHAJ	Zapotec	Mbuti	-0.0138	-2.232	169813
ZKO	ZHAJ	Zoro	Mbuti	-0.0156	-2.047	167271
ZKO	ZHAJ	WHG	Mbuti	-0.0093	-1.377	169801
ZKO	ZHAJ	Malta_cluster	Mbuti	-0.0091	-1.092	137950
ZKO	ZHAJ	Anatolia_ChL	Mbuti	-0.0185	-1.947	118520
ZKO	ZHAJ	Anatolia_N_7BC	Mbuti	-0.0108	-1.988	169802
ZKO	ZHAJ	Armenia_ChL	Mbuti	-0.0092	-1.455	165100
ZKO	ZHAJ	Armenia_EBA	Mbuti	-0.0118	-1.826	163165
ZKO	ZHAJ	Armenia_MLBA	Mbuti	-0.0161	-2.28	160182
ZKO	ZHAJ	Villabruna_cluster	Mbuti	-0.0101	-1.639	169807
ZKO	ZHAJ	Brillenhohle	Mbuti	-0.0154	-1.258	54788
ZKO	ZHAJ	ElMiron_cluster	Mbuti	-0.0135	-1.807	151999
ZKO	ZHAJ	Satsurblia_cluster	Mbuti	-0.004	-0.52	169798
ZKO	ZHAJ	Cioclovina1	Mbuti	-0.0304	-0.885	6049
ZKO	ZHAJ	Continenza	Mbuti	-0.0141	-0.246	2640
ZKO	ZHAJ	EHG	Mbuti	-0.0218	-2.884	165359
ZKO	ZHAJ	Europe_EN	Mbuti	-0.0067	-1.227	169813
ZKO	ZHAJ	Europe_LNBA	Mbuti	-0.0112	-2.22	169813
ZKO	ZHAJ	Europe_MNChL	Mbuti	-0.0115	-2.1	169813
ZKO	ZHAJ	GoyetQ116-1_published	Mbuti	-0.0069	-0.753	132905
ZKO	ZHAJ	GoyetQ376-19	Mbuti	-0.0082	-0.275	8962
ZKO	ZHAJ	GoyetQ53-1_published	Mbuti	-0.0607	-0.988	2116
ZKO	ZHAJ	GoyetQ56-16_published	Mbuti	-0.1037	-1.533	1593
ZKO	ZHAJ	Iberia_BA	Mbuti	-0.0161	-1.403	66354
ZKO	ZHAJ	Iberia_Chalcolithic	Mbuti	-0.0078	-0.949	163794
ZKO	ZHAJ	Iboussieres39_published	Mbuti	-0.0351	-0.677	2839
ZKO	ZHAJ	Iran_ChL	Mbuti	-0.0054	-0.87	163931
ZKO	ZHAJ	Iran_HotuIIIb	Mbuti	-0.0094	-0.527	27194
ZKO	ZHAJ	Iran_IA.SG	Mbuti	-0.0168	-1.977	151336
ZKO	ZHAJ	Iran_LN	Mbuti	-0.0089	-0.823	91952
ZKO	ZHAJ	Iran_N	Mbuti	-0.0105	-1.261	147701
ZKO	ZHAJ	Iran_Neolithic.SG	Mbuti	-0.008	-1.239	169795
ZKO	ZHAJ	Kostenki12	Mbuti	-0.0221	-0.828	12175
ZKO	ZHAJ	Kostenki14	Mbuti	-0.0149	-1.689	159705
ZKO	ZHAJ	LateDorset.SG	Mbuti	-0.0066	-0.522	53791
ZKO	ZHAJ	LBK_EN	Mbuti	-0.0264	-2.12	70440
ZKO	ZHAJ	Levant_BA	Mbuti	-0.0105	-1.615	150792
ZKO	ZHAJ	Levant_N	Mbuti	0.0007	0.092	146252
ZKO	ZHAJ	Mota.SG	Mbuti	-0.0036	-0.448	169785
ZKO	ZHAJ	Motala_HG.SG	Mbuti	-0.013	-1.495	153400
ZKO	ZHAJ	Muierii2	Mbuti	-0.0194	-0.867	17260
ZKO	ZHAJ	Natufian	Mbuti	-0.0022	-0.224	94884
ZKO	ZHAJ	Vestonice_cluster	Mbuti	-0.012	-1.578	148020
ZKO	ZHAJ	Ostuni2	Mbuti	-0.0116	-0.287	4307
ZKO	ZHAJ	Paglicci108_published	Mbuti	0.1196	1.153	664
ZKO	ZHAJ	Paglicci133_published	Mbuti	0.0097	0.408	13474
ZKO	ZHAJ	Saqqaq.SG	Mbuti	-0.0203	-2.424	165330
ZKO	ZHAJ	SHG	Mbuti	-0.0121	-1.904	166257
ZKO	ZHAJ	Steppe_EMBA	Mbuti	-0.0137	-2.518	169807
ZKO	ZHAJ	Steppe_Eneolithic	Mbuti	-0.0136	-1.688	130259
ZKO	ZHAJ	Steppe_IA	Mbuti	-0.0077	-0.907	154529
ZKO	ZHAJ	Steppe_MLBA	Mbuti	-0.0132	-2.461	169812
ZKO	ZHAJ	Tepecik.SG_reanal	Mbuti	-0.0101	-1.169	116786
ZKO	ZHAJ	Ust_Ishim	Mbuti	0.0035	0.463	169473
ZKO	ZHAJ	Anatolia_EP	Mbuti	0.0007	0.072	145733
ZKO	ZHAJ	Levant_N_KFH	Mbuti	-0.0158	-0.782	23980
ZKO	ZHAJ	Iron_Gates_HG	Mbuti	-0.0107	-1.902	169751
ZKO	ZHAJ	Balkans_Neolithic	Mbuti	-0.0064	-0.944	166105
ZKO	ZHAJ	Greece_EN	Mbuti	-0.0011	-0.157	147397
ZHAG	ZHAJ	AA	Mbuti	-0.0048	-1.347	217818
ZHAG	ZHAJ	Abkhasian	Mbuti	0.0001	0.02	217818
ZHAG	ZHAJ	Adygei	Mbuti	-0.0028	-0.616	217818
ZHAG	ZHAJ	Albanian	Mbuti	-0.0042	-0.891	217818
ZHAG	ZHAJ	Aleut	Mbuti	-0.0066	-1.387	217818
ZHAG	ZHAJ	Aleut_Tlingit	Mbuti	-0.0064	-1.243	217818
ZHAG	ZHAJ	Algerian	Mbuti	-0.0048	-1.072	217818
ZHAG	ZHAJ	Algonquin	Mbuti	-0.0042	-0.769	217818
ZHAG	ZHAJ	Altaian	Mbuti	-0.0121	-2.419	217818
ZHAG	ZHAJ	Ami	Mbuti	-0.0167	-3.089	217818
ZHAG	ZHAJ	Apalai	Mbuti	-0.0114	-1.815	215944
ZHAG	ZHAJ	Arara	Mbuti	-0.0109	-1.738	215945
ZHAG	ZHAJ	ArgentinePuna	Mbuti	-0.0108	-1.883	215951
ZHAG	ZHAJ	Armenian	Mbuti	-0.0021	-0.474	217818
ZHAG	ZHAJ	Atayal	Mbuti	-0.0171	-3.015	217818
ZHAG	ZHAJ	Australian	Mbuti	-0.0087	-1.503	217818
ZHAG	ZHAJ	Aymara	Mbuti	-0.0115	-1.975	217818
ZHAG	ZHAJ	Balkar	Mbuti	-0.0055	-1.183	217818
ZHAG	ZHAJ	Balochi	Mbuti	-0.0051	-1.149	217818
ZHAG	ZHAJ	BantuKenya	Mbuti	-0.0025	-0.677	217818
ZHAG	ZHAJ	BantuSA	Mbuti	-0.0056	-1.543	217818
ZHAG	ZHAJ	BantuSA_Herero	Mbuti	-0.0034	-0.75	217783
ZHAG	ZHAJ	BantuSA_Ovambo	Mbuti	-0.0028	-0.476	215295
ZHAG	ZHAJ	Basque	Mbuti	-0.0037	-0.832	217818
ZHAG	ZHAJ	BedouinA	Mbuti	-0.0021	-0.52	217818
ZHAG	ZHAJ	BedouinB	Mbuti	-0.0058	-1.262	217818
ZHAG	ZHAJ	Belarusian	Mbuti	-0.0062	-1.331	217818
ZHAG	ZHAJ	Bengali	Mbuti	-0.0063	-1.303	217818
ZHAG	ZHAJ	Biaka	Mbuti	-0.0065	-2.153	217818
ZHAG	ZHAJ	Bolivian	Mbuti	-0.009	-1.573	217818
ZHAG	ZHAJ	Borneo	Mbuti	-0.0184	-3.502	217818
ZHAG	ZHAJ	Brahmin_Tiwari	Mbuti	-0.0082	-1.823	217818
ZHAG	ZHAJ	Brahui	Mbuti	-0.0052	-1.17	217818
ZHAG	ZHAJ	Bulgarian	Mbuti	-0.0045	-1.005	217818
ZHAG	ZHAJ	Burusho	Mbuti	-0.0071	-1.63	217818
ZHAG	ZHAJ	Cabecar	Mbuti	-0.0161	-2.512	217818
ZHAG	ZHAJ	Cambodian	Mbuti	-0.0137	-2.705	217818
ZHAG	ZHAJ	Canary_Islander	Mbuti	-0.0062	-1.108	217816
ZHAG	ZHAJ	Chane	Mbuti	-0.0132	-1.895	217150
ZHAG	ZHAJ	Chechen	Mbuti	-0.0041	-0.865	217818
ZHAG	ZHAJ	Chilote	Mbuti	-0.014	-2.629	217818
ZHAG	ZHAJ	Chipewyan	Mbuti	-0.0076	-1.426	217818
ZHAG	ZHAJ	Choiseul	Mbuti	-0.0115	-2.102	217818
ZHAG	ZHAJ	Chukchi	Mbuti	-0.0127	-2.459	217818
ZHAG	ZHAJ	Chukchi1	Mbuti	-0.0138	-2.207	217818
ZHAG	ZHAJ	Chuvash	Mbuti	-0.0034	-0.706	217818
ZHAG	ZHAJ	Cree	Mbuti	-0.0092	-1.775	217818
ZHAG	ZHAJ	Croatian	Mbuti	-0.0018	-0.394	217818
ZHAG	ZHAJ	Cypriot	Mbuti	-0.0055	-1.185	217818
ZHAG	ZHAJ	Czech	Mbuti	-0.0039	-0.853	217818
ZHAG	ZHAJ	Dai	Mbuti	-0.0151	-2.806	217818
ZHAG	ZHAJ	Damara	Mbuti	-0.0022	-0.656	217818
ZHAG	ZHAJ	Datog	Mbuti	-0.0082	-1.973	217807
ZHAG	ZHAJ	Daur	Mbuti	-0.0121	-2.366	217818
ZHAG	ZHAJ	Dinka	Mbuti	0.0013	0.346	217818
ZHAG	ZHAJ	Dolgan	Mbuti	-0.0128	-2.364	217818
ZHAG	ZHAJ	Druze	Mbuti	-0.003	-0.687	217818
ZHAG	ZHAJ	Egyptian	Mbuti	-0.0049	-1.174	217818
ZHAG	ZHAJ	English	Mbuti	-0.0051	-1.086	217818
ZHAG	ZHAJ	Esan	Mbuti	-0.0042	-1.232	217818
ZHAG	ZHAJ	Eskimo_ChaplinSireniki	Mbuti	-0.0077	-1.391	217818
ZHAG	ZHAJ	Eskimo_Naukan	Mbuti	-0.0106	-1.93	217818
ZHAG	ZHAJ	Estonian	Mbuti	-0.0058	-1.219	217818
ZHAG	ZHAJ	Even	Mbuti	-0.0119	-2.49	217818
ZHAG	ZHAJ	Finnish	Mbuti	-0.0068	-1.448	217818
ZHAG	ZHAJ	French	Mbuti	-0.0038	-0.843	217818
ZHAG	ZHAJ	Gambian	Mbuti	-0.0056	-1.499	217818
ZHAG	ZHAJ	Gana	Mbuti	-0.0056	-1.559	217818
ZHAG	ZHAJ	Georgian	Mbuti	-0.0023	-0.499	217818
ZHAG	ZHAJ	Greek	Mbuti	-0.0049	-1.126	217818
ZHAG	ZHAJ	Guarani	Mbuti	-0.0091	-1.553	217818
ZHAG	ZHAJ	Guarani_GN	Mbuti	-0.0128	-2.145	215946
ZHAG	ZHAJ	Guarani_KW	Mbuti	-0.0111	-1.812	215952
ZHAG	ZHAJ	Gui	Mbuti	-0.0037	-0.939	217818
ZHAG	ZHAJ	GujaratiA	Mbuti	-0.005	-1.06	217818
ZHAG	ZHAJ	GujaratiB	Mbuti	-0.0067	-1.367	217818
ZHAG	ZHAJ	GujaratiC	Mbuti	-0.0116	-2.303	217818
ZHAG	ZHAJ	GujaratiD	Mbuti	-0.0013	-0.257	217818
ZHAG	ZHAJ	Hadza	Mbuti	-0.0022	-0.598	217818
ZHAG	ZHAJ	Hadza1	Mbuti	-0.0042	-0.932	217811
ZHAG	ZHAJ	Haiom	Mbuti	0.0016	0.495	217818
ZHAG	ZHAJ	Han	Mbuti	-0.0152	-2.977	217818
ZHAG	ZHAJ	Hazara	Mbuti	-0.0102	-2.155	217818
ZHAG	ZHAJ	Hezhen	Mbuti	-0.0134	-2.525	217818
ZHAG	ZHAJ	Himba	Mbuti	-0.0043	-1.081	217818
ZHAG	ZHAJ	Hoan	Mbuti	-0.0078	-2.152	217818
ZHAG	ZHAJ	Hungarian	Mbuti	-0.0046	-1.028	217818
ZHAG	ZHAJ	Icelandic	Mbuti	-0.0013	-0.275	217818
ZHAG	ZHAJ	Inga	Mbuti	-0.005	-0.779	217810
ZHAG	ZHAJ	Iran_Non-Zoroastrian_Fars	Mbuti	-0.0047	-1.084	215839
ZHAG	ZHAJ	Iran_Zoroastrian	Mbuti	-0.0013	-0.278	215839
ZHAG	ZHAJ	Iranian	Mbuti	-0.0067	-1.414	217818
ZHAG	ZHAJ	Italian_North	Mbuti	-0.002	-0.433	217818
ZHAG	ZHAJ	Italian_South	Mbuti	-0.0167	-2.399	216838
ZHAG	ZHAJ	Itelmen	Mbuti	-0.0154	-2.799	217818
ZHAG	ZHAJ	Japanese	Mbuti	-0.0156	-3.034	217818
ZHAG	ZHAJ	Jew_Ashkenazi	Mbuti	-0.0005	-0.103	217818
ZHAG	ZHAJ	Jew_Cochin	Mbuti	-0.0037	-0.747	217818
ZHAG	ZHAJ	Jew_Ethiopian	Mbuti	-0.0053	-1.299	217818
ZHAG	ZHAJ	Jew_Georgian	Mbuti	-0.0036	-0.728	217818
ZHAG	ZHAJ	Jew_Iranian	Mbuti	-0.0005	-0.097	217818
ZHAG	ZHAJ	Jew_Iraqi	Mbuti	-0.0001	-0.018	217818
ZHAG	ZHAJ	Jew_Libyan	Mbuti	-0.0047	-1.014	217818
ZHAG	ZHAJ	Jew_Moroccan	Mbuti	-0.0068	-1.462	217818
ZHAG	ZHAJ	Jew_Tunisian	Mbuti	-0.0013	-0.268	217818
ZHAG	ZHAJ	Jew_Turkish	Mbuti	-0.0003	-0.056	217818
ZHAG	ZHAJ	Jew_Yemenite	Mbuti	-0.0014	-0.303	217818
ZHAG	ZHAJ	Jordanian	Mbuti	-0.0037	-0.808	217818
ZHAG	ZHAJ	Ju_hoan_North	Mbuti	-0.0054	-1.499	217818
ZHAG	ZHAJ	Ju_hoan_South	Mbuti	-0.0054	-1.382	217818
ZHAG	ZHAJ	Kalash	Mbuti	-0.0046	-0.959	217818
ZHAG	ZHAJ	Kalmyk	Mbuti	-0.0143	-2.897	217818
ZHAG	ZHAJ	Kaqchikel	Mbuti	-0.0116	-1.926	217818
ZHAG	ZHAJ	Karitiana	Mbuti	-0.01	-1.585	217818
ZHAG	ZHAJ	Kgalagadi	Mbuti	-0.0068	-1.755	217818
ZHAG	ZHAJ	Kharia	Mbuti	-0.0115	-2.425	217818
ZHAG	ZHAJ	Khomani	Mbuti	-0.0084	-2.492	217818
ZHAG	ZHAJ	Khwe	Mbuti	-0.0013	-0.365	217818
ZHAG	ZHAJ	Kikuyu	Mbuti	-0.0076	-1.925	217818
ZHAG	ZHAJ	Kinh	Mbuti	-0.0166	-3.151	217818
ZHAG	ZHAJ	Kolombangara	Mbuti	-0.0138	-2.511	217818
ZHAG	ZHAJ	Korean	Mbuti	-0.0167	-3.169	217818
ZHAG	ZHAJ	Koryak	Mbuti	-0.0133	-2.463	217818
ZHAG	ZHAJ	Kumyk	Mbuti	-0.001	-0.226	217818
ZHAG	ZHAJ	Kusunda	Mbuti	-0.0101	-1.958	217818
ZHAG	ZHAJ	Kyrgyz	Mbuti	-0.0057	-1.216	217818
ZHAG	ZHAJ	Lahu	Mbuti	-0.0178	-3.303	217818
ZHAG	ZHAJ	Lebanese	Mbuti	-0.0067	-1.482	217818
ZHAG	ZHAJ	Lezgin	Mbuti	-0.0055	-1.209	217818
ZHAG	ZHAJ	Lithuanian	Mbuti	-0.0081	-1.688	217818
ZHAG	ZHAJ	Lodhi	Mbuti	-0.0092	-1.936	217818
ZHAG	ZHAJ	Luhya	Mbuti	-0.0027	-0.781	217818
ZHAG	ZHAJ	Luo	Mbuti	-0.0005	-0.156	217818
ZHAG	ZHAJ	Makira	Mbuti	-0.0138	-2.52	217818
ZHAG	ZHAJ	Makrani	Mbuti	-0.0015	-0.332	217818
ZHAG	ZHAJ	Mala	Mbuti	-0.0081	-1.702	217818
ZHAG	ZHAJ	Malaita	Mbuti	-0.0138	-2.546	217818
ZHAG	ZHAJ	Maltese	Mbuti	-0.0008	-0.182	217818
ZHAG	ZHAJ	Mamanwa	Mbuti	-0.0163	-3.041	217818
ZHAG	ZHAJ	Mamanwa1	Mbuti	-0.0148	-2.788	217818
ZHAG	ZHAJ	Mandenka	Mbuti	-0.0042	-1.239	217818
ZHAG	ZHAJ	Mansi	Mbuti	-0.0088	-1.751	217818
ZHAG	ZHAJ	Masai	Mbuti	-0.0042	-1.235	217818
ZHAG	ZHAJ	Mayan	Mbuti	-0.0126	-2.303	217818
ZHAG	ZHAJ	Mende	Mbuti	-0.0037	-1.037	217818
ZHAG	ZHAJ	Miao	Mbuti	-0.0143	-2.78	217818
ZHAG	ZHAJ	Mixe	Mbuti	-0.0108	-1.84	217818
ZHAG	ZHAJ	Mixtec	Mbuti	-0.0121	-2.135	217818
ZHAG	ZHAJ	Mongola	Mbuti	-0.0133	-2.538	217818
ZHAG	ZHAJ	Mordovian	Mbuti	-0.0071	-1.531	217818
ZHAG	ZHAJ	Mozabite	Mbuti	-0.0017	-0.401	217818
ZHAG	ZHAJ	Nama	Mbuti	-0.0047	-1.437	217818
ZHAG	ZHAJ	Naro	Mbuti	-0.0039	-1.075	217818
ZHAG	ZHAJ	Nasioi	Mbuti	-0.013	-2.262	217818
ZHAG	ZHAJ	Naxi	Mbuti	-0.0143	-2.73	217818
ZHAG	ZHAJ	New_Guinea	Mbuti	-0.0126	-2.103	217818
ZHAG	ZHAJ	Nganasan	Mbuti	-0.0124	-2.276	217818
ZHAG	ZHAJ	Nggela	Mbuti	-0.0089	-1.646	217818
ZHAG	ZHAJ	Nogai	Mbuti	-0.0084	-1.877	217818
ZHAG	ZHAJ	Norwegian	Mbuti	-0.0054	-1.153	217818
ZHAG	ZHAJ	Ojibwa	Mbuti	-0.0079	-1.604	217818
ZHAG	ZHAJ	Onge	Mbuti	-0.0106	-1.864	217818
ZHAG	ZHAJ	Ontong_Java	Mbuti	-0.0119	-2.201	217818
ZHAG	ZHAJ	Orcadian	Mbuti	-0.0046	-0.999	217818
ZHAG	ZHAJ	Oromo	Mbuti	-0.0043	-1.018	217818
ZHAG	ZHAJ	Oroqen	Mbuti	-0.015	-2.898	217818
ZHAG	ZHAJ	Ossetian	Mbuti	-0.0004	-0.089	217818
ZHAG	ZHAJ	Palestinian	Mbuti	-0.0037	-0.877	217818
ZHAG	ZHAJ	Papuan	Mbuti	-0.0111	-1.853	217818
ZHAG	ZHAJ	Papuan_Central	Mbuti	-0.0123	-2.185	217818
ZHAG	ZHAJ	Papuan_Gulf	Mbuti	-0.0135	-2.205	217818
ZHAG	ZHAJ	Pathan	Mbuti	-0.0062	-1.401	217818
ZHAG	ZHAJ	Piapoco	Mbuti	-0.0114	-1.804	217818
ZHAG	ZHAJ	Pima	Mbuti	-0.0116	-2.01	217818
ZHAG	ZHAJ	Punjabi	Mbuti	-0.0086	-1.844	217818
ZHAG	ZHAJ	Quechua	Mbuti	-0.006	-1.078	217818
ZHAG	ZHAJ	Ranongga	Mbuti	-0.0107	-1.858	217818
ZHAG	ZHAJ	Rennell_and_Bellona	Mbuti	-0.0106	-1.866	217818
ZHAG	ZHAJ	Russell	Mbuti	-0.0124	-2.019	217817
ZHAG	ZHAJ	Russian	Mbuti	-0.0046	-1.057	217818
ZHAG	ZHAJ	Saami.DG	Mbuti	-0.0088	-1.486	215051
ZHAG	ZHAJ	Saharawi	Mbuti	-0.0051	-1.091	217818
ZHAG	ZHAJ	Sandawe	Mbuti	-0.0021	-0.657	217818
ZHAG	ZHAJ	Santa_Cruz	Mbuti	-0.0097	-1.634	217818
ZHAG	ZHAJ	Santa_Isabel	Mbuti	-0.0099	-1.829	217818
ZHAG	ZHAJ	Sardinian	Mbuti	-0.0055	-1.207	217818
ZHAG	ZHAJ	Saudi	Mbuti	-0.0015	-0.327	217818
ZHAG	ZHAJ	Savo	Mbuti	-0.0138	-2.584	217818
ZHAG	ZHAJ	Scottish	Mbuti	-0.0085	-1.662	217818
ZHAG	ZHAJ	Selkup	Mbuti	-0.0115	-2.287	217818
ZHAG	ZHAJ	Semende	Mbuti	-0.0142	-2.697	217818
ZHAG	ZHAJ	She	Mbuti	-0.0129	-2.438	217818
ZHAG	ZHAJ	Sherpa.DG	Mbuti	-0.0123	-2.08	215048
ZHAG	ZHAJ	Shua	Mbuti	-0.0031	-0.91	217818
ZHAG	ZHAJ	Sicilian	Mbuti	-0.0028	-0.631	217818
ZHAG	ZHAJ	Sindhi_Pakistan	Mbuti	-0.0056	-1.244	217818
ZHAG	ZHAJ	Somali	Mbuti	-0.0048	-1.276	217818
ZHAG	ZHAJ	Spanish	Mbuti	-0.0053	-1.22	217818
ZHAG	ZHAJ	Spanish_North	Mbuti	-0.0023	-0.463	217818
ZHAG	ZHAJ	Surui	Mbuti	-0.0104	-1.698	217818
ZHAG	ZHAJ	Syrian	Mbuti	-0.0036	-0.789	217818
ZHAG	ZHAJ	Taa_East	Mbuti	-0.0018	-0.499	217818
ZHAG	ZHAJ	Taa_North	Mbuti	-0.0049	-1.331	217818
ZHAG	ZHAJ	Taa_West	Mbuti	-0.0054	-1.565	217818
ZHAG	ZHAJ	Tajik	Mbuti	-0.0047	-0.996	217818
ZHAG	ZHAJ	Thai	Mbuti	-0.0141	-2.764	217818
ZHAG	ZHAJ	Tibetan.DG	Mbuti	-0.0202	-3.348	215044
ZHAG	ZHAJ	Ticuna	Mbuti	-0.0145	-1.973	217245
ZHAG	ZHAJ	Tikopia	Mbuti	-0.0108	-1.948	217818
ZHAG	ZHAJ	Tongan	Mbuti	-0.014	-2.621	217818
ZHAG	ZHAJ	Tshwa	Mbuti	-0.0009	-0.251	217818
ZHAG	ZHAJ	Tswana	Mbuti	-0.0056	-1.556	217818
ZHAG	ZHAJ	Tu	Mbuti	-0.0127	-2.495	217818
ZHAG	ZHAJ	Tubalar	Mbuti	-0.0091	-1.914	217818
ZHAG	ZHAJ	Tujia	Mbuti	-0.013	-2.48	217818
ZHAG	ZHAJ	Tunisian	Mbuti	-0.0055	-1.239	217818
ZHAG	ZHAJ	Turkish	Mbuti	-0.0027	-0.643	217818
ZHAG	ZHAJ	Turkish_Balikesir	Mbuti	-0.0055	-1.14	217818
ZHAG	ZHAJ	Turkmen	Mbuti	-0.0049	-1.05	217818
ZHAG	ZHAJ	Tuvinian	Mbuti	-0.0113	-2.246	217818
ZHAG	ZHAJ	Ukrainian	Mbuti	-0.005	-1.086	217818
ZHAG	ZHAJ	Ulchi	Mbuti	-0.0127	-2.508	217818
ZHAG	ZHAJ	UrubuKaapor	Mbuti	-0.0179	-2.726	215942
ZHAG	ZHAJ	Uygur	Mbuti	-0.009	-1.934	217818
ZHAG	ZHAJ	Uzbek	Mbuti	-0.0081	-1.823	217818
ZHAG	ZHAJ	Vella_Lavella	Mbuti	-0.0103	-1.86	217818
ZHAG	ZHAJ	Vishwabrahmin	Mbuti	-0.0089	-1.9	217818
ZHAG	ZHAJ	Wambo	Mbuti	-0.0054	-1.448	217818
ZHAG	ZHAJ	Wayuu	Mbuti	-0.0086	-1.204	217291
ZHAG	ZHAJ	Xavante	Mbuti	-0.0078	-1.313	215953
ZHAG	ZHAJ	Xibo	Mbuti	-0.0128	-2.422	217818
ZHAG	ZHAJ	Xuun	Mbuti	-0.0034	-1.014	217818
ZHAG	ZHAJ	Yakut	Mbuti	-0.0135	-2.668	217818
ZHAG	ZHAJ	Yemeni	Mbuti	-0.0016	-0.37	217818
ZHAG	ZHAJ	Yi	Mbuti	-0.0151	-2.939	217818
ZHAG	ZHAJ	Yoruba	Mbuti	-0.0049	-1.575	217818
ZHAG	ZHAJ	Yukagir	Mbuti	-0.0133	-2.703	217818
ZHAG	ZHAJ	Zapotec	Mbuti	-0.008	-1.41	217818
ZHAG	ZHAJ	Zoro	Mbuti	-0.0055	-0.813	214579
ZHAG	ZHAJ	WHG	Mbuti	-0.0068	-1.08	217799
ZHAG	ZHAJ	Malta_cluster	Mbuti	-0.0048	-0.632	177249
ZHAG	ZHAJ	Anatolia_ChL	Mbuti	-0.0142	-1.698	152648
ZHAG	ZHAJ	Anatolia_N_7BC	Mbuti	-0.0021	-0.45	217808
ZHAG	ZHAJ	Armenia_ChL	Mbuti	-0.0112	-1.957	212024
ZHAG	ZHAJ	Armenia_EBA	Mbuti	-0.0031	-0.529	209433
ZHAG	ZHAJ	Armenia_MLBA	Mbuti	0.0014	0.225	205867
ZHAG	ZHAJ	Villabruna_cluster	Mbuti	-0.012	-2.141	217812
ZHAG	ZHAJ	Brillenhohle	Mbuti	-0.0078	-0.741	70895
ZHAG	ZHAJ	ElMiron_cluster	Mbuti	-0.0186	-2.692	195675
ZHAG	ZHAJ	Satsurblia_cluster	Mbuti	-0.0027	-0.389	217793
ZHAG	ZHAJ	Cioclovina1	Mbuti	0.0121	0.381	7837
ZHAG	ZHAJ	Continenza	Mbuti	-0.0013	-0.026	3476
ZHAG	ZHAJ	EHG	Mbuti	-0.0115	-1.563	212135
ZHAG	ZHAJ	Europe_EN	Mbuti	-0.0013	-0.282	217818
ZHAG	ZHAJ	Europe_LNBA	Mbuti	-0.0057	-1.268	217817
ZHAG	ZHAJ	Europe_MNChL	Mbuti	-0.0047	-0.974	217818
ZHAG	ZHAJ	GoyetQ116-1_published	Mbuti	-0.0137	-1.607	171686
ZHAG	ZHAJ	GoyetQ376-19	Mbuti	-0.0272	-1.042	11489
ZHAG	ZHAJ	GoyetQ53-1_published	Mbuti	-0.0566	-1.061	2778
ZHAG	ZHAJ	GoyetQ56-16_published	Mbuti	-0.0541	-0.901	2108
ZHAG	ZHAJ	Iberia_BA	Mbuti	-0.0015	-0.145	85081
ZHAG	ZHAJ	Iberia_Chalcolithic	Mbuti	-0.0019	-0.239	209815
ZHAG	ZHAJ	Iboussieres39_published	Mbuti	-0.0298	-0.638	3504
ZHAG	ZHAJ	Iran_ChL	Mbuti	-0.0014	-0.253	210451
ZHAG	ZHAJ	Iran_HotuIIIb	Mbuti	-0.0097	-0.613	34657
ZHAG	ZHAJ	Iran_IA.SG	Mbuti	-0.001	-0.129	194023
ZHAG	ZHAJ	Iran_LN	Mbuti	-0.016	-1.629	117568
ZHAG	ZHAJ	Iran_N	Mbuti	-0.0015	-0.197	188700
ZHAG	ZHAJ	Iran_Neolithic.SG	Mbuti	-0.008	-1.361	217799
ZHAG	ZHAJ	Kostenki12	Mbuti	-0.0191	-0.834	15672
ZHAG	ZHAJ	Kostenki14	Mbuti	-0.0171	-2.118	205163
ZHAG	ZHAJ	LateDorset.SG	Mbuti	-0.0076	-0.655	69159
ZHAG	ZHAJ	LBK_EN	Mbuti	-0.012	-1.164	89873
ZHAG	ZHAJ	Levant_BA	Mbuti	-0.0032	-0.556	194146
ZHAG	ZHAJ	Levant_N	Mbuti	0.0003	0.051	186894
ZHAG	ZHAJ	Mota.SG	Mbuti	-0.007	-0.976	217773
ZHAG	ZHAJ	Motala_HG.SG	Mbuti	-0.0101	-1.252	196305
ZHAG	ZHAJ	Muierii2	Mbuti	0.0039	0.209	22340
ZHAG	ZHAJ	Natufian	Mbuti	-0.0142	-1.644	118882
ZHAG	ZHAJ	Vestonice_cluster	Mbuti	-0.0109	-1.578	190389
ZHAG	ZHAJ	Ostuni2	Mbuti	-0.022	-0.582	5516
ZHAG	ZHAJ	Paglicci108_published	Mbuti	0.2279	2.521	883
ZHAG	ZHAJ	Paglicci133_published	Mbuti	0.0136	0.606	16907
ZHAG	ZHAJ	Saqqaq.SG	Mbuti	-0.023	-3.02	212393
ZHAG	ZHAJ	SHG	Mbuti	-0.0119	-1.947	213188
ZHAG	ZHAJ	Steppe_EMBA	Mbuti	-0.0045	-0.925	217812
ZHAG	ZHAJ	Steppe_Eneolithic	Mbuti	-0.012	-1.631	166586
ZHAG	ZHAJ	Steppe_IA	Mbuti	-0.0019	-0.265	197929
ZHAG	ZHAJ	Steppe_MLBA	Mbuti	-0.0048	-1.018	217815
ZHAG	ZHAJ	Tepecik.SG_reanal	Mbuti	-0.0112	-1.455	148816
ZHAG	ZHAJ	Ust_Ishim	Mbuti	-0.0065	-0.902	217325
ZHAG	ZHAJ	Anatolia_EP	Mbuti	0.0044	0.518	186492
ZHAG	ZHAJ	Levant_N_KFH	Mbuti	-0.0253	-1.432	29784
ZHAG	ZHAJ	Iron_Gates_HG	Mbuti	-0.0105	-1.984	217754
ZHAG	ZHAJ	Balkans_Neolithic	Mbuti	0.0033	0.54	213107
ZHAG	ZHAJ	Greece_EN	Mbuti	0.0028	0.44	189785
ZMOJ	ZHAJ	AA	Mbuti	-0.0057	-1.482	157865
ZMOJ	ZHAJ	Abkhasian	Mbuti	-0.0045	-0.912	157865
ZMOJ	ZHAJ	Adygei	Mbuti	-0.0049	-1.018	157865
ZMOJ	ZHAJ	Albanian	Mbuti	-0.0032	-0.609	157865
ZMOJ	ZHAJ	Aleut	Mbuti	-0.0065	-1.214	157865
ZMOJ	ZHAJ	Aleut_Tlingit	Mbuti	-0.0038	-0.666	157865
ZMOJ	ZHAJ	Algerian	Mbuti	-0.0045	-0.91	157865
ZMOJ	ZHAJ	Algonquin	Mbuti	-0.0063	-1.04	157865
ZMOJ	ZHAJ	Altaian	Mbuti	-0.007	-1.285	157865
ZMOJ	ZHAJ	Ami	Mbuti	-0.0115	-1.914	157865
ZMOJ	ZHAJ	Apalai	Mbuti	-0.0133	-2.004	156566
ZMOJ	ZHAJ	Arara	Mbuti	-0.0135	-1.998	156563
ZMOJ	ZHAJ	ArgentinePuna	Mbuti	-0.0109	-1.824	156570
ZMOJ	ZHAJ	Armenian	Mbuti	-0.0049	-1.004	157865
ZMOJ	ZHAJ	Atayal	Mbuti	-0.0105	-1.709	157865
ZMOJ	ZHAJ	Australian	Mbuti	-0.004	-0.635	157865
ZMOJ	ZHAJ	Aymara	Mbuti	-0.0097	-1.554	157865
ZMOJ	ZHAJ	Balkar	Mbuti	-0.007	-1.36	157865
ZMOJ	ZHAJ	Balochi	Mbuti	-0.0037	-0.779	157865
ZMOJ	ZHAJ	BantuKenya	Mbuti	-0.0049	-1.211	157865
ZMOJ	ZHAJ	BantuSA	Mbuti	-0.0071	-1.703	157865
ZMOJ	ZHAJ	BantuSA_Herero	Mbuti	-0.0008	-0.155	157835
ZMOJ	ZHAJ	BantuSA_Ovambo	Mbuti	-0.0049	-0.732	155963
ZMOJ	ZHAJ	Basque	Mbuti	-0.0078	-1.577	157865
ZMOJ	ZHAJ	BedouinA	Mbuti	-0.0043	-0.933	157865
ZMOJ	ZHAJ	BedouinB	Mbuti	-0.0059	-1.146	157865
ZMOJ	ZHAJ	Belarusian	Mbuti	-0.0086	-1.675	157865
ZMOJ	ZHAJ	Bengali	Mbuti	-0.0027	-0.504	157865
ZMOJ	ZHAJ	Biaka	Mbuti	-0.0084	-2.419	157865
ZMOJ	ZHAJ	Bolivian	Mbuti	-0.0062	-1.071	157865
ZMOJ	ZHAJ	Borneo	Mbuti	-0.0121	-2.15	157865
ZMOJ	ZHAJ	Brahmin_Tiwari	Mbuti	-0.0087	-1.772	157865
ZMOJ	ZHAJ	Brahui	Mbuti	-0.0052	-1.094	157865
ZMOJ	ZHAJ	Bulgarian	Mbuti	-0.0021	-0.403	157865
ZMOJ	ZHAJ	Burusho	Mbuti	-0.0063	-1.308	157865
ZMOJ	ZHAJ	Cabecar	Mbuti	-0.0138	-2.071	157865
ZMOJ	ZHAJ	Cambodian	Mbuti	-0.0095	-1.707	157865
ZMOJ	ZHAJ	Canary_Islander	Mbuti	-0.0051	-0.813	157864
ZMOJ	ZHAJ	Chane	Mbuti	-0.015	-1.949	157361
ZMOJ	ZHAJ	Chechen	Mbuti	-0.0072	-1.414	157865
ZMOJ	ZHAJ	Chilote	Mbuti	-0.0096	-1.653	157865
ZMOJ	ZHAJ	Chipewyan	Mbuti	-0.0077	-1.375	157865
ZMOJ	ZHAJ	Choiseul	Mbuti	-0.0084	-1.415	157865
ZMOJ	ZHAJ	Chukchi	Mbuti	-0.0125	-2.191	157865
ZMOJ	ZHAJ	Chukchi1	Mbuti	-0.0124	-1.814	157865
ZMOJ	ZHAJ	Chuvash	Mbuti	-0.0044	-0.886	157865
ZMOJ	ZHAJ	Cree	Mbuti	-0.0072	-1.335	157865
ZMOJ	ZHAJ	Croatian	Mbuti	-0.0053	-1.063	157865
ZMOJ	ZHAJ	Cypriot	Mbuti	-0.0066	-1.302	157865
ZMOJ	ZHAJ	Czech	Mbuti	-0.0042	-0.827	157865
ZMOJ	ZHAJ	Dai	Mbuti	-0.0102	-1.794	157865
ZMOJ	ZHAJ	Damara	Mbuti	-0.0028	-0.718	157865
ZMOJ	ZHAJ	Datog	Mbuti	-0.0088	-1.828	157856
ZMOJ	ZHAJ	Daur	Mbuti	-0.0078	-1.373	157865
ZMOJ	ZHAJ	Dinka	Mbuti	-0.0046	-1.062	157865
ZMOJ	ZHAJ	Dolgan	Mbuti	-0.009	-1.567	157865
ZMOJ	ZHAJ	Druze	Mbuti	-0.0056	-1.183	157865
ZMOJ	ZHAJ	Egyptian	Mbuti	-0.0067	-1.469	157865
ZMOJ	ZHAJ	English	Mbuti	-0.0041	-0.788	157865
ZMOJ	ZHAJ	Esan	Mbuti	-0.0031	-0.752	157865
ZMOJ	ZHAJ	Eskimo_ChaplinSireniki	Mbuti	-0.0095	-1.6	157865
ZMOJ	ZHAJ	Eskimo_Naukan	Mbuti	-0.0092	-1.559	157865
ZMOJ	ZHAJ	Estonian	Mbuti	-0.0072	-1.388	157865
ZMOJ	ZHAJ	Even	Mbuti	-0.0134	-2.572	157865
ZMOJ	ZHAJ	Finnish	Mbuti	-0.0074	-1.425	157865
ZMOJ	ZHAJ	French	Mbuti	-0.0047	-0.95	157865
ZMOJ	ZHAJ	Gambian	Mbuti	-0.0104	-2.5	157865
ZMOJ	ZHAJ	Gana	Mbuti	-0.0034	-0.868	157865
ZMOJ	ZHAJ	Georgian	Mbuti	-0.0058	-1.152	157865
ZMOJ	ZHAJ	Greek	Mbuti	-0.0064	-1.307	157865
ZMOJ	ZHAJ	Guarani	Mbuti	-0.0082	-1.328	157865
ZMOJ	ZHAJ	Guarani_GN	Mbuti	-0.0121	-1.93	156566
ZMOJ	ZHAJ	Guarani_KW	Mbuti	-0.0085	-1.365	156571
ZMOJ	ZHAJ	Gui	Mbuti	-0.0061	-1.424	157865
ZMOJ	ZHAJ	GujaratiA	Mbuti	-0.0056	-1.061	157865
ZMOJ	ZHAJ	GujaratiB	Mbuti	-0.0042	-0.798	157865
ZMOJ	ZHAJ	GujaratiC	Mbuti	-0.004	-0.757	157865
ZMOJ	ZHAJ	GujaratiD	Mbuti	-0.0021	-0.398	157865
ZMOJ	ZHAJ	Hadza	Mbuti	0.0001	0.015	157865
ZMOJ	ZHAJ	Hadza1	Mbuti	0.0009	0.177	157859
ZMOJ	ZHAJ	Haiom	Mbuti	-0.0027	-0.734	157865
ZMOJ	ZHAJ	Han	Mbuti	-0.0113	-2.031	157865
ZMOJ	ZHAJ	Hazara	Mbuti	-0.0067	-1.361	157865
ZMOJ	ZHAJ	Hezhen	Mbuti	-0.0125	-2.242	157865
ZMOJ	ZHAJ	Himba	Mbuti	-0.0084	-1.906	157865
ZMOJ	ZHAJ	Hoan	Mbuti	-0.006	-1.431	157865
ZMOJ	ZHAJ	Hungarian	Mbuti	-0.0071	-1.425	157865
ZMOJ	ZHAJ	Icelandic	Mbuti	-0.0061	-1.181	157865
ZMOJ	ZHAJ	Inga	Mbuti	-0.0088	-1.333	157859
ZMOJ	ZHAJ	Iran_Non-Zoroastrian_Fars	Mbuti	-0.0023	-0.48	156422
ZMOJ	ZHAJ	Iran_Zoroastrian	Mbuti	-0.0056	-1.105	156422
ZMOJ	ZHAJ	Iranian	Mbuti	-0.0041	-0.85	157865
ZMOJ	ZHAJ	Italian_North	Mbuti	-0.0048	-0.962	157865
ZMOJ	ZHAJ	Italian_South	Mbuti	-0.0068	-0.903	157172
ZMOJ	ZHAJ	Itelmen	Mbuti	-0.0127	-2.134	157865
ZMOJ	ZHAJ	Japanese	Mbuti	-0.0115	-2.043	157865
ZMOJ	ZHAJ	Jew_Ashkenazi	Mbuti	-0.0008	-0.157	157865
ZMOJ	ZHAJ	Jew_Cochin	Mbuti	-0.0033	-0.63	157865
ZMOJ	ZHAJ	Jew_Ethiopian	Mbuti	-0.0013	-0.295	157865
ZMOJ	ZHAJ	Jew_Georgian	Mbuti	-0.0075	-1.454	157865
ZMOJ	ZHAJ	Jew_Iranian	Mbuti	-0.0024	-0.477	157865
ZMOJ	ZHAJ	Jew_Iraqi	Mbuti	-0.0024	-0.451	157865
ZMOJ	ZHAJ	Jew_Libyan	Mbuti	-0.0043	-0.844	157865
ZMOJ	ZHAJ	Jew_Moroccan	Mbuti	-0.0048	-0.944	157865
ZMOJ	ZHAJ	Jew_Tunisian	Mbuti	-0.0013	-0.246	157865
ZMOJ	ZHAJ	Jew_Turkish	Mbuti	0.0009	0.171	157865
ZMOJ	ZHAJ	Jew_Yemenite	Mbuti	-0.0014	-0.268	157865
ZMOJ	ZHAJ	Jordanian	Mbuti	-0.002	-0.41	157865
ZMOJ	ZHAJ	Ju_hoan_North	Mbuti	-0.0053	-1.34	157865
ZMOJ	ZHAJ	Ju_hoan_South	Mbuti	-0.005	-1.116	157865
ZMOJ	ZHAJ	Kalash	Mbuti	-0.0059	-1.139	157865
ZMOJ	ZHAJ	Kalmyk	Mbuti	-0.0121	-2.226	157865
ZMOJ	ZHAJ	Kaqchikel	Mbuti	-0.0108	-1.762	157865
ZMOJ	ZHAJ	Karitiana	Mbuti	-0.0084	-1.312	157865
ZMOJ	ZHAJ	Kgalagadi	Mbuti	-0.0057	-1.349	157865
ZMOJ	ZHAJ	Kharia	Mbuti	-0.0067	-1.31	157865
ZMOJ	ZHAJ	Khomani	Mbuti	-0.0044	-1.129	157865
ZMOJ	ZHAJ	Khwe	Mbuti	-0.0023	-0.607	157865
ZMOJ	ZHAJ	Kikuyu	Mbuti	-0.0023	-0.494	157865
ZMOJ	ZHAJ	Kinh	Mbuti	-0.0127	-2.2	157865
ZMOJ	ZHAJ	Kolombangara	Mbuti	-0.0111	-1.82	157865
ZMOJ	ZHAJ	Korean	Mbuti	-0.0124	-2.122	157865
ZMOJ	ZHAJ	Koryak	Mbuti	-0.0107	-1.824	157865
ZMOJ	ZHAJ	Kumyk	Mbuti	-0.0012	-0.24	157865
ZMOJ	ZHAJ	Kusunda	Mbuti	-0.0056	-0.997	157865
ZMOJ	ZHAJ	Kyrgyz	Mbuti	-0.0052	-1.016	157865
ZMOJ	ZHAJ	Lahu	Mbuti	-0.0119	-1.971	157865
ZMOJ	ZHAJ	Lebanese	Mbuti	-0.0049	-0.983	157865
ZMOJ	ZHAJ	Lezgin	Mbuti	-0.0085	-1.701	157865
ZMOJ	ZHAJ	Lithuanian	Mbuti	-0.0081	-1.565	157865
ZMOJ	ZHAJ	Lodhi	Mbuti	-0.0041	-0.829	157865
ZMOJ	ZHAJ	Luhya	Mbuti	-0.0024	-0.607	157865
ZMOJ	ZHAJ	Luo	Mbuti	-0.0038	-0.931	157865
ZMOJ	ZHAJ	Makira	Mbuti	-0.0081	-1.361	157865
ZMOJ	ZHAJ	Makrani	Mbuti	-0.0008	-0.158	157865
ZMOJ	ZHAJ	Mala	Mbuti	-0.0062	-1.228	157865
ZMOJ	ZHAJ	Malaita	Mbuti	-0.0074	-1.227	157865
ZMOJ	ZHAJ	Maltese	Mbuti	-0.0048	-0.922	157865
ZMOJ	ZHAJ	Mamanwa	Mbuti	-0.0086	-1.453	157865
ZMOJ	ZHAJ	Mamanwa1	Mbuti	-0.0088	-1.485	157865
ZMOJ	ZHAJ	Mandenka	Mbuti	-0.0045	-1.184	157865
ZMOJ	ZHAJ	Mansi	Mbuti	-0.007	-1.308	157865
ZMOJ	ZHAJ	Masai	Mbuti	-0.0032	-0.82	157865
ZMOJ	ZHAJ	Mayan	Mbuti	-0.0099	-1.752	157865
ZMOJ	ZHAJ	Mende	Mbuti	-0.0042	-1.038	157865
ZMOJ	ZHAJ	Miao	Mbuti	-0.0127	-2.215	157865
ZMOJ	ZHAJ	Mixe	Mbuti	-0.0102	-1.7	157865
ZMOJ	ZHAJ	Mixtec	Mbuti	-0.0106	-1.774	157865
ZMOJ	ZHAJ	Mongola	Mbuti	-0.0081	-1.432	157865
ZMOJ	ZHAJ	Mordovian	Mbuti	-0.0063	-1.23	157865
ZMOJ	ZHAJ	Mozabite	Mbuti	-0.0054	-1.159	157865
ZMOJ	ZHAJ	Nama	Mbuti	-0.0035	-0.934	157865
ZMOJ	ZHAJ	Naro	Mbuti	-0.0003	-0.072	157865
ZMOJ	ZHAJ	Nasioi	Mbuti	-0.0065	-1.061	157865
ZMOJ	ZHAJ	Naxi	Mbuti	-0.0132	-2.291	157865
ZMOJ	ZHAJ	New_Guinea	Mbuti	-0.0044	-0.694	157865
ZMOJ	ZHAJ	Nganasan	Mbuti	-0.0083	-1.41	157865
ZMOJ	ZHAJ	Nggela	Mbuti	-0.0031	-0.523	157865
ZMOJ	ZHAJ	Nogai	Mbuti	-0.0086	-1.734	157865
ZMOJ	ZHAJ	Norwegian	Mbuti	-0.0076	-1.507	157865
ZMOJ	ZHAJ	Ojibwa	Mbuti	-0.0061	-1.152	157865
ZMOJ	ZHAJ	Onge	Mbuti	-0.014	-2.143	157865
ZMOJ	ZHAJ	Ontong_Java	Mbuti	-0.0122	-1.996	157865
ZMOJ	ZHAJ	Orcadian	Mbuti	-0.0063	-1.234	157865
ZMOJ	ZHAJ	Oromo	Mbuti	-0.0079	-1.67	157865
ZMOJ	ZHAJ	Oroqen	Mbuti	-0.0109	-1.952	157865
ZMOJ	ZHAJ	Ossetian	Mbuti	-0.006	-1.19	157865
ZMOJ	ZHAJ	Palestinian	Mbuti	-0.0042	-0.907	157865
ZMOJ	ZHAJ	Papuan	Mbuti	-0.0031	-0.483	157865
ZMOJ	ZHAJ	Papuan_Central	Mbuti	-0.0087	-1.413	157865
ZMOJ	ZHAJ	Papuan_Gulf	Mbuti	-0.0023	-0.345	157865
ZMOJ	ZHAJ	Pathan	Mbuti	-0.0043	-0.898	157865
ZMOJ	ZHAJ	Piapoco	Mbuti	-0.0059	-0.947	157865
ZMOJ	ZHAJ	Pima	Mbuti	-0.0123	-2.04	157865
ZMOJ	ZHAJ	Punjabi	Mbuti	-0.0032	-0.643	157865
ZMOJ	ZHAJ	Quechua	Mbuti	-0.0075	-1.256	157865
ZMOJ	ZHAJ	Ranongga	Mbuti	-0.0106	-1.714	157865
ZMOJ	ZHAJ	Rennell_and_Bellona	Mbuti	-0.0068	-1.064	157865
ZMOJ	ZHAJ	Russell	Mbuti	-0.0039	-0.596	157864
ZMOJ	ZHAJ	Russian	Mbuti	-0.0071	-1.459	157865
ZMOJ	ZHAJ	Saami.DG	Mbuti	-0.0049	-0.796	155923
ZMOJ	ZHAJ	Saharawi	Mbuti	-0.0073	-1.456	157865
ZMOJ	ZHAJ	Sandawe	Mbuti	-0.004	-1.102	157865
ZMOJ	ZHAJ	Santa_Cruz	Mbuti	-0.0082	-1.293	157865
ZMOJ	ZHAJ	Santa_Isabel	Mbuti	-0.0085	-1.444	157865
ZMOJ	ZHAJ	Sardinian	Mbuti	-0.0065	-1.281	157865
ZMOJ	ZHAJ	Saudi	Mbuti	-0.0075	-1.416	157865
ZMOJ	ZHAJ	Savo	Mbuti	-0.0092	-1.519	157865
ZMOJ	ZHAJ	Scottish	Mbuti	-0.0092	-1.595	157865
ZMOJ	ZHAJ	Selkup	Mbuti	-0.0071	-1.349	157865
ZMOJ	ZHAJ	Semende	Mbuti	-0.0106	-1.818	157865
ZMOJ	ZHAJ	She	Mbuti	-0.0119	-2.058	157865
ZMOJ	ZHAJ	Sherpa.DG	Mbuti	-0.0051	-0.782	155924
ZMOJ	ZHAJ	Shua	Mbuti	-0.0017	-0.467	157865
ZMOJ	ZHAJ	Sicilian	Mbuti	-0.0045	-0.891	157865
ZMOJ	ZHAJ	Sindhi_Pakistan	Mbuti	-0.004	-0.812	157865
ZMOJ	ZHAJ	Somali	Mbuti	-0.008	-1.949	157865
ZMOJ	ZHAJ	Spanish	Mbuti	-0.0064	-1.332	157865
ZMOJ	ZHAJ	Spanish_North	Mbuti	-0.0064	-1.172	157865
ZMOJ	ZHAJ	Surui	Mbuti	-0.0126	-1.9	157865
ZMOJ	ZHAJ	Syrian	Mbuti	-0.0068	-1.353	157865
ZMOJ	ZHAJ	Taa_East	Mbuti	-0.0032	-0.748	157865
ZMOJ	ZHAJ	Taa_North	Mbuti	-0.0042	-1	157865
ZMOJ	ZHAJ	Taa_West	Mbuti	-0.0032	-0.813	157865
ZMOJ	ZHAJ	Tajik	Mbuti	-0.0038	-0.75	157865
ZMOJ	ZHAJ	Thai	Mbuti	-0.0115	-2.111	157865
ZMOJ	ZHAJ	Tibetan.DG	Mbuti	-0.0207	-3.294	155916
ZMOJ	ZHAJ	Ticuna	Mbuti	-0.0026	-0.332	157421
ZMOJ	ZHAJ	Tikopia	Mbuti	-0.0102	-1.649	157865
ZMOJ	ZHAJ	Tongan	Mbuti	-0.0075	-1.202	157865
ZMOJ	ZHAJ	Tshwa	Mbuti	0.0043	0.982	157865
ZMOJ	ZHAJ	Tswana	Mbuti	-0.0055	-1.327	157865
ZMOJ	ZHAJ	Tu	Mbuti	-0.0133	-2.403	157865
ZMOJ	ZHAJ	Tubalar	Mbuti	-0.0074	-1.476	157865
ZMOJ	ZHAJ	Tujia	Mbuti	-0.0101	-1.749	157865
ZMOJ	ZHAJ	Tunisian	Mbuti	-0.005	-1.021	157865
ZMOJ	ZHAJ	Turkish	Mbuti	-0.0037	-0.77	157865
ZMOJ	ZHAJ	Turkish_Balikesir	Mbuti	-0.007	-1.302	157865
ZMOJ	ZHAJ	Turkmen	Mbuti	-0.0042	-0.825	157865
ZMOJ	ZHAJ	Tuvinian	Mbuti	-0.0101	-1.862	157865
ZMOJ	ZHAJ	Ukrainian	Mbuti	-0.0044	-0.86	157865
ZMOJ	ZHAJ	Ulchi	Mbuti	-0.008	-1.432	157865
ZMOJ	ZHAJ	UrubuKaapor	Mbuti	-0.0216	-3.038	156563
ZMOJ	ZHAJ	Uygur	Mbuti	-0.0068	-1.375	157865
ZMOJ	ZHAJ	Uzbek	Mbuti	-0.0063	-1.302	157865
ZMOJ	ZHAJ	Vella_Lavella	Mbuti	-0.0072	-1.169	157865
ZMOJ	ZHAJ	Vishwabrahmin	Mbuti	-0.0065	-1.274	157865
ZMOJ	ZHAJ	Wambo	Mbuti	-0.0059	-1.361	157865
ZMOJ	ZHAJ	Wayuu	Mbuti	-0.0095	-1.259	157493
ZMOJ	ZHAJ	Xavante	Mbuti	-0.0107	-1.711	156572
ZMOJ	ZHAJ	Xibo	Mbuti	-0.0112	-1.988	157865
ZMOJ	ZHAJ	Xuun	Mbuti	-0.0063	-1.698	157865
ZMOJ	ZHAJ	Yakut	Mbuti	-0.008	-1.455	157865
ZMOJ	ZHAJ	Yemeni	Mbuti	-0.0056	-1.13	157865
ZMOJ	ZHAJ	Yi	Mbuti	-0.0123	-2.144	157865
ZMOJ	ZHAJ	Yoruba	Mbuti	-0.0053	-1.472	157865
ZMOJ	ZHAJ	Yukagir	Mbuti	-0.0093	-1.726	157865
ZMOJ	ZHAJ	Zapotec	Mbuti	-0.0047	-0.793	157865
ZMOJ	ZHAJ	Zoro	Mbuti	-0.0159	-2.131	155574
ZMOJ	ZHAJ	WHG	Mbuti	-0.0018	-0.256	157852
ZMOJ	ZHAJ	Malta_cluster	Mbuti	-0.004	-0.48	129289
ZMOJ	ZHAJ	Anatolia_ChL	Mbuti	-0.0021	-0.214	114174
ZMOJ	ZHAJ	Anatolia_N_7BC	Mbuti	0.001	0.185	157854
ZMOJ	ZHAJ	Armenia_ChL	Mbuti	0.0026	0.42	154410
ZMOJ	ZHAJ	Armenia_EBA	Mbuti	-0.0055	-0.867	152747
ZMOJ	ZHAJ	Armenia_MLBA	Mbuti	-0.0045	-0.622	149972
ZMOJ	ZHAJ	Villabruna_cluster	Mbuti	-0.0058	-0.922	157862
ZMOJ	ZHAJ	Brillenhohle	Mbuti	-0.0131	-1.051	52540
ZMOJ	ZHAJ	ElMiron_cluster	Mbuti	-0.0129	-1.663	143440
ZMOJ	ZHAJ	Satsurblia_cluster	Mbuti	-0.0002	-0.032	157850
ZMOJ	ZHAJ	Cioclovina1	Mbuti	-0.0298	-0.826	5920
ZMOJ	ZHAJ	Continenza	Mbuti	0.0059	0.101	2551
ZMOJ	ZHAJ	EHG	Mbuti	-0.0163	-2.099	154175
ZMOJ	ZHAJ	Europe_EN	Mbuti	-0.0008	-0.148	157865
ZMOJ	ZHAJ	Europe_LNBA	Mbuti	-0.0026	-0.506	157865
ZMOJ	ZHAJ	Europe_MNChL	Mbuti	-0.0044	-0.821	157865
ZMOJ	ZHAJ	GoyetQ116-1_published	Mbuti	-0.0202	-2.081	127031
ZMOJ	ZHAJ	GoyetQ376-19	Mbuti	-0.0476	-1.585	8655
ZMOJ	ZHAJ	GoyetQ53-1_published	Mbuti	-0.0616	-1.04	2080
ZMOJ	ZHAJ	GoyetQ56-16_published	Mbuti	-0.0482	-0.716	1579
ZMOJ	ZHAJ	Iberia_BA	Mbuti	0.0006	0.053	61746
ZMOJ	ZHAJ	Iberia_Chalcolithic	Mbuti	0.0024	0.272	152535
ZMOJ	ZHAJ	Iboussieres39_published	Mbuti	-0.0589	-1.044	2688
ZMOJ	ZHAJ	Iran_ChL	Mbuti	0.0004	0.062	153321
ZMOJ	ZHAJ	Iran_HotuIIIb	Mbuti	0	0.002	26339
ZMOJ	ZHAJ	Iran_IA.SG	Mbuti	0.0037	0.433	141136
ZMOJ	ZHAJ	Iran_LN	Mbuti	-0.0014	-0.133	87846
ZMOJ	ZHAJ	Iran_N	Mbuti	-0.0018	-0.212	139551
ZMOJ	ZHAJ	Iran_Neolithic.SG	Mbuti	-0.0045	-0.715	157857
ZMOJ	ZHAJ	Kostenki12	Mbuti	-0.024	-0.935	11669
ZMOJ	ZHAJ	Kostenki14	Mbuti	-0.0211	-2.355	147864
ZMOJ	ZHAJ	LateDorset.SG	Mbuti	-0.0366	-2.73	50567
ZMOJ	ZHAJ	LBK_EN	Mbuti	-0.0089	-0.733	66539
ZMOJ	ZHAJ	Levant_BA	Mbuti	0.0004	0.053	143074
ZMOJ	ZHAJ	Levant_N	Mbuti	-0.0012	-0.162	138969
ZMOJ	ZHAJ	Mota.SG	Mbuti	-0.0068	-0.801	157833
ZMOJ	ZHAJ	Motala_HG.SG	Mbuti	-0.0003	-0.038	142640
ZMOJ	ZHAJ	Muierii2	Mbuti	0.0043	0.2	16913
ZMOJ	ZHAJ	Natufian	Mbuti	-0.0022	-0.223	90856
ZMOJ	ZHAJ	Vestonice_cluster	Mbuti	-0.0046	-0.586	139890
ZMOJ	ZHAJ	Ostuni2	Mbuti	-0.0223	-0.524	4280
ZMOJ	ZHAJ	Paglicci108_published	Mbuti	0.1063	1.05	675
ZMOJ	ZHAJ	Paglicci133_published	Mbuti	0.0067	0.266	12864
ZMOJ	ZHAJ	Saqqaq.SG	Mbuti	-0.0157	-1.882	154149
ZMOJ	ZHAJ	SHG	Mbuti	-0.0007	-0.106	154930
ZMOJ	ZHAJ	Steppe_EMBA	Mbuti	-0.0026	-0.487	157864
ZMOJ	ZHAJ	Steppe_Eneolithic	Mbuti	0.0019	0.219	122586
ZMOJ	ZHAJ	Steppe_IA	Mbuti	0.0066	0.797	144580
ZMOJ	ZHAJ	Steppe_MLBA	Mbuti	-0.0073	-1.403	157862
ZMOJ	ZHAJ	Tepecik.SG_reanal	Mbuti	-0.0046	-0.528	108604
ZMOJ	ZHAJ	Ust_Ishim	Mbuti	-0.0122	-1.578	157553
ZMOJ	ZHAJ	Anatolia_EP	Mbuti	0.0054	0.565	137067
ZMOJ	ZHAJ	Levant_N_KFH	Mbuti	-0.0434	-2.29	23044
ZMOJ	ZHAJ	Iron_Gates_HG	Mbuti	-0.0034	-0.576	157831
ZMOJ	ZHAJ	Balkans_Neolithic	Mbuti	-0.0037	-0.563	154934
ZMOJ	ZHAJ	Greece_EN	Mbuti	0.0083	1.177	140101
ZHJ	ZHAJ	AA	Mbuti	-0.0024	-0.591	151250
ZHJ	ZHAJ	Abkhasian	Mbuti	-0.0029	-0.543	151250
ZHJ	ZHAJ	Adygei	Mbuti	-0.0065	-1.287	151250
ZHJ	ZHAJ	Albanian	Mbuti	-0.0048	-0.896	151250
ZHJ	ZHAJ	Aleut	Mbuti	-0.007	-1.304	151250
ZHJ	ZHAJ	Aleut_Tlingit	Mbuti	-0.0067	-1.134	151250
ZHJ	ZHAJ	Algerian	Mbuti	-0.0042	-0.826	151250
ZHJ	ZHAJ	Algonquin	Mbuti	-0.0005	-0.079	151250
ZHJ	ZHAJ	Altaian	Mbuti	-0.0051	-0.9	151250
ZHJ	ZHAJ	Ami	Mbuti	-0.0107	-1.716	151250
ZHJ	ZHAJ	Apalai	Mbuti	-0.0073	-1.052	149901
ZHJ	ZHAJ	Arara	Mbuti	-0.0102	-1.505	149905
ZHJ	ZHAJ	ArgentinePuna	Mbuti	-0.0077	-1.217	149910
ZHJ	ZHAJ	Armenian	Mbuti	-0.0045	-0.868	151250
ZHJ	ZHAJ	Atayal	Mbuti	-0.0076	-1.148	151250
ZHJ	ZHAJ	Australian	Mbuti	-0.0062	-0.941	151250
ZHJ	ZHAJ	Aymara	Mbuti	-0.0046	-0.744	151250
ZHJ	ZHAJ	Balkar	Mbuti	-0.0044	-0.876	151250
ZHJ	ZHAJ	Balochi	Mbuti	-0.0039	-0.78	151250
ZHJ	ZHAJ	BantuKenya	Mbuti	-0.0008	-0.196	151250
ZHJ	ZHAJ	BantuSA	Mbuti	0	-0.008	151250
ZHJ	ZHAJ	BantuSA_Herero	Mbuti	-0.0033	-0.635	151225
ZHJ	ZHAJ	BantuSA_Ovambo	Mbuti	0.0009	0.141	149485
ZHJ	ZHAJ	Basque	Mbuti	-0.0078	-1.522	151250
ZHJ	ZHAJ	BedouinA	Mbuti	-0.0057	-1.205	151250
ZHJ	ZHAJ	BedouinB	Mbuti	-0.0104	-2.005	151250
ZHJ	ZHAJ	Belarusian	Mbuti	-0.0074	-1.406	151250
ZHJ	ZHAJ	Bengali	Mbuti	-0.0026	-0.486	151250
ZHJ	ZHAJ	Biaka	Mbuti	-0.0055	-1.623	151250
ZHJ	ZHAJ	Bolivian	Mbuti	-0.005	-0.827	151250
ZHJ	ZHAJ	Borneo	Mbuti	-0.0061	-1.01	151250
ZHJ	ZHAJ	Brahmin_Tiwari	Mbuti	-0.0065	-1.325	151250
ZHJ	ZHAJ	Brahui	Mbuti	-0.005	-1.058	151250
ZHJ	ZHAJ	Bulgarian	Mbuti	-0.0084	-1.62	151250
ZHJ	ZHAJ	Burusho	Mbuti	-0.0072	-1.451	151250
ZHJ	ZHAJ	Cabecar	Mbuti	-0.0102	-1.496	151250
ZHJ	ZHAJ	Cambodian	Mbuti	-0.0031	-0.519	151250
ZHJ	ZHAJ	Canary_Islander	Mbuti	-0.0039	-0.587	151248
ZHJ	ZHAJ	Chane	Mbuti	-0.0076	-0.945	150757
ZHJ	ZHAJ	Chechen	Mbuti	-0.009	-1.685	151250
ZHJ	ZHAJ	Chilote	Mbuti	-0.0093	-1.585	151250
ZHJ	ZHAJ	Chipewyan	Mbuti	-0.002	-0.346	151250
ZHJ	ZHAJ	Choiseul	Mbuti	-0.0062	-1.013	151250
ZHJ	ZHAJ	Chukchi	Mbuti	-0.0021	-0.358	151250
ZHJ	ZHAJ	Chukchi1	Mbuti	-0.0086	-1.274	151250
ZHJ	ZHAJ	Chuvash	Mbuti	-0.006	-1.144	151250
ZHJ	ZHAJ	Cree	Mbuti	-0.0019	-0.337	151250
ZHJ	ZHAJ	Croatian	Mbuti	-0.0043	-0.827	151250
ZHJ	ZHAJ	Cypriot	Mbuti	-0.0059	-1.12	151250
ZHJ	ZHAJ	Czech	Mbuti	-0.0061	-1.163	151250
ZHJ	ZHAJ	Dai	Mbuti	-0.0062	-1.014	151250
ZHJ	ZHAJ	Damara	Mbuti	-0.0023	-0.601	151250
ZHJ	ZHAJ	Datog	Mbuti	-0.0062	-1.27	151244
ZHJ	ZHAJ	Daur	Mbuti	-0.0044	-0.74	151250
ZHJ	ZHAJ	Dinka	Mbuti	-0.0005	-0.117	151250
ZHJ	ZHAJ	Dolgan	Mbuti	-0.0055	-0.9	151250
ZHJ	ZHAJ	Druze	Mbuti	-0.0086	-1.733	151250
ZHJ	ZHAJ	Egyptian	Mbuti	-0.0065	-1.377	151250
ZHJ	ZHAJ	English	Mbuti	-0.0066	-1.253	151250
ZHJ	ZHAJ	Esan	Mbuti	-0.0053	-1.338	151250
ZHJ	ZHAJ	Eskimo_ChaplinSireniki	Mbuti	-0.0019	-0.31	151250
ZHJ	ZHAJ	Eskimo_Naukan	Mbuti	-0.0023	-0.37	151250
ZHJ	ZHAJ	Estonian	Mbuti	-0.0062	-1.164	151250
ZHJ	ZHAJ	Even	Mbuti	-0.0079	-1.434	151250
ZHJ	ZHAJ	Finnish	Mbuti	-0.0097	-1.785	151250
ZHJ	ZHAJ	French	Mbuti	-0.0062	-1.242	151250
ZHJ	ZHAJ	Gambian	Mbuti	-0.0097	-2.301	151250
ZHJ	ZHAJ	Gana	Mbuti	-0.0025	-0.628	151250
ZHJ	ZHAJ	Georgian	Mbuti	-0.0044	-0.873	151250
ZHJ	ZHAJ	Greek	Mbuti	-0.0084	-1.675	151250
ZHJ	ZHAJ	Guarani	Mbuti	-0.0067	-1.049	151250
ZHJ	ZHAJ	Guarani_GN	Mbuti	-0.0058	-0.872	149907
ZHJ	ZHAJ	Guarani_KW	Mbuti	-0.0093	-1.412	149911
ZHJ	ZHAJ	Gui	Mbuti	-0.0022	-0.535	151250
ZHJ	ZHAJ	GujaratiA	Mbuti	-0.0063	-1.195	151250
ZHJ	ZHAJ	GujaratiB	Mbuti	-0.0061	-1.136	151250
ZHJ	ZHAJ	GujaratiC	Mbuti	-0.0088	-1.607	151250
ZHJ	ZHAJ	GujaratiD	Mbuti	-0.0012	-0.22	151250
ZHJ	ZHAJ	Hadza	Mbuti	-0.005	-1.202	151250
ZHJ	ZHAJ	Hadza1	Mbuti	-0.0088	-1.715	151245
ZHJ	ZHAJ	Haiom	Mbuti	-0.0002	-0.055	151250
ZHJ	ZHAJ	Han	Mbuti	-0.0064	-1.095	151250
ZHJ	ZHAJ	Hazara	Mbuti	-0.0066	-1.254	151250
ZHJ	ZHAJ	Hezhen	Mbuti	-0.0059	-1.002	151250
ZHJ	ZHAJ	Himba	Mbuti	-0.0086	-1.895	151250
ZHJ	ZHAJ	Hoan	Mbuti	-0.0028	-0.68	151250
ZHJ	ZHAJ	Hungarian	Mbuti	-0.0101	-1.976	151250
ZHJ	ZHAJ	Icelandic	Mbuti	-0.0059	-1.124	151250
ZHJ	ZHAJ	Inga	Mbuti	0.0009	0.131	151244
ZHJ	ZHAJ	Iran_Non-Zoroastrian_Fars	Mbuti	-0.0064	-1.306	149846
ZHJ	ZHAJ	Iran_Zoroastrian	Mbuti	-0.0049	-0.944	149846
ZHJ	ZHAJ	Iranian	Mbuti	-0.0049	-0.98	151250
ZHJ	ZHAJ	Italian_North	Mbuti	-0.0072	-1.409	151250
ZHJ	ZHAJ	Italian_South	Mbuti	-0.0103	-1.368	150564
ZHJ	ZHAJ	Itelmen	Mbuti	-0.007	-1.108	151250
ZHJ	ZHAJ	Japanese	Mbuti	-0.0056	-0.953	151250
ZHJ	ZHAJ	Jew_Ashkenazi	Mbuti	-0.0054	-1.007	151250
ZHJ	ZHAJ	Jew_Cochin	Mbuti	-0.0029	-0.54	151250
ZHJ	ZHAJ	Jew_Ethiopian	Mbuti	-0.0081	-1.728	151250
ZHJ	ZHAJ	Jew_Georgian	Mbuti	-0.0079	-1.37	151250
ZHJ	ZHAJ	Jew_Iranian	Mbuti	-0.0034	-0.641	151250
ZHJ	ZHAJ	Jew_Iraqi	Mbuti	-0.0063	-1.156	151250
ZHJ	ZHAJ	Jew_Libyan	Mbuti	-0.0085	-1.582	151250
ZHJ	ZHAJ	Jew_Moroccan	Mbuti	-0.0067	-1.254	151250
ZHJ	ZHAJ	Jew_Tunisian	Mbuti	-0.0035	-0.651	151250
ZHJ	ZHAJ	Jew_Turkish	Mbuti	-0.0033	-0.623	151250
ZHJ	ZHAJ	Jew_Yemenite	Mbuti	-0.0021	-0.39	151250
ZHJ	ZHAJ	Jordanian	Mbuti	-0.0074	-1.427	151250
ZHJ	ZHAJ	Ju_hoan_North	Mbuti	-0.0038	-0.974	151250
ZHJ	ZHAJ	Ju_hoan_South	Mbuti	0	0.004	151250
ZHJ	ZHAJ	Kalash	Mbuti	-0.0025	-0.49	151250
ZHJ	ZHAJ	Kalmyk	Mbuti	-0.008	-1.405	151250
ZHJ	ZHAJ	Kaqchikel	Mbuti	-0.0059	-0.939	151250
ZHJ	ZHAJ	Karitiana	Mbuti	-0.0136	-2.001	151250
ZHJ	ZHAJ	Kgalagadi	Mbuti	-0.0023	-0.551	151250
ZHJ	ZHAJ	Kharia	Mbuti	-0.0027	-0.523	151250
ZHJ	ZHAJ	Khomani	Mbuti	-0.0025	-0.645	151250
ZHJ	ZHAJ	Khwe	Mbuti	0	-0.004	151250
ZHJ	ZHAJ	Kikuyu	Mbuti	-0.0078	-1.698	151250
ZHJ	ZHAJ	Kinh	Mbuti	-0.0094	-1.556	151250
ZHJ	ZHAJ	Kolombangara	Mbuti	-0.0124	-2.002	151250
ZHJ	ZHAJ	Korean	Mbuti	-0.0089	-1.425	151250
ZHJ	ZHAJ	Koryak	Mbuti	-0.0056	-0.879	151250
ZHJ	ZHAJ	Kumyk	Mbuti	-0.0041	-0.779	151250
ZHJ	ZHAJ	Kusunda	Mbuti	-0.0018	-0.318	151250
ZHJ	ZHAJ	Kyrgyz	Mbuti	-0.0029	-0.533	151250
ZHJ	ZHAJ	Lahu	Mbuti	-0.0042	-0.673	151250
ZHJ	ZHAJ	Lebanese	Mbuti	-0.0049	-0.936	151250
ZHJ	ZHAJ	Lezgin	Mbuti	-0.0059	-1.139	151250
ZHJ	ZHAJ	Lithuanian	Mbuti	-0.0098	-1.81	151250
ZHJ	ZHAJ	Lodhi	Mbuti	-0.0031	-0.631	151250
ZHJ	ZHAJ	Luhya	Mbuti	-0.0025	-0.622	151250
ZHJ	ZHAJ	Luo	Mbuti	-0.0005	-0.118	151250
ZHJ	ZHAJ	Makira	Mbuti	-0.01	-1.667	151250
ZHJ	ZHAJ	Makrani	Mbuti	-0.001	-0.216	151250
ZHJ	ZHAJ	Mala	Mbuti	-0.0065	-1.3	151250
ZHJ	ZHAJ	Malaita	Mbuti	-0.0099	-1.602	151250
ZHJ	ZHAJ	Maltese	Mbuti	-0.0061	-1.163	151250
ZHJ	ZHAJ	Mamanwa	Mbuti	-0.0064	-1.049	151250
ZHJ	ZHAJ	Mamanwa1	Mbuti	-0.0038	-0.62	151250
ZHJ	ZHAJ	Mandenka	Mbuti	-0.002	-0.526	151250
ZHJ	ZHAJ	Mansi	Mbuti	-0.0068	-1.248	151250
ZHJ	ZHAJ	Masai	Mbuti	-0.004	-1.006	151250
ZHJ	ZHAJ	Mayan	Mbuti	-0.0082	-1.409	151250
ZHJ	ZHAJ	Mende	Mbuti	-0.0026	-0.649	151250
ZHJ	ZHAJ	Miao	Mbuti	-0.0061	-0.995	151250
ZHJ	ZHAJ	Mixe	Mbuti	-0.0014	-0.229	151250
ZHJ	ZHAJ	Mixtec	Mbuti	-0.006	-0.993	151250
ZHJ	ZHAJ	Mongola	Mbuti	-0.0083	-1.388	151250
ZHJ	ZHAJ	Mordovian	Mbuti	-0.0064	-1.237	151250
ZHJ	ZHAJ	Mozabite	Mbuti	-0.0064	-1.309	151250
ZHJ	ZHAJ	Nama	Mbuti	-0.0052	-1.424	151250
ZHJ	ZHAJ	Naro	Mbuti	-0.0002	-0.05	151250
ZHJ	ZHAJ	Nasioi	Mbuti	-0.006	-0.947	151250
ZHJ	ZHAJ	Naxi	Mbuti	-0.0083	-1.355	151250
ZHJ	ZHAJ	New_Guinea	Mbuti	-0.0036	-0.561	151250
ZHJ	ZHAJ	Nganasan	Mbuti	-0.0084	-1.349	151250
ZHJ	ZHAJ	Nggela	Mbuti	-0.0048	-0.779	151250
ZHJ	ZHAJ	Nogai	Mbuti	-0.0092	-1.822	151250
ZHJ	ZHAJ	Norwegian	Mbuti	-0.0073	-1.369	151250
ZHJ	ZHAJ	Ojibwa	Mbuti	-0.0077	-1.422	151250
ZHJ	ZHAJ	Onge	Mbuti	-0.0071	-1.125	151250
ZHJ	ZHAJ	Ontong_Java	Mbuti	-0.0045	-0.729	151250
ZHJ	ZHAJ	Orcadian	Mbuti	-0.0072	-1.388	151250
ZHJ	ZHAJ	Oromo	Mbuti	-0.0041	-0.874	151250
ZHJ	ZHAJ	Oroqen	Mbuti	-0.0074	-1.261	151250
ZHJ	ZHAJ	Ossetian	Mbuti	-0.0051	-0.964	151250
ZHJ	ZHAJ	Palestinian	Mbuti	-0.005	-1.043	151250
ZHJ	ZHAJ	Papuan	Mbuti	-0.0067	-1.015	151250
ZHJ	ZHAJ	Papuan_Central	Mbuti	-0.0087	-1.408	151250
ZHJ	ZHAJ	Papuan_Gulf	Mbuti	-0.0063	-0.947	151250
ZHJ	ZHAJ	Pathan	Mbuti	-0.0061	-1.247	151250
ZHJ	ZHAJ	Piapoco	Mbuti	-0.0096	-1.422	151250
ZHJ	ZHAJ	Pima	Mbuti	-0.0054	-0.847	151250
ZHJ	ZHAJ	Punjabi	Mbuti	-0.0049	-0.939	151250
ZHJ	ZHAJ	Quechua	Mbuti	-0.0024	-0.39	151250
ZHJ	ZHAJ	Ranongga	Mbuti	-0.0102	-1.619	151250
ZHJ	ZHAJ	Rennell_and_Bellona	Mbuti	-0.0066	-0.975	151250
ZHJ	ZHAJ	Russell	Mbuti	-0.0094	-1.416	151250
ZHJ	ZHAJ	Russian	Mbuti	-0.0058	-1.158	151250
ZHJ	ZHAJ	Saami.DG	Mbuti	-0.0168	-2.655	149319
ZHJ	ZHAJ	Saharawi	Mbuti	-0.0075	-1.435	151250
ZHJ	ZHAJ	Sandawe	Mbuti	-0.0041	-1.104	151250
ZHJ	ZHAJ	Santa_Cruz	Mbuti	-0.0076	-1.187	151250
ZHJ	ZHAJ	Santa_Isabel	Mbuti	-0.0053	-0.887	151250
ZHJ	ZHAJ	Sardinian	Mbuti	-0.0078	-1.489	151250
ZHJ	ZHAJ	Saudi	Mbuti	-0.008	-1.521	151250
ZHJ	ZHAJ	Savo	Mbuti	-0.0077	-1.25	151250
ZHJ	ZHAJ	Scottish	Mbuti	-0.0082	-1.454	151250
ZHJ	ZHAJ	Selkup	Mbuti	-0.005	-0.917	151250
ZHJ	ZHAJ	Semende	Mbuti	-0.0077	-1.255	151250
ZHJ	ZHAJ	She	Mbuti	-0.0069	-1.112	151250
ZHJ	ZHAJ	Sherpa.DG	Mbuti	-0.0065	-0.976	149317
ZHJ	ZHAJ	Shua	Mbuti	0.0002	0.056	151250
ZHJ	ZHAJ	Sicilian	Mbuti	-0.0093	-1.797	151250
ZHJ	ZHAJ	Sindhi_Pakistan	Mbuti	-0.0045	-0.917	151250
ZHJ	ZHAJ	Somali	Mbuti	-0.0059	-1.414	151250
ZHJ	ZHAJ	Spanish	Mbuti	-0.0069	-1.408	151250
ZHJ	ZHAJ	Spanish_North	Mbuti	-0.0088	-1.59	151250
ZHJ	ZHAJ	Surui	Mbuti	-0.0046	-0.662	151250
ZHJ	ZHAJ	Syrian	Mbuti	-0.0053	-1.049	151250
ZHJ	ZHAJ	Taa_East	Mbuti	-0.0018	-0.439	151250
ZHJ	ZHAJ	Taa_North	Mbuti	-0.0016	-0.381	151250
ZHJ	ZHAJ	Taa_West	Mbuti	-0.0027	-0.689	151250
ZHJ	ZHAJ	Tajik	Mbuti	-0.0056	-1.094	151250
ZHJ	ZHAJ	Thai	Mbuti	-0.0072	-1.224	151250
ZHJ	ZHAJ	Tibetan.DG	Mbuti	-0.0113	-1.683	149308
ZHJ	ZHAJ	Ticuna	Mbuti	-0.006	-0.762	150817
ZHJ	ZHAJ	Tikopia	Mbuti	-0.0088	-1.338	151250
ZHJ	ZHAJ	Tongan	Mbuti	-0.0099	-1.574	151250
ZHJ	ZHAJ	Tshwa	Mbuti	0.0009	0.218	151250
ZHJ	ZHAJ	Tswana	Mbuti	-0.0053	-1.298	151250
ZHJ	ZHAJ	Tu	Mbuti	-0.0033	-0.573	151250
ZHJ	ZHAJ	Tubalar	Mbuti	-0.0065	-1.218	151250
ZHJ	ZHAJ	Tujia	Mbuti	-0.0062	-1.002	151250
ZHJ	ZHAJ	Tunisian	Mbuti	-0.0026	-0.524	151250
ZHJ	ZHAJ	Turkish	Mbuti	-0.0062	-1.273	151250
ZHJ	ZHAJ	Turkish_Balikesir	Mbuti	-0.0107	-1.969	151250
ZHJ	ZHAJ	Turkmen	Mbuti	-0.0038	-0.738	151250
ZHJ	ZHAJ	Tuvinian	Mbuti	-0.0053	-0.952	151250
ZHJ	ZHAJ	Ukrainian	Mbuti	-0.0061	-1.172	151250
ZHJ	ZHAJ	Ulchi	Mbuti	-0.0066	-1.133	151250
ZHJ	ZHAJ	UrubuKaapor	Mbuti	-0.006	-0.841	149901
ZHJ	ZHAJ	Uygur	Mbuti	-0.006	-1.169	151250
ZHJ	ZHAJ	Uzbek	Mbuti	-0.0086	-1.699	151250
ZHJ	ZHAJ	Vella_Lavella	Mbuti	-0.0078	-1.292	151250
ZHJ	ZHAJ	Vishwabrahmin	Mbuti	-0.0023	-0.447	151250
ZHJ	ZHAJ	Wambo	Mbuti	-0.0025	-0.585	151250
ZHJ	ZHAJ	Wayuu	Mbuti	0.002	0.272	150880
ZHJ	ZHAJ	Xavante	Mbuti	-0.0032	-0.488	149911
ZHJ	ZHAJ	Xibo	Mbuti	-0.0049	-0.821	151250
ZHJ	ZHAJ	Xuun	Mbuti	-0.0005	-0.128	151250
ZHJ	ZHAJ	Yakut	Mbuti	-0.0079	-1.375	151250
ZHJ	ZHAJ	Yemeni	Mbuti	-0.0032	-0.629	151250
ZHJ	ZHAJ	Yi	Mbuti	-0.0056	-0.924	151250
ZHJ	ZHAJ	Yoruba	Mbuti	-0.0021	-0.603	151250
ZHJ	ZHAJ	Yukagir	Mbuti	-0.0046	-0.835	151250
ZHJ	ZHAJ	Zapotec	Mbuti	-0.0008	-0.128	151250
ZHJ	ZHAJ	Zoro	Mbuti	0.0001	0.015	148991
ZHJ	ZHAJ	WHG	Mbuti	-0.0073	-1.098	151237
ZHJ	ZHAJ	Malta_cluster	Mbuti	-0.0075	-0.871	122531
ZHJ	ZHAJ	Anatolia_ChL	Mbuti	-0.0247	-2.581	104206
ZHJ	ZHAJ	Anatolia_N_7BC	Mbuti	-0.0086	-1.61	151239
ZHJ	ZHAJ	Armenia_ChL	Mbuti	-0.0106	-1.679	146733
ZHJ	ZHAJ	Armenia_EBA	Mbuti	-0.0117	-1.737	144883
ZHJ	ZHAJ	Armenia_MLBA	Mbuti	-0.0054	-0.757	142211
ZHJ	ZHAJ	Villabruna_cluster	Mbuti	-0.0116	-1.813	151247
ZHJ	ZHAJ	Brillenhohle	Mbuti	-0.01	-0.732	48506
ZHJ	ZHAJ	ElMiron_cluster	Mbuti	-0.0155	-1.971	134831
ZHJ	ZHAJ	Satsurblia_cluster	Mbuti	-0.0059	-0.78	151235
ZHJ	ZHAJ	Cioclovina1	Mbuti	-0.0397	-1.066	5282
ZHJ	ZHAJ	Continenza	Mbuti	-0.0143	-0.244	2318
ZHJ	ZHAJ	EHG	Mbuti	-0.0248	-3.207	147101
ZHJ	ZHAJ	Europe_EN	Mbuti	-0.0075	-1.388	151250
ZHJ	ZHAJ	Europe_LNBA	Mbuti	-0.0102	-2.02	151249
ZHJ	ZHAJ	Europe_MNChL	Mbuti	-0.0119	-2.175	151250
ZHJ	ZHAJ	GoyetQ116-1_published	Mbuti	-0.0112	-1.121	117550
ZHJ	ZHAJ	GoyetQ376-19	Mbuti	0.0216	0.689	7876
ZHJ	ZHAJ	GoyetQ53-1_published	Mbuti	-0.0584	-0.942	1812
ZHJ	ZHAJ	GoyetQ56-16_published	Mbuti	0.0582	0.8	1477
ZHJ	ZHAJ	Iberia_BA	Mbuti	-0.0076	-0.647	59062
ZHJ	ZHAJ	Iberia_Chalcolithic	Mbuti	-0.0125	-1.376	145637
ZHJ	ZHAJ	Iboussieres39_published	Mbuti	-0.0291	-0.497	2437
ZHJ	ZHAJ	Iran_ChL	Mbuti	-0.0115	-1.768	145606
ZHJ	ZHAJ	Iran_HotuIIIb	Mbuti	-0.0121	-0.667	23749
ZHJ	ZHAJ	Iran_IA.SG	Mbuti	-0.0055	-0.614	134543
ZHJ	ZHAJ	Iran_LN	Mbuti	-0.0005	-0.049	80810
ZHJ	ZHAJ	Iran_N	Mbuti	-0.0012	-0.147	130091
ZHJ	ZHAJ	Iran_Neolithic.SG	Mbuti	-0.0063	-0.989	151237
ZHJ	ZHAJ	Kostenki12	Mbuti	-0.009	-0.342	10761
ZHJ	ZHAJ	Kostenki14	Mbuti	-0.0119	-1.321	142294
ZHJ	ZHAJ	LateDorset.SG	Mbuti	0.0031	0.226	47371
ZHJ	ZHAJ	LBK_EN	Mbuti	-0.0005	-0.039	62314
ZHJ	ZHAJ	Levant_BA	Mbuti	-0.0051	-0.732	133237
ZHJ	ZHAJ	Levant_N	Mbuti	-0.0176	-2.287	128671
ZHJ	ZHAJ	Mota.SG	Mbuti	-0.0149	-1.817	151219
ZHJ	ZHAJ	Motala_HG.SG	Mbuti	-0.0206	-2.39	136470
ZHJ	ZHAJ	Muierii2	Mbuti	-0.0136	-0.617	15123
ZHJ	ZHAJ	Natufian	Mbuti	-0.0153	-1.506	82119
ZHJ	ZHAJ	Vestonice_cluster	Mbuti	-0.0103	-1.218	130934
ZHJ	ZHAJ	Ostuni2	Mbuti	-0.0866	-2.056	3869
ZHJ	ZHAJ	Paglicci108_published	Mbuti	0.1648	1.491	589
ZHJ	ZHAJ	Paglicci133_published	Mbuti	0.0386	1.505	11704
ZHJ	ZHAJ	Saqqaq.SG	Mbuti	-0.005	-0.561	147014
ZHJ	ZHAJ	SHG	Mbuti	-0.0177	-2.615	147810
ZHJ	ZHAJ	Steppe_EMBA	Mbuti	-0.0088	-1.675	151246
ZHJ	ZHAJ	Steppe_Eneolithic	Mbuti	-0.0149	-1.814	115316
ZHJ	ZHAJ	Steppe_IA	Mbuti	0.0043	0.48	137148
ZHJ	ZHAJ	Steppe_MLBA	Mbuti	-0.0097	-1.853	151250
ZHJ	ZHAJ	Tepecik.SG_reanal	Mbuti	-0.0022	-0.244	103462
ZHJ	ZHAJ	Ust_Ishim	Mbuti	-0.0161	-2.08	150931
ZHJ	ZHAJ	Anatolia_EP	Mbuti	-0.0081	-0.805	128844
ZHJ	ZHAJ	Levant_N_KFH	Mbuti	-0.0303	-1.512	20669
ZHJ	ZHAJ	Iron_Gates_HG	Mbuti	-0.016	-2.704	151182
ZHJ	ZHAJ	Balkans_Neolithic	Mbuti	0.0022	0.313	147574
ZHJ	ZHAJ	Greece_EN	Mbuti	-0.0017	-0.237	130131
