# Supplementary material for: Late Pleistocene human genome suggests a local origin for the first farmers of central Anatolia
Source: Nat Commun. 2019 Mar 19;10:1218. doi: 10.1038/s41467-019-09209-7 (PMC6425003; doi:10.1038/s41467-019-09209-7)
Supplement: Supplementary file 15 — Supplementary Data 11 [file 41467_2019_9209_MOESM15_ESM.xlsx]

## Sheet: Sheet1
Supplementary Data 11: Permutation test of D(AAF, AHG; test, Mbuti). In each test, AAF* includes AHG and all AAF individuals except the one in Pop2. Global modern and ancient “test” populations are given in “pop 3”, “Mbuti” is used as the outgroup. The Z scores were calculated from a 5 cM block jackknifing standard error.
Pop1	Pop2	Pop3	Pop4	F4	Z	nSNPs
AAF*	Luk10	GoyetQ56-16_published	Mbuti	0.0193	0.529	3917
AAF*	Luk10	Continenza	Mbuti	0.0179	0.62	6343
AAF*	Luk10	Iboussieres39_published	Mbuti	0.0156	0.555	6550
AAF*	Luk10	GoyetQ376-19	Mbuti	0.014	0.872	21169
AAF*	Luk10	Saqqaq.SG	Mbuti	0.0127	2.315	412988
AAF*	Luk10	Natufian	Mbuti	0.0103	1.788	216175
AAF*	Luk10	Lahu	Mbuti	0.0099	2.7	425541
AAF*	Luk10	Ami	Mbuti	0.0095	2.483	425541
AAF*	Luk10	Tongan	Mbuti	0.0089	2.339	425541
AAF*	Luk10	GoyetQ116-1_published	Mbuti	0.0089	1.548	323092
AAF*	Luk10	Mamanwa	Mbuti	0.0085	2.217	425541
AAF*	Luk10	ElMiron_cluster	Mbuti	0.0085	1.79	374309
AAF*	Luk10	Kostenki12	Mbuti	0.0083	0.595	29226
AAF*	Luk10	Borneo	Mbuti	0.0081	2.263	425541
AAF*	Luk10	Mamanwa1	Mbuti	0.0081	2.201	425541
AAF*	Luk10	Ontong_Java	Mbuti	0.0081	2.111	425541
AAF*	Luk10	Papuan_Gulf	Mbuti	0.008	1.915	425541
AAF*	Luk10	Mota.SG	Mbuti	0.0078	1.649	425451
AAF*	Luk10	Japanese	Mbuti	0.0077	2.147	425541
AAF*	Luk10	Sherpa.DG	Mbuti	0.0077	1.84	420214
AAF*	Luk10	Han	Mbuti	0.0076	2.115	425541
AAF*	Luk10	Rennell_and_Bellona	Mbuti	0.0076	1.89	425541
AAF*	Luk10	Semende	Mbuti	0.0076	2.017	425541
AAF*	Luk10	Nasioi	Mbuti	0.0075	1.84	425541
AAF*	Luk10	LateDorset.SG	Mbuti	0.0075	1.048	132609
AAF*	Luk10	Atayal	Mbuti	0.0073	1.828	425541
AAF*	Luk10	Choiseul	Mbuti	0.0073	1.905	425541
AAF*	Luk10	Miao	Mbuti	0.0073	2.021	425541
AAF*	Luk10	Iran_LN	Mbuti	0.0073	1.141	216686
AAF*	Luk10	Savo	Mbuti	0.0072	1.937	425541
AAF*	Luk10	Kinh	Mbuti	0.0071	1.976	425541
AAF*	Luk10	Hezhen	Mbuti	0.007	1.881	425541
AAF*	Luk10	Koryak	Mbuti	0.0068	1.806	425541
AAF*	Luk10	Malaita	Mbuti	0.0068	1.781	425541
AAF*	Luk10	Daur	Mbuti	0.0067	1.862	425541
AAF*	Luk10	Makira	Mbuti	0.0067	1.761	425541
AAF*	Luk10	Oroqen	Mbuti	0.0067	1.826	425541
AAF*	Luk10	Dai	Mbuti	0.0066	1.774	425541
AAF*	Luk10	Ostuni2	Mbuti	0.0065	0.288	9698
AAF*	Luk10	Korean	Mbuti	0.0064	1.731	425541
AAF*	Luk10	Steppe_Eneolithic	Mbuti	0.0064	1.302	316131
AAF*	Luk10	She	Mbuti	0.0062	1.68	425541
AAF*	Luk10	Villabruna_cluster	Mbuti	0.0062	1.488	425527
AAF*	Luk10	Cambodian	Mbuti	0.0061	1.734	425541
AAF*	Luk10	Ticuna	Mbuti	0.0061	1.175	424335
AAF*	Luk10	Kolombangara	Mbuti	0.006	1.574	425541
AAF*	Luk10	Tujia	Mbuti	0.006	1.622	425541
AAF*	Luk10	Ulchi	Mbuti	0.006	1.695	425541
AAF*	Luk10	Yi	Mbuti	0.006	1.661	425541
AAF*	Luk10	Santa_Isabel	Mbuti	0.0059	1.565	425541
AAF*	Luk10	Motala_HG.SG	Mbuti	0.0059	1.108	382268
AAF*	Luk10	Aymara	Mbuti	0.0058	1.435	425541
AAF*	Luk10	Italian_South	Mbuti	0.0058	1.194	423609
AAF*	Luk10	Itelmen	Mbuti	0.0058	1.494	425541
AAF*	Luk10	Naxi	Mbuti	0.0056	1.526	425541
AAF*	Luk10	Nggela	Mbuti	0.0056	1.495	425541
AAF*	Luk10	SHG	Mbuti	0.0056	1.303	413922
AAF*	Luk10	Iron_Gates_HG	Mbuti	0.0056	1.445	425230
AAF*	Luk10	Hoan	Mbuti	0.0054	2.236	425541
AAF*	Luk10	Yukagir	Mbuti	0.0054	1.552	425541
AAF*	Luk10	Tepecik.SG_reanal	Mbuti	0.0054	1.011	287446
AAF*	Luk10	Kalmyk	Mbuti	0.0053	1.561	425541
AAF*	Luk10	Mongola	Mbuti	0.0053	1.446	425541
AAF*	Luk10	Dolgan	Mbuti	0.0052	1.385	425541
AAF*	Luk10	Khomani	Mbuti	0.0051	2.231	425541
AAF*	Luk10	Russell	Mbuti	0.0051	1.231	425540
AAF*	Luk10	Selkup	Mbuti	0.005	1.413	425541
AAF*	Luk10	Vella_Lavella	Mbuti	0.005	1.3	425541
AAF*	Luk10	Vestonice_cluster	Mbuti	0.005	1.055	362159
AAF*	Luk10	Kusunda	Mbuti	0.0049	1.368	425541
AAF*	Luk10	New_Guinea	Mbuti	0.0048	1.171	425541
AAF*	Luk10	UrubuKaapor	Mbuti	0.0048	1.073	421754
AAF*	Luk10	Armenia_ChL	Mbuti	0.0048	1.221	410024
AAF*	Luk10	Eskimo_Naukan	Mbuti	0.0047	1.242	425541
AAF*	Luk10	Naro	Mbuti	0.0047	1.937	425541
AAF*	Luk10	Altaian	Mbuti	0.0046	1.327	425541
AAF*	Luk10	Apalai	Mbuti	0.0046	1.066	421755
AAF*	Luk10	Guarani_GN	Mbuti	0.0046	1.135	421763
AAF*	Luk10	Ju_hoan_South	Mbuti	0.0046	1.723	425541
AAF*	Luk10	Chukchi	Mbuti	0.0045	1.24	425541
AAF*	Luk10	Nganasan	Mbuti	0.0045	1.159	425541
AAF*	Luk10	Chane	Mbuti	0.0044	0.88	424175
AAF*	Luk10	Yakut	Mbuti	0.0044	1.221	425541
AAF*	Luk10	Taa_North	Mbuti	0.0043	1.691	425541
AAF*	Luk10	Xibo	Mbuti	0.0043	1.196	425541
AAF*	Luk10	Thai	Mbuti	0.0042	1.192	425541
AAF*	Luk10	Cabecar	Mbuti	0.0041	0.9	425541
AAF*	Luk10	Even	Mbuti	0.0041	1.205	425541
AAF*	Luk10	Papuan_Central	Mbuti	0.0041	1.048	425541
AAF*	Luk10	Chukchi1	Mbuti	0.004	0.922	425541
AAF*	Luk10	Ju_hoan_North	Mbuti	0.004	1.689	425541
AAF*	Luk10	Tikopia	Mbuti	0.0039	0.992	425541
AAF*	Luk10	Kgalagadi	Mbuti	0.0038	1.506	425541
AAF*	Luk10	Kikuyu	Mbuti	0.0038	1.401	425541
AAF*	Luk10	Tu	Mbuti	0.0038	1.079	425541
AAF*	Luk10	Papuan	Mbuti	0.0037	0.878	425541
AAF*	Luk10	Brillenhohle	Mbuti	0.0036	0.531	132844
AAF*	Luk10	Piapoco	Mbuti	0.0035	0.819	425541
AAF*	Luk10	Taa_West	Mbuti	0.0035	1.528	425541
AAF*	Luk10	Ranongga	Mbuti	0.0034	0.897	425541
AAF*	Luk10	Tibetan.DG	Mbuti	0.0034	0.81	420197
AAF*	Luk10	Tswana	Mbuti	0.0034	1.393	425541
AAF*	Luk10	Tuvinian	Mbuti	0.0034	0.965	425541
AAF*	Luk10	Muierii2	Mbuti	0.0034	0.306	40882
AAF*	Luk10	Bolivian	Mbuti	0.0033	0.832	425541
AAF*	Luk10	Chilote	Mbuti	0.0033	0.859	425541
AAF*	Luk10	WHG	Mbuti	0.0033	0.725	425492
AAF*	Luk10	Pima	Mbuti	0.0031	0.769	425541
AAF*	Luk10	Biaka	Mbuti	0.003	1.566	425541
AAF*	Luk10	Guarani_KW	Mbuti	0.003	0.737	421774
AAF*	Luk10	Uygur	Mbuti	0.003	0.929	425541
AAF*	Luk10	Australian	Mbuti	0.0029	0.715	425541
AAF*	Luk10	Gana	Mbuti	0.0029	1.238	425541
AAF*	Luk10	Kharia	Mbuti	0.0029	0.872	425541
AAF*	Luk10	Xuun	Mbuti	0.0029	1.28	425541
AAF*	Luk10	Zapotec	Mbuti	0.0029	0.741	425541
AAF*	Luk10	Mandenka	Mbuti	0.0028	1.241	425541
AAF*	Luk10	Mayan	Mbuti	0.0028	0.744	425541
AAF*	Luk10	Mixtec	Mbuti	0.0028	0.731	425541
AAF*	Luk10	Punjabi	Mbuti	0.0028	0.852	425541
AAF*	Luk10	BantuSA	Mbuti	0.0027	1.089	425541
AAF*	Luk10	Hazara	Mbuti	0.0027	0.839	425541
AAF*	Luk10	Surui	Mbuti	0.0027	0.632	425541
AAF*	Luk10	Gui	Mbuti	0.0026	1.003	425541
AAF*	Luk10	Ojibwa	Mbuti	0.0024	0.696	425541
AAF*	Luk10	Damara	Mbuti	0.0023	0.984	425541
AAF*	Luk10	Esan	Mbuti	0.0023	0.967	425541
AAF*	Luk10	Eskimo_ChaplinSireniki	Mbuti	0.0023	0.58	425541
AAF*	Luk10	Kaqchikel	Mbuti	0.0023	0.541	425541
AAF*	Luk10	Nama	Mbuti	0.0023	1.086	425541
AAF*	Luk10	Santa_Cruz	Mbuti	0.0023	0.566	425541
AAF*	Luk10	Tubalar	Mbuti	0.0023	0.708	425541
AAF*	Luk10	Guarani	Mbuti	0.0022	0.541	425541
AAF*	Luk10	Mixe	Mbuti	0.0022	0.529	425541
AAF*	Luk10	Xavante	Mbuti	0.0022	0.525	421775
AAF*	Luk10	GujaratiC	Mbuti	0.0021	0.589	425541
AAF*	Luk10	Lodhi	Mbuti	0.0021	0.653	425541
AAF*	Luk10	ArgentinePuna	Mbuti	0.0018	0.436	421773
AAF*	Luk10	Canary_Islander	Mbuti	0.0018	0.477	425535
AAF*	Luk10	Datog	Mbuti	0.0018	0.621	425523
AAF*	Luk10	Gambian	Mbuti	0.0018	0.726	425541
AAF*	Luk10	Shua	Mbuti	0.0018	0.787	425541
AAF*	Luk10	Scottish	Mbuti	0.0017	0.47	425541
AAF*	Luk10	Cree	Mbuti	0.0016	0.446	425541
AAF*	Luk10	Hadza	Mbuti	0.0016	0.627	425541
AAF*	Luk10	Jew_Moroccan	Mbuti	0.0016	0.511	425541
AAF*	Luk10	Lebanese	Mbuti	0.0016	0.494	425541
AAF*	Luk10	Algerian	Mbuti	0.0015	0.472	425541
AAF*	Luk10	Karitiana	Mbuti	0.0015	0.349	425541
AAF*	Luk10	Ust_Ishim	Mbuti	0.0015	0.291	424603
AAF*	Luk10	Levant_N_KFH	Mbuti	0.0015	0.143	52994
AAF*	Luk10	Inga	Mbuti	0.0014	0.314	425529
AAF*	Luk10	Khwe	Mbuti	0.0014	0.622	425541
AAF*	Luk10	Mansi	Mbuti	0.0014	0.394	425541
AAF*	Luk10	Yoruba	Mbuti	0.0014	0.665	425541
AAF*	Luk10	Arara	Mbuti	0.0013	0.306	421763
AAF*	Luk10	Masai	Mbuti	0.0013	0.525	425541
AAF*	Luk10	Nogai	Mbuti	0.0013	0.419	425541
AAF*	Luk10	Uzbek	Mbuti	0.0013	0.44	425541
AAF*	Luk10	EHG	Mbuti	0.0013	0.265	411614
AAF*	Luk10	Lithuanian	Mbuti	0.0012	0.352	425541
AAF*	Luk10	Taa_East	Mbuti	0.0012	0.47	425541
AAF*	Luk10	CHG	Mbuti	0.0012	0.255	425477
AAF*	Luk10	Iberia_Chalcolithic	Mbuti	0.0012	0.219	407329
AAF*	Luk10	Kyrgyz	Mbuti	0.0011	0.337	425541
AAF*	Luk10	Luhya	Mbuti	0.0011	0.499	425541
AAF*	Luk10	Vishwabrahmin	Mbuti	0.0011	0.349	425541
AAF*	Luk10	AA	Mbuti	0.001	0.431	425541
AAF*	Luk10	Algonquin	Mbuti	0.001	0.273	425541
AAF*	Luk10	Chipewyan	Mbuti	0.001	0.279	425541
AAF*	Luk10	Tunisian	Mbuti	0.001	0.319	425541
AAF*	Luk10	Europe_LNBA	Mbuti	0.001	0.313	425540
AAF*	Luk10	Iberia_BA	Mbuti	0.001	0.142	164769
AAF*	Luk10	Balkar	Mbuti	0.0009	0.269	425541
AAF*	Luk10	Bengali	Mbuti	0.0009	0.269	425541
AAF*	Luk10	Mende	Mbuti	0.0009	0.393	425541
AAF*	Luk10	Wambo	Mbuti	0.0008	0.317	425541
AAF*	Luk10	English	Mbuti	0.0007	0.21	425541
AAF*	Luk10	Hadza1	Mbuti	0.0007	0.225	425529
AAF*	Luk10	Ukrainian	Mbuti	0.0007	0.209	425541
AAF*	Luk10	Steppe_EMBA	Mbuti	0.0007	0.204	425528
AAF*	Luk10	Belarusian	Mbuti	0.0006	0.186	425541
AAF*	Luk10	Somali	Mbuti	0.0006	0.241	425541
AAF*	Luk10	Aleut_Tlingit	Mbuti	0.0005	0.14	425541
AAF*	Luk10	Jew_Ethiopian	Mbuti	0.0005	0.193	425541
AAF*	Luk10	Onge	Mbuti	0.0005	0.137	425541
AAF*	Luk10	Wayuu	Mbuti	0.0005	0.098	424518
AAF*	Luk10	Iran_N	Mbuti	0.0005	0.102	356260
AAF*	Luk10	Kostenki14	Mbuti	0.0005	0.093	403359
AAF*	Luk10	Himba	Mbuti	0.0004	0.13	425540
AAF*	Luk10	Iranian	Mbuti	0.0004	0.13	425541
AAF*	Luk10	BantuSA_Ovambo	Mbuti	0.0003	0.075	420473
AAF*	Luk10	Lezgin	Mbuti	0.0003	0.096	425541
AAF*	Luk10	Brahmin_Tiwari	Mbuti	0.0002	0.059	425541
AAF*	Luk10	Saharawi	Mbuti	0.0002	0.069	425541
AAF*	Luk10	Turkmen	Mbuti	0.0002	0.062	425541
AAF*	Luk10	Anatolia_ChL	Mbuti	0.0002	0.034	282696
AAF*	Luk10	Mala	Mbuti	0.0001	0.029	425541
AAF*	Luk10	Mordovian	Mbuti	0.0001	0.041	425541
AAF*	Luk10	Tshwa	Mbuti	0.0001	0.059	425541
AAF*	Luk10	Turkish_Balikesir	Mbuti	0.0001	0.024	425541
AAF*	Luk10	Spanish	Mbuti	0	-0.012	425541
AAF*	Luk10	Cypriot	Mbuti	-0.0001	-0.026	425541
AAF*	Luk10	Czech	Mbuti	-0.0001	-0.024	425541
AAF*	Luk10	Sandawe	Mbuti	-0.0001	-0.059	425541
AAF*	Luk10	BantuKenya	Mbuti	-0.0002	-0.075	425541
AAF*	Luk10	BantuSA_Herero	Mbuti	-0.0002	-0.057	425480
AAF*	Luk10	GujaratiA	Mbuti	-0.0002	-0.052	425541
AAF*	Luk10	Balochi	Mbuti	-0.0003	-0.108	425541
AAF*	Luk10	Burusho	Mbuti	-0.0003	-0.088	425541
AAF*	Luk10	Armenia_EBA	Mbuti	-0.0003	-0.065	403946
AAF*	Luk10	Sindhi_Pakistan	Mbuti	-0.0004	-0.13	425541
AAF*	Luk10	Tajik	Mbuti	-0.0004	-0.13	425541
AAF*	Luk10	Croatian	Mbuti	-0.0005	-0.157	425541
AAF*	Luk10	GujaratiB	Mbuti	-0.0005	-0.157	425541
AAF*	Luk10	Norwegian	Mbuti	-0.0005	-0.135	425541
AAF*	Luk10	Oromo	Mbuti	-0.0005	-0.195	425541
AAF*	Luk10	Russian	Mbuti	-0.0005	-0.153	425541
AAF*	Luk10	Sardinian	Mbuti	-0.0005	-0.152	425541
AAF*	Luk10	Brahui	Mbuti	-0.0006	-0.185	425541
AAF*	Luk10	Bulgarian	Mbuti	-0.0006	-0.197	425541
AAF*	Luk10	Chuvash	Mbuti	-0.0006	-0.192	425541
AAF*	Luk10	Egyptian	Mbuti	-0.0006	-0.207	425541
AAF*	Luk10	Finnish	Mbuti	-0.0006	-0.168	425541
AAF*	Luk10	Europe_EN	Mbuti	-0.0006	-0.172	425541
AAF*	Luk10	French	Mbuti	-0.0007	-0.219	425541
AAF*	Luk10	Orcadian	Mbuti	-0.0007	-0.221	425541
AAF*	Luk10	Quechua	Mbuti	-0.0007	-0.179	425541
AAF*	Luk10	Iran_HotuIIIb	Mbuti	-0.0007	-0.073	63676
AAF*	Luk10	Jew_Libyan	Mbuti	-0.0008	-0.26	425541
AAF*	Luk10	Kalash	Mbuti	-0.0008	-0.228	425541
AAF*	Luk10	Estonian	Mbuti	-0.0009	-0.259	425541
AAF*	Luk10	Chechen	Mbuti	-0.0011	-0.32	425541
AAF*	Luk10	Jew_Cochin	Mbuti	-0.0011	-0.33	425541
AAF*	Luk10	Iran_Non-Zoroastrian_Fars	Mbuti	-0.0012	-0.41	421595
AAF*	Luk10	Makrani	Mbuti	-0.0012	-0.399	425541
AAF*	Luk10	Basque	Mbuti	-0.0013	-0.404	425541
AAF*	Luk10	Jew_Tunisian	Mbuti	-0.0013	-0.375	425541
AAF*	Luk10	Jordanian	Mbuti	-0.0013	-0.42	425541
AAF*	Luk10	Europe_MNChL	Mbuti	-0.0013	-0.39	425537
AAF*	Luk10	BedouinB	Mbuti	-0.0014	-0.434	425541
AAF*	Luk10	Jew_Yemenite	Mbuti	-0.0014	-0.433	425541
AAF*	Luk10	Saami.DG	Mbuti	-0.0014	-0.314	420213
AAF*	Luk10	Greek	Mbuti	-0.0015	-0.487	425541
AAF*	Luk10	Hungarian	Mbuti	-0.0015	-0.473	425541
AAF*	Luk10	Pathan	Mbuti	-0.0015	-0.498	425541
AAF*	Luk10	Aleut	Mbuti	-0.0016	-0.468	425541
AAF*	Luk10	Dinka	Mbuti	-0.0016	-0.603	425541
AAF*	Luk10	Palestinian	Mbuti	-0.0016	-0.559	425541
AAF*	Luk10	Anatolia_N_7BC	Mbuti	-0.0016	-0.474	425491
AAF*	Luk10	Luo	Mbuti	-0.0017	-0.717	425541
AAF*	Luk10	Mozabite	Mbuti	-0.0017	-0.595	425541
AAF*	Luk10	GujaratiD	Mbuti	-0.0018	-0.522	425541
AAF*	Luk10	Adygei	Mbuti	-0.0019	-0.62	425541
AAF*	Luk10	Sicilian	Mbuti	-0.0019	-0.616	425541
AAF*	Luk10	Yemeni	Mbuti	-0.0019	-0.623	425541
AAF*	Luk10	Balkans_Neolithic	Mbuti	-0.0019	-0.436	413239
AAF*	Luk10	Haiom	Mbuti	-0.002	-0.84	425541
AAF*	Luk10	Steppe_IA	Mbuti	-0.002	-0.386	380637
AAF*	Luk10	BedouinA	Mbuti	-0.0021	-0.706	425541
AAF*	Luk10	Malta_cluster	Mbuti	-0.0021	-0.431	342932
AAF*	Luk10	Levant_N	Mbuti	-0.0021	-0.459	350997
AAF*	Luk10	Albanian	Mbuti	-0.0022	-0.654	425541
AAF*	Luk10	Syrian	Mbuti	-0.0022	-0.692	425541
AAF*	Luk10	Abkhasian	Mbuti	-0.0023	-0.733	425541
AAF*	Luk10	Armenia_MLBA	Mbuti	-0.0023	-0.537	397162
AAF*	Luk10	Steppe_MLBA	Mbuti	-0.0023	-0.712	425532
AAF*	Luk10	Jew_Georgian	Mbuti	-0.0025	-0.734	425541
AAF*	Luk10	Iran_ChL	Mbuti	-0.0025	-0.62	406386
AAF*	Luk10	Levant_BA	Mbuti	-0.0026	-0.627	368536
AAF*	Luk10	Turkish	Mbuti	-0.0027	-0.892	425541
AAF*	Luk10	Greece_EN	Mbuti	-0.0027	-0.631	358660
AAF*	Luk10	Jew_Ashkenazi	Mbuti	-0.0028	-0.82	425541
AAF*	Luk10	Georgian	Mbuti	-0.0029	-0.921	425541
AAF*	Luk10	Icelandic	Mbuti	-0.0029	-0.864	425541
AAF*	Luk10	Italian_North	Mbuti	-0.0029	-0.897	425541
AAF*	Luk10	Maltese	Mbuti	-0.003	-0.905	425541
AAF*	Luk10	Saudi	Mbuti	-0.003	-0.936	425541
AAF*	Luk10	Druze	Mbuti	-0.0032	-1.069	425541
AAF*	Luk10	Spanish_North	Mbuti	-0.0032	-0.907	425541
AAF*	Luk10	Armenian	Mbuti	-0.0033	-1.083	425541
AAF*	Luk10	Paglicci133_published	Mbuti	-0.0033	-0.245	31244
AAF*	Luk10	Kumyk	Mbuti	-0.0034	-1.058	425541
AAF*	Luk10	Ossetian	Mbuti	-0.0035	-1.092	425541
AAF*	Luk10	Jew_Iranian	Mbuti	-0.0037	-1.12	425541
AAF*	Luk10	Jew_Turkish	Mbuti	-0.0037	-1.122	425541
AAF*	Luk10	Zoro	Mbuti	-0.0037	-0.746	419110
AAF*	Luk10	Iran_Zoroastrian	Mbuti	-0.0038	-1.2	421595
AAF*	Luk10	Jew_Iraqi	Mbuti	-0.0043	-1.285	425541
AAF*	Luk10	GoyetQ53-1_published	Mbuti	-0.022	-0.699	5145
AAF*	Luk10	Cioclovina1	Mbuti	-0.0534	-2.881	14180
AAF*	Luk10	Paglicci108_published	Mbuti	-0.0775	-1.381	1601
AAF*	Luk21	GoyetQ376-19	Mbuti	0.049	2.645	15514
AAF*	Luk21	Paglicci108_published	Mbuti	0.0331	0.565	1199
AAF*	Luk21	Ostuni2	Mbuti	0.0198	0.756	7377
AAF*	Luk21	LateDorset.SG	Mbuti	0.0185	2.091	94515
AAF*	Luk21	Continenza	Mbuti	0.0178	0.506	4580
AAF*	Luk21	Iboussieres39_published	Mbuti	0.0119	0.378	4856
AAF*	Luk21	GoyetQ116-1_published	Mbuti	0.0102	1.57	233454
AAF*	Luk21	ElMiron_cluster	Mbuti	0.01	1.997	267838
AAF*	Luk21	Zoro	Mbuti	0.0097	1.85	296072
AAF*	Luk21	Kostenki14	Mbuti	0.0094	1.642	283492
AAF*	Luk21	Ust_Ishim	Mbuti	0.0085	1.67	299915
AAF*	Luk21	Brillenhohle	Mbuti	0.0083	1.063	96084
AAF*	Luk21	Levant_N_KFH	Mbuti	0.0074	0.659	40322
AAF*	Luk21	GoyetQ53-1_published	Mbuti	0.0071	0.2	3752
AAF*	Luk21	Onge	Mbuti	0.0062	1.428	300511
AAF*	Luk21	Kostenki12	Mbuti	0.0062	0.391	21349
AAF*	Luk21	Ontong_Java	Mbuti	0.0054	1.303	300511
AAF*	Luk21	Hezhen	Mbuti	0.0052	1.352	300511
AAF*	Luk21	Naxi	Mbuti	0.0051	1.301	300511
AAF*	Luk21	Yi	Mbuti	0.0049	1.257	300511
AAF*	Luk21	Ranongga	Mbuti	0.0048	1.139	300511
AAF*	Luk21	Even	Mbuti	0.0047	1.32	300511
AAF*	Luk21	Japanese	Mbuti	0.0045	1.16	300511
AAF*	Luk21	Tibetan.DG	Mbuti	0.0045	1.034	296792
AAF*	Luk21	Tu	Mbuti	0.0045	1.229	300511
AAF*	Luk21	Santa_Isabel	Mbuti	0.0042	1.039	300511
AAF*	Luk21	Oroqen	Mbuti	0.0041	1.058	300511
AAF*	Luk21	Vestonice_cluster	Mbuti	0.0041	0.781	259921
AAF*	Luk21	Dolgan	Mbuti	0.004	1.024	300511
AAF*	Luk21	Miao	Mbuti	0.004	1.021	300511
AAF*	Luk21	Xibo	Mbuti	0.004	1.002	300511
AAF*	Luk21	Rennell_and_Bellona	Mbuti	0.0038	0.863	300511
AAF*	Luk21	Tujia	Mbuti	0.0038	0.979	300511
AAF*	Luk21	Chane	Mbuti	0.0036	0.673	299520
AAF*	Luk21	Chukchi	Mbuti	0.0036	0.887	300511
AAF*	Luk21	Han	Mbuti	0.0036	0.963	300511
AAF*	Luk21	She	Mbuti	0.0036	0.932	300511
AAF*	Luk21	Basque	Mbuti	0.0034	1.033	300511
AAF*	Luk21	Mamanwa1	Mbuti	0.0033	0.836	300511
AAF*	Luk21	Thai	Mbuti	0.0032	0.854	300511
AAF*	Luk21	Daur	Mbuti	0.0031	0.822	300511
AAF*	Luk21	Kalmyk	Mbuti	0.0031	0.835	300511
AAF*	Luk21	Himba	Mbuti	0.003	1.049	300509
AAF*	Luk21	Saharawi	Mbuti	0.003	0.945	300511
AAF*	Luk21	Semende	Mbuti	0.003	0.759	300511
AAF*	Luk21	Tuvinian	Mbuti	0.003	0.798	300511
AAF*	Luk21	Nganasan	Mbuti	0.0029	0.706	300511
AAF*	Luk21	Tongan	Mbuti	0.0029	0.67	300511
AAF*	Luk21	Ulchi	Mbuti	0.0029	0.758	300511
AAF*	Luk21	UrubuKaapor	Mbuti	0.0028	0.572	297920
AAF*	Luk21	Korean	Mbuti	0.0027	0.676	300511
AAF*	Luk21	Eskimo_ChaplinSireniki	Mbuti	0.0026	0.627	300511
AAF*	Luk21	Dai	Mbuti	0.0025	0.668	300511
AAF*	Luk21	Itelmen	Mbuti	0.0025	0.601	300511
AAF*	Luk21	Santa_Cruz	Mbuti	0.0025	0.57	300511
AAF*	Luk21	Tikopia	Mbuti	0.0025	0.601	300511
AAF*	Luk21	Dinka	Mbuti	0.0024	0.894	300511
AAF*	Luk21	Nasioi	Mbuti	0.0023	0.545	300511
AAF*	Luk21	Papuan_Central	Mbuti	0.0022	0.541	300511
AAF*	Luk21	Savo	Mbuti	0.0022	0.535	300511
AAF*	Luk21	Mamanwa	Mbuti	0.0021	0.519	300511
AAF*	Luk21	Saqqaq.SG	Mbuti	0.0021	0.376	292106
AAF*	Luk21	Ami	Mbuti	0.002	0.488	300511
AAF*	Luk21	Choiseul	Mbuti	0.0019	0.454	300511
AAF*	Luk21	Icelandic	Mbuti	0.0018	0.528	300511
AAF*	Luk21	Koryak	Mbuti	0.0018	0.451	300511
AAF*	Luk21	Chukchi1	Mbuti	0.0017	0.37	300511
AAF*	Luk21	Datog	Mbuti	0.0017	0.532	300498
AAF*	Luk21	Mongola	Mbuti	0.0017	0.429	300511
AAF*	Luk21	Mozabite	Mbuti	0.0017	0.567	300511
AAF*	Luk21	Atayal	Mbuti	0.0016	0.39	300511
AAF*	Luk21	Estonian	Mbuti	0.0016	0.455	300511
AAF*	Luk21	Somali	Mbuti	0.0016	0.616	300511
AAF*	Luk21	Yukagir	Mbuti	0.0016	0.444	300511
AAF*	Luk21	Eskimo_Naukan	Mbuti	0.0015	0.363	300511
AAF*	Luk21	Yemeni	Mbuti	0.0015	0.453	300511
AAF*	Luk21	Cambodian	Mbuti	0.0014	0.376	300511
AAF*	Luk21	Chipewyan	Mbuti	0.0014	0.351	300511
AAF*	Luk21	Lahu	Mbuti	0.0014	0.349	300511
AAF*	Luk21	Levant_N	Mbuti	0.0014	0.284	255406
AAF*	Luk21	Nggela	Mbuti	0.0013	0.326	300511
AAF*	Luk21	Algerian	Mbuti	0.0012	0.36	300511
AAF*	Luk21	Borneo	Mbuti	0.0012	0.315	300511
AAF*	Luk21	Malaita	Mbuti	0.0012	0.28	300511
AAF*	Luk21	Croatian	Mbuti	0.0011	0.323	300511
AAF*	Luk21	Guarani_GN	Mbuti	0.0011	0.249	297929
AAF*	Luk21	Yakut	Mbuti	0.0011	0.284	300511
AAF*	Luk21	Mansi	Mbuti	0.001	0.259	300511
AAF*	Luk21	Russian	Mbuti	0.001	0.312	300511
AAF*	Luk21	Selkup	Mbuti	0.001	0.282	300511
AAF*	Luk21	Spanish_North	Mbuti	0.001	0.267	300511
AAF*	Luk21	BantuKenya	Mbuti	0.0009	0.361	300511
AAF*	Luk21	Gambian	Mbuti	0.0009	0.336	300511
AAF*	Luk21	Spanish	Mbuti	0.0009	0.285	300511
AAF*	Luk21	Tunisian	Mbuti	0.0009	0.271	300511
AAF*	Luk21	Europe_MNChL	Mbuti	0.0009	0.243	300509
AAF*	Luk21	Apalai	Mbuti	0.0008	0.182	297923
AAF*	Luk21	Cree	Mbuti	0.0008	0.2	300511
AAF*	Luk21	Mixe	Mbuti	0.0008	0.18	300511
AAF*	Luk21	Xavante	Mbuti	0.0008	0.175	297935
AAF*	Luk21	Kolombangara	Mbuti	0.0007	0.166	300511
AAF*	Luk21	Luo	Mbuti	0.0007	0.272	300511
AAF*	Luk21	Norwegian	Mbuti	0.0007	0.218	300511
AAF*	Luk21	Vella_Lavella	Mbuti	0.0007	0.167	300511
AAF*	Luk21	Wambo	Mbuti	0.0007	0.27	300511
AAF*	Luk21	WHG	Mbuti	0.0007	0.152	300478
AAF*	Luk21	Algonquin	Mbuti	0.0006	0.142	300511
AAF*	Luk21	Russell	Mbuti	0.0006	0.128	300510
AAF*	Luk21	Uygur	Mbuti	0.0006	0.166	300511
AAF*	Luk21	Iberia_Chalcolithic	Mbuti	0.0006	0.108	288571
AAF*	Luk21	Kinh	Mbuti	0.0005	0.129	300511
AAF*	Luk21	Makira	Mbuti	0.0005	0.125	300511
AAF*	Luk21	Oromo	Mbuti	0.0005	0.165	300511
AAF*	Luk21	Sardinian	Mbuti	0.0005	0.156	300511
AAF*	Luk21	Lithuanian	Mbuti	0.0004	0.113	300511
AAF*	Luk21	Mota.SG	Mbuti	0.0004	0.07	300448
AAF*	Luk21	Altaian	Mbuti	0.0003	0.072	300511
AAF*	Luk21	Balkar	Mbuti	0.0003	0.097	300511
AAF*	Luk21	Kharia	Mbuti	0.0003	0.084	300511
AAF*	Luk21	Surui	Mbuti	0.0003	0.06	300511
AAF*	Luk21	Aleut	Mbuti	0.0002	0.056	300511
AAF*	Luk21	Arara	Mbuti	0.0002	0.04	297923
AAF*	Luk21	Mixtec	Mbuti	0.0002	0.048	300511
AAF*	Luk21	Orcadian	Mbuti	0.0002	0.06	300511
AAF*	Luk21	Saudi	Mbuti	0.0002	0.067	300511
AAF*	Luk21	Yoruba	Mbuti	0.0002	0.078	300511
AAF*	Luk21	Aleut_Tlingit	Mbuti	0.0001	0.029	300511
AAF*	Luk21	Egyptian	Mbuti	0.0001	0.05	300511
AAF*	Luk21	English	Mbuti	0.0001	0.035	300511
AAF*	Luk21	Iran_Zoroastrian	Mbuti	0.0001	0.038	297750
AAF*	Luk21	Kyrgyz	Mbuti	0.0001	0.022	300511
AAF*	Luk21	Masai	Mbuti	0.0001	0.032	300511
AAF*	Luk21	Tubalar	Mbuti	0.0001	0.026	300511
AAF*	Luk21	Maltese	Mbuti	0	-0.004	300511
AAF*	Luk21	Balkans_Neolithic	Mbuti	0	-0.004	292994
AAF*	Luk21	AA	Mbuti	-0.0001	-0.027	300511
AAF*	Luk21	Australian	Mbuti	-0.0002	-0.05	300511
AAF*	Luk21	BantuSA_Ovambo	Mbuti	-0.0002	-0.044	296852
AAF*	Luk21	Esan	Mbuti	-0.0002	-0.074	300511
AAF*	Luk21	French	Mbuti	-0.0002	-0.055	300511
AAF*	Luk21	Greek	Mbuti	-0.0002	-0.06	300511
AAF*	Luk21	Hungarian	Mbuti	-0.0002	-0.052	300511
AAF*	Luk21	Jew_Georgian	Mbuti	-0.0002	-0.052	300511
AAF*	Luk21	Mayan	Mbuti	-0.0002	-0.062	300511
AAF*	Luk21	Italian_North	Mbuti	-0.0003	-0.08	300511
AAF*	Luk21	Wayuu	Mbuti	-0.0003	-0.054	299789
AAF*	Luk21	Ojibwa	Mbuti	-0.0004	-0.097	300511
AAF*	Luk21	Sandawe	Mbuti	-0.0004	-0.195	300511
AAF*	Luk21	Chilote	Mbuti	-0.0005	-0.136	300511
AAF*	Luk21	Chuvash	Mbuti	-0.0005	-0.14	300511
AAF*	Luk21	Papuan	Mbuti	-0.0005	-0.11	300511
AAF*	Luk21	Sicilian	Mbuti	-0.0005	-0.145	300511
AAF*	Luk21	Turkmen	Mbuti	-0.0005	-0.136	300511
AAF*	Luk21	Xuun	Mbuti	-0.0005	-0.183	300511
AAF*	Luk21	Armenian	Mbuti	-0.0006	-0.201	300511
AAF*	Luk21	Aymara	Mbuti	-0.0006	-0.132	300511
AAF*	Luk21	BantuSA	Mbuti	-0.0006	-0.247	300511
AAF*	Luk21	Jew_Moroccan	Mbuti	-0.0006	-0.179	300511
AAF*	Luk21	Syrian	Mbuti	-0.0006	-0.174	300511
AAF*	Luk21	Tswana	Mbuti	-0.0006	-0.214	300511
AAF*	Luk21	Biaka	Mbuti	-0.0007	-0.32	300511
AAF*	Luk21	Belarusian	Mbuti	-0.0008	-0.249	300511
AAF*	Luk21	Brahmin_Tiwari	Mbuti	-0.0008	-0.249	300511
AAF*	Luk21	Inga	Mbuti	-0.0008	-0.166	300502
AAF*	Luk21	Kikuyu	Mbuti	-0.0008	-0.272	300511
AAF*	Luk21	Ossetian	Mbuti	-0.0008	-0.243	300511
AAF*	Luk21	Turkish_Balikesir	Mbuti	-0.0008	-0.218	300511
AAF*	Luk21	BedouinA	Mbuti	-0.0009	-0.29	300511
AAF*	Luk21	Luhya	Mbuti	-0.0009	-0.366	300511
AAF*	Luk21	Mende	Mbuti	-0.0009	-0.388	300511
AAF*	Luk21	Nogai	Mbuti	-0.0009	-0.275	300511
AAF*	Luk21	Ukrainian	Mbuti	-0.0009	-0.253	300511
AAF*	Luk21	Uzbek	Mbuti	-0.0009	-0.277	300511
AAF*	Luk21	Villabruna_cluster	Mbuti	-0.0009	-0.212	300504
AAF*	Luk21	Mordovian	Mbuti	-0.001	-0.276	300511
AAF*	Luk21	Mandenka	Mbuti	-0.0011	-0.46	300511
AAF*	Luk21	Palestinian	Mbuti	-0.0011	-0.368	300511
AAF*	Luk21	Scottish	Mbuti	-0.0011	-0.276	300511
AAF*	Luk21	Canary_Islander	Mbuti	-0.0012	-0.297	300506
AAF*	Luk21	Finnish	Mbuti	-0.0012	-0.346	300511
AAF*	Luk21	Lezgin	Mbuti	-0.0012	-0.349	300511
AAF*	Luk21	ArgentinePuna	Mbuti	-0.0013	-0.308	297933
AAF*	Luk21	Chechen	Mbuti	-0.0013	-0.373	300511
AAF*	Luk21	Czech	Mbuti	-0.0013	-0.384	300511
AAF*	Luk21	GujaratiA	Mbuti	-0.0013	-0.37	300511
AAF*	Luk21	New_Guinea	Mbuti	-0.0013	-0.282	300511
AAF*	Luk21	Papuan_Gulf	Mbuti	-0.0013	-0.305	300511
AAF*	Luk21	Abkhasian	Mbuti	-0.0014	-0.43	300511
AAF*	Luk21	Cabecar	Mbuti	-0.0014	-0.309	300511
AAF*	Luk21	Adygei	Mbuti	-0.0015	-0.454	300511
AAF*	Luk21	Damara	Mbuti	-0.0015	-0.589	300511
AAF*	Luk21	Piapoco	Mbuti	-0.0015	-0.332	300511
AAF*	Luk21	Pima	Mbuti	-0.0015	-0.355	300511
AAF*	Luk21	Quechua	Mbuti	-0.0015	-0.353	300511
AAF*	Luk21	Zapotec	Mbuti	-0.0015	-0.365	300511
AAF*	Luk21	Kusunda	Mbuti	-0.0016	-0.44	300511
AAF*	Luk21	Mala	Mbuti	-0.0016	-0.489	300511
AAF*	Luk21	Europe_EN	Mbuti	-0.0016	-0.46	300511
AAF*	Luk21	BantuSA_Herero	Mbuti	-0.0017	-0.491	300459
AAF*	Luk21	Hazara	Mbuti	-0.0017	-0.499	300511
AAF*	Luk21	Jew_Ashkenazi	Mbuti	-0.0017	-0.482	300511
AAF*	Luk21	Kalash	Mbuti	-0.0017	-0.474	300511
AAF*	Luk21	Albanian	Mbuti	-0.0018	-0.516	300511
AAF*	Luk21	Druze	Mbuti	-0.0018	-0.581	300511
AAF*	Luk21	GujaratiD	Mbuti	-0.0018	-0.488	300511
AAF*	Luk21	Hadza	Mbuti	-0.0018	-0.695	300511
AAF*	Luk21	Saami.DG	Mbuti	-0.0018	-0.431	296808
AAF*	Luk21	Turkish	Mbuti	-0.0018	-0.576	300511
AAF*	Luk21	Vishwabrahmin	Mbuti	-0.0018	-0.532	300511
AAF*	Luk21	Guarani	Mbuti	-0.0019	-0.425	300511
AAF*	Luk21	Guarani_KW	Mbuti	-0.0019	-0.425	297934
AAF*	Luk21	Jew_Cochin	Mbuti	-0.0019	-0.515	300511
AAF*	Luk21	Kaqchikel	Mbuti	-0.0019	-0.463	300511
AAF*	Luk21	Steppe_MLBA	Mbuti	-0.0019	-0.54	300506
AAF*	Luk21	BedouinB	Mbuti	-0.002	-0.576	300511
AAF*	Luk21	Haiom	Mbuti	-0.002	-0.813	300511
AAF*	Luk21	Iranian	Mbuti	-0.002	-0.62	300511
AAF*	Luk21	Jew_Yemenite	Mbuti	-0.002	-0.59	300511
AAF*	Luk21	Tajik	Mbuti	-0.002	-0.572	300511
AAF*	Luk21	Iron_Gates_HG	Mbuti	-0.002	-0.523	300352
AAF*	Luk21	Cypriot	Mbuti	-0.0021	-0.628	300511
AAF*	Luk21	Gui	Mbuti	-0.0021	-0.752	300511
AAF*	Luk21	Jew_Ethiopian	Mbuti	-0.0021	-0.714	300511
AAF*	Luk21	Jew_Libyan	Mbuti	-0.0021	-0.629	300511
AAF*	Luk21	Punjabi	Mbuti	-0.0021	-0.618	300511
AAF*	Luk21	Khwe	Mbuti	-0.0022	-0.892	300511
AAF*	Luk21	Sherpa.DG	Mbuti	-0.0022	-0.505	296813
AAF*	Luk21	GujaratiC	Mbuti	-0.0023	-0.627	300511
AAF*	Luk21	EHG	Mbuti	-0.0023	-0.438	291725
AAF*	Luk21	Bolivian	Mbuti	-0.0024	-0.581	300511
AAF*	Luk21	Hoan	Mbuti	-0.0024	-0.896	300511
AAF*	Luk21	Georgian	Mbuti	-0.0025	-0.734	300511
AAF*	Luk21	Bengali	Mbuti	-0.0026	-0.73	300511
AAF*	Luk21	Burusho	Mbuti	-0.0026	-0.772	300511
AAF*	Luk21	Lebanese	Mbuti	-0.0026	-0.802	300511
AAF*	Luk21	Jew_Iranian	Mbuti	-0.0027	-0.791	300511
AAF*	Luk21	Lodhi	Mbuti	-0.003	-0.892	300511
AAF*	Luk21	Armenia_EBA	Mbuti	-0.003	-0.713	287355
AAF*	Luk21	Jew_Turkish	Mbuti	-0.0031	-0.899	300511
AAF*	Luk21	Shua	Mbuti	-0.0031	-1.319	300511
AAF*	Luk21	Pathan	Mbuti	-0.0032	-0.966	300511
AAF*	Luk21	Karitiana	Mbuti	-0.0034	-0.77	300511
AAF*	Luk21	Brahui	Mbuti	-0.0036	-1.107	300511
AAF*	Luk21	Bulgarian	Mbuti	-0.0036	-1.056	300511
AAF*	Luk21	Hadza1	Mbuti	-0.0037	-1.228	300501
AAF*	Luk21	Ju_hoan_South	Mbuti	-0.0037	-1.249	300511
AAF*	Luk21	Anatolia_N_7BC	Mbuti	-0.0037	-1.078	300472
AAF*	Luk21	Cioclovina1	Mbuti	-0.0037	-0.17	10451
AAF*	Luk21	Iran_HotuIIIb	Mbuti	-0.0037	-0.341	47244
AAF*	Luk21	Tepecik.SG_reanal	Mbuti	-0.0038	-0.693	204602
AAF*	Luk21	Iran_Non-Zoroastrian_Fars	Mbuti	-0.0039	-1.237	297750
AAF*	Luk21	Nama	Mbuti	-0.0039	-1.676	300511
AAF*	Luk21	Taa_East	Mbuti	-0.0039	-1.435	300511
AAF*	Luk21	Jordanian	Mbuti	-0.004	-1.258	300511
AAF*	Luk21	Kumyk	Mbuti	-0.0041	-1.224	300511
AAF*	Luk21	Balochi	Mbuti	-0.0042	-1.315	300511
AAF*	Luk21	Jew_Tunisian	Mbuti	-0.0043	-1.251	300511
AAF*	Luk21	Sindhi_Pakistan	Mbuti	-0.0043	-1.322	300511
AAF*	Luk21	Taa_North	Mbuti	-0.0044	-1.615	300511
AAF*	Luk21	Muierii2	Mbuti	-0.0044	-0.312	30160
AAF*	Luk21	Jew_Iraqi	Mbuti	-0.0045	-1.3	300511
AAF*	Luk21	Kgalagadi	Mbuti	-0.0045	-1.723	300511
AAF*	Luk21	Malta_cluster	Mbuti	-0.0045	-0.77	243796
AAF*	Luk21	Armenia_MLBA	Mbuti	-0.0045	-0.981	282115
AAF*	Luk21	Gana	Mbuti	-0.0047	-1.905	300511
AAF*	Luk21	GujaratiB	Mbuti	-0.0047	-1.326	300511
AAF*	Luk21	Ju_hoan_North	Mbuti	-0.0047	-1.802	300511
AAF*	Luk21	Europe_LNBA	Mbuti	-0.0048	-1.462	300510
AAF*	Luk21	Makrani	Mbuti	-0.0052	-1.62	300511
AAF*	Luk21	Ticuna	Mbuti	-0.0053	-0.951	299646
AAF*	Luk21	Armenia_ChL	Mbuti	-0.0058	-1.405	291207
AAF*	Luk21	SHG	Mbuti	-0.0058	-1.374	293285
AAF*	Luk21	Khomani	Mbuti	-0.0059	-2.379	300511
AAF*	Luk21	Taa_West	Mbuti	-0.0059	-2.28	300511
AAF*	Luk21	Steppe_EMBA	Mbuti	-0.0063	-1.763	300505
AAF*	Luk21	Naro	Mbuti	-0.0064	-2.324	300511
AAF*	Luk21	Italian_South	Mbuti	-0.0065	-1.338	299195
AAF*	Luk21	Motala_HG.SG	Mbuti	-0.0066	-1.122	270791
AAF*	Luk21	Tshwa	Mbuti	-0.0067	-2.393	300511
AAF*	Luk21	Iberia_BA	Mbuti	-0.007	-0.895	116828
AAF*	Luk21	Iran_ChL	Mbuti	-0.0072	-1.685	288861
AAF*	Luk21	Levant_BA	Mbuti	-0.0075	-1.674	265178
AAF*	Luk21	Steppe_Eneolithic	Mbuti	-0.0081	-1.499	227296
AAF*	Luk21	Anatolia_ChL	Mbuti	-0.0082	-1.302	206973
AAF*	Luk21	CHG	Mbuti	-0.0083	-1.622	300471
AAF*	Luk21	Natufian	Mbuti	-0.0086	-1.326	162298
AAF*	Luk21	Iran_LN	Mbuti	-0.009	-1.37	158799
AAF*	Luk21	Steppe_IA	Mbuti	-0.0096	-1.755	271134
AAF*	Luk21	Greece_EN	Mbuti	-0.01	-2.165	258687
AAF*	Luk21	Iran_N	Mbuti	-0.0101	-1.825	257739
AAF*	Luk21	GoyetQ56-16_published	Mbuti	-0.0103	-0.268	2919
AAF*	Luk21	Paglicci133_published	Mbuti	-0.0137	-0.928	23268
AAF*	Luk7	GoyetQ53-1_published	Mbuti	0.0404	1.131	3874
AAF*	Luk7	Iboussieres39_published	Mbuti	0.0246	0.784	5108
AAF*	Luk7	Paglicci133_published	Mbuti	0.0215	1.473	24385
AAF*	Luk7	Continenza	Mbuti	0.0181	0.56	4790
AAF*	Luk7	Iberia_BA	Mbuti	0.0157	2.098	127118
AAF*	Luk7	Cioclovina1	Mbuti	0.0144	0.669	10740
AAF*	Luk7	Iberia_Chalcolithic	Mbuti	0.0115	2.071	313554
AAF*	Luk7	Muierii2	Mbuti	0.0112	0.875	30889
AAF*	Luk7	Inga	Mbuti	0.0109	2.372	327401
AAF*	Luk7	BantuSA_Ovambo	Mbuti	0.0104	2.559	323451
AAF*	Luk7	Mixtec	Mbuti	0.0098	2.294	327406
AAF*	Luk7	Anatolia_ChL	Mbuti	0.0096	1.491	215773
AAF*	Luk7	Quechua	Mbuti	0.0095	2.199	327406
AAF*	Luk7	Mayan	Mbuti	0.0094	2.258	327406
AAF*	Luk7	Surui	Mbuti	0.0092	1.951	327406
AAF*	Luk7	Aymara	Mbuti	0.0089	2.032	327406
AAF*	Luk7	Apalai	Mbuti	0.0087	1.862	324341
AAF*	Luk7	Guarani_GN	Mbuti	0.0087	1.946	324347
AAF*	Luk7	ArgentinePuna	Mbuti	0.0085	1.953	324354
AAF*	Luk7	Xavante	Mbuti	0.0085	1.872	324356
AAF*	Luk7	EHG	Mbuti	0.0084	1.675	316616
AAF*	Luk7	Vestonice_cluster	Mbuti	0.0082	1.622	277147
AAF*	Luk7	Tepecik.SG_reanal	Mbuti	0.0082	1.511	222423
AAF*	Luk7	Mixe	Mbuti	0.0078	1.771	327406
AAF*	Luk7	Kaqchikel	Mbuti	0.0077	1.737	327406
AAF*	Luk7	Canary_Islander	Mbuti	0.0076	1.786	327402
AAF*	Luk7	Albanian	Mbuti	0.0075	1.995	327406
AAF*	Luk7	Chipewyan	Mbuti	0.0075	1.912	327406
AAF*	Luk7	Levant_BA	Mbuti	0.0073	1.649	281588
AAF*	Luk7	Guarani_KW	Mbuti	0.0072	1.585	324355
AAF*	Luk7	Chukchi	Mbuti	0.0071	1.778	327406
AAF*	Luk7	Guarani	Mbuti	0.007	1.573	327406
AAF*	Luk7	Chane	Mbuti	0.0068	1.278	326297
AAF*	Luk7	Xibo	Mbuti	0.0068	1.771	327406
AAF*	Luk7	Brillenhohle	Mbuti	0.0068	0.872	100871
AAF*	Luk7	Steppe_IA	Mbuti	0.0067	1.171	293077
AAF*	Luk7	Bolivian	Mbuti	0.0064	1.503	327406
AAF*	Luk7	Luo	Mbuti	0.0064	2.638	327406
AAF*	Luk7	Croatian	Mbuti	0.0062	1.754	327406
AAF*	Luk7	Eskimo_ChaplinSireniki	Mbuti	0.0061	1.486	327406
AAF*	Luk7	Piapoco	Mbuti	0.0061	1.312	327406
AAF*	Luk7	Wayuu	Mbuti	0.006	1.146	326620
AAF*	Luk7	Zoro	Mbuti	0.006	1.096	322335
AAF*	Luk7	Cree	Mbuti	0.0059	1.549	327406
AAF*	Luk7	Jew_Turkish	Mbuti	0.0059	1.647	327406
AAF*	Luk7	Ojibwa	Mbuti	0.0059	1.578	327406
AAF*	Luk7	Zapotec	Mbuti	0.0059	1.357	327406
AAF*	Luk7	Kostenki14	Mbuti	0.0058	0.986	309916
AAF*	Luk7	Karitiana	Mbuti	0.0057	1.215	327406
AAF*	Luk7	Anatolia_N_7BC	Mbuti	0.0057	1.572	327359
AAF*	Luk7	Belarusian	Mbuti	0.0056	1.537	327406
AAF*	Luk7	Armenia_MLBA	Mbuti	0.0056	1.205	304724
AAF*	Luk7	Eskimo_Naukan	Mbuti	0.0055	1.394	327406
AAF*	Luk7	Pima	Mbuti	0.0055	1.233	327406
AAF*	Luk7	UrubuKaapor	Mbuti	0.0055	1.134	324331
AAF*	Luk7	Aleut	Mbuti	0.0053	1.425	327406
AAF*	Luk7	Bulgarian	Mbuti	0.0053	1.503	327406
AAF*	Luk7	Kikuyu	Mbuti	0.0053	1.916	327406
AAF*	Luk7	Europe_EN	Mbuti	0.0053	1.47	327406
AAF*	Luk7	Chilote	Mbuti	0.0052	1.259	327406
AAF*	Luk7	GujaratiC	Mbuti	0.0052	1.487	327406
AAF*	Luk7	Saudi	Mbuti	0.0051	1.434	327406
AAF*	Luk7	Sherpa.DG	Mbuti	0.0051	1.12	323237
AAF*	Luk7	Arara	Mbuti	0.005	1.052	324346
AAF*	Luk7	Mordovian	Mbuti	0.0049	1.335	327406
AAF*	Luk7	Icelandic	Mbuti	0.0048	1.303	327406
AAF*	Luk7	Aleut_Tlingit	Mbuti	0.0047	1.198	327406
AAF*	Luk7	Jew_Ethiopian	Mbuti	0.0047	1.52	327406
AAF*	Luk7	Spanish_North	Mbuti	0.0047	1.218	327406
AAF*	Luk7	Greek	Mbuti	0.0045	1.309	327406
AAF*	Luk7	Jew_Ashkenazi	Mbuti	0.0045	1.247	327406
AAF*	Luk7	Cypriot	Mbuti	0.0044	1.207	327406
AAF*	Luk7	Cabecar	Mbuti	0.0043	0.901	327406
AAF*	Luk7	Italian_North	Mbuti	0.0043	1.223	327406
AAF*	Luk7	Kusunda	Mbuti	0.0043	1.152	327406
AAF*	Luk7	Kostenki12	Mbuti	0.0043	0.278	22390
AAF*	Luk7	Italian_South	Mbuti	0.0042	0.827	325889
AAF*	Luk7	Jew_Yemenite	Mbuti	0.0042	1.178	327406
AAF*	Luk7	Lithuanian	Mbuti	0.0042	1.136	327406
AAF*	Luk7	Russell	Mbuti	0.0042	1.029	327404
AAF*	Luk7	Algerian	Mbuti	0.0041	1.172	327406
AAF*	Luk7	Europe_MNChL	Mbuti	0.0041	1.096	327405
AAF*	Luk7	Levant_N_KFH	Mbuti	0.0041	0.356	42454
AAF*	Luk7	Finnish	Mbuti	0.004	1.084	327406
AAF*	Luk7	Armenian	Mbuti	0.0039	1.11	327406
AAF*	Luk7	Iranian	Mbuti	0.0039	1.105	327406
AAF*	Luk7	Korean	Mbuti	0.0039	0.972	327406
AAF*	Luk7	Norwegian	Mbuti	0.0038	1.063	327406
AAF*	Luk7	Sardinian	Mbuti	0.0038	1.077	327406
AAF*	Luk7	Spanish	Mbuti	0.0038	1.083	327406
AAF*	Luk7	Tibetan.DG	Mbuti	0.0038	0.843	323217
AAF*	Luk7	Lebanese	Mbuti	0.0037	1.043	327406
AAF*	Luk7	Ossetian	Mbuti	0.0037	1.053	327406
AAF*	Luk7	Dolgan	Mbuti	0.0036	0.899	327406
AAF*	Luk7	Russian	Mbuti	0.0036	1.023	327406
AAF*	Luk7	English	Mbuti	0.0035	0.955	327406
AAF*	Luk7	Cambodian	Mbuti	0.0034	0.92	327406
AAF*	Luk7	Czech	Mbuti	0.0034	0.934	327406
AAF*	Luk7	GujaratiB	Mbuti	0.0034	0.934	327406
AAF*	Luk7	Oroqen	Mbuti	0.0034	0.892	327406
AAF*	Luk7	BedouinA	Mbuti	0.0033	1.014	327406
AAF*	Luk7	Chukchi1	Mbuti	0.0033	0.738	327406
AAF*	Luk7	Jew_Iranian	Mbuti	0.0033	0.934	327406
AAF*	Luk7	Tujia	Mbuti	0.0033	0.86	327406
AAF*	Luk7	Steppe_EMBA	Mbuti	0.0033	0.875	327392
AAF*	Luk7	Greece_EN	Mbuti	0.0033	0.7	274252
AAF*	Luk7	Choiseul	Mbuti	0.0032	0.8	327406
AAF*	Luk7	Tajik	Mbuti	0.0032	0.908	327406
AAF*	Luk7	Jordanian	Mbuti	0.0031	0.918	327406
AAF*	Luk7	Lezgin	Mbuti	0.0031	0.879	327406
AAF*	Luk7	Uzbek	Mbuti	0.0031	0.944	327406
AAF*	Luk7	Steppe_MLBA	Mbuti	0.0031	0.855	327399
AAF*	Luk7	Hungarian	Mbuti	0.003	0.863	327406
AAF*	Luk7	Kharia	Mbuti	0.003	0.866	327406
AAF*	Luk7	Maltese	Mbuti	0.003	0.852	327406
AAF*	Luk7	Iron_Gates_HG	Mbuti	0.003	0.764	327139
AAF*	Luk7	Balkans_Neolithic	Mbuti	0.003	0.677	317664
AAF*	Luk7	BantuKenya	Mbuti	0.0029	1.146	327406
AAF*	Luk7	Basque	Mbuti	0.0029	0.814	327406
AAF*	Luk7	Hazara	Mbuti	0.0029	0.852	327406
AAF*	Luk7	Tubalar	Mbuti	0.0029	0.813	327406
AAF*	Luk7	Estonian	Mbuti	0.0028	0.769	327406
AAF*	Luk7	Itelmen	Mbuti	0.0028	0.671	327406
AAF*	Luk7	Jew_Moroccan	Mbuti	0.0028	0.758	327406
AAF*	Luk7	Jew_Tunisian	Mbuti	0.0028	0.745	327406
AAF*	Luk7	Ticuna	Mbuti	0.0028	0.51	326489
AAF*	Luk7	Malta_cluster	Mbuti	0.0028	0.508	263338
AAF*	Luk7	Armenia_EBA	Mbuti	0.0028	0.63	310094
AAF*	Luk7	Balkar	Mbuti	0.0027	0.744	327406
AAF*	Luk7	BedouinB	Mbuti	0.0027	0.785	327406
AAF*	Luk7	Egyptian	Mbuti	0.0027	0.838	327406
AAF*	Luk7	Palestinian	Mbuti	0.0027	0.842	327406
AAF*	Luk7	Taa_East	Mbuti	0.0027	1.014	327406
AAF*	Luk7	Ukrainian	Mbuti	0.0027	0.765	327406
AAF*	Luk7	French	Mbuti	0.0026	0.758	327406
AAF*	Luk7	GujaratiA	Mbuti	0.0026	0.721	327406
AAF*	Luk7	Iran_Zoroastrian	Mbuti	0.0026	0.744	324246
AAF*	Luk7	Turkish	Mbuti	0.0026	0.776	327406
AAF*	Luk7	Abkhasian	Mbuti	0.0025	0.694	327406
AAF*	Luk7	Georgian	Mbuti	0.0025	0.699	327406
AAF*	Luk7	Syrian	Mbuti	0.0025	0.71	327406
AAF*	Luk7	Yi	Mbuti	0.0025	0.638	327406
AAF*	Luk7	Villabruna_cluster	Mbuti	0.0025	0.589	327393
AAF*	Luk7	Balochi	Mbuti	0.0024	0.729	327406
AAF*	Luk7	Druze	Mbuti	0.0024	0.728	327406
AAF*	Luk7	Luhya	Mbuti	0.0024	1.01	327406
AAF*	Luk7	Naxi	Mbuti	0.0024	0.632	327406
AAF*	Luk7	Uygur	Mbuti	0.0024	0.702	327406
AAF*	Luk7	Kgalagadi	Mbuti	0.0023	0.891	327406
AAF*	Luk7	Sicilian	Mbuti	0.0023	0.66	327406
AAF*	Luk7	Yukagir	Mbuti	0.0023	0.622	327406
AAF*	Luk7	Europe_LNBA	Mbuti	0.0023	0.673	327405
AAF*	Luk7	Kalmyk	Mbuti	0.0022	0.603	327406
AAF*	Luk7	Khwe	Mbuti	0.0022	0.924	327406
AAF*	Luk7	Kumyk	Mbuti	0.0022	0.623	327406
AAF*	Luk7	Sandawe	Mbuti	0.0022	0.922	327406
AAF*	Luk7	Tu	Mbuti	0.0022	0.59	327406
AAF*	Luk7	Altaian	Mbuti	0.0021	0.548	327406
AAF*	Luk7	Iran_Non-Zoroastrian_Fars	Mbuti	0.0021	0.601	324246
AAF*	Luk7	Kinh	Mbuti	0.0021	0.55	327406
AAF*	Luk7	Burusho	Mbuti	0.002	0.599	327406
AAF*	Luk7	Chechen	Mbuti	0.002	0.582	327406
AAF*	Luk7	Lahu	Mbuti	0.002	0.5	327406
AAF*	Luk7	Makrani	Mbuti	0.002	0.588	327406
AAF*	Luk7	Adygei	Mbuti	0.0019	0.535	327406
AAF*	Luk7	Jew_Iraqi	Mbuti	0.0019	0.497	327406
AAF*	Luk7	Koryak	Mbuti	0.0019	0.46	327406
AAF*	Luk7	Kyrgyz	Mbuti	0.0019	0.519	327406
AAF*	Luk7	Mansi	Mbuti	0.0019	0.507	327406
AAF*	Luk7	Turkish_Balikesir	Mbuti	0.0019	0.488	327406
AAF*	Luk7	Yemeni	Mbuti	0.0019	0.555	327406
AAF*	Luk7	Dinka	Mbuti	0.0018	0.677	327406
AAF*	Luk7	Mende	Mbuti	0.0018	0.736	327406
AAF*	Luk7	Pathan	Mbuti	0.0018	0.549	327406
AAF*	Luk7	GujaratiD	Mbuti	0.0017	0.46	327406
AAF*	Luk7	Somali	Mbuti	0.0017	0.628	327406
AAF*	Luk7	Tshwa	Mbuti	0.0017	0.67	327406
AAF*	Luk7	Yakut	Mbuti	0.0017	0.469	327406
AAF*	Luk7	Dai	Mbuti	0.0016	0.427	327406
AAF*	Luk7	Lodhi	Mbuti	0.0016	0.487	327406
AAF*	Luk7	Mandenka	Mbuti	0.0016	0.646	327406
AAF*	Luk7	Miao	Mbuti	0.0016	0.417	327406
AAF*	Luk7	Punjabi	Mbuti	0.0016	0.455	327406
AAF*	Luk7	Sindhi_Pakistan	Mbuti	0.0016	0.488	327406
AAF*	Luk7	Thai	Mbuti	0.0016	0.425	327406
AAF*	Luk7	Tunisian	Mbuti	0.0016	0.484	327406
AAF*	Luk7	Nogai	Mbuti	0.0015	0.439	327406
AAF*	Luk7	Iran_HotuIIIb	Mbuti	0.0015	0.138	49029
AAF*	Luk7	Even	Mbuti	0.0014	0.367	327406
AAF*	Luk7	Jew_Libyan	Mbuti	0.0014	0.374	327406
AAF*	Luk7	Khomani	Mbuti	0.0014	0.549	327406
AAF*	Luk7	Selkup	Mbuti	0.0014	0.349	327406
AAF*	Luk7	She	Mbuti	0.0014	0.376	327406
AAF*	Luk7	Ulchi	Mbuti	0.0014	0.379	327406
AAF*	Luk7	Iran_LN	Mbuti	0.0014	0.211	167303
AAF*	Luk7	Biaka	Mbuti	0.0013	0.623	327406
AAF*	Luk7	Brahmin_Tiwari	Mbuti	0.0013	0.413	327406
AAF*	Luk7	Chuvash	Mbuti	0.0013	0.362	327406
AAF*	Luk7	Japanese	Mbuti	0.0013	0.342	327406
AAF*	Luk7	Mongola	Mbuti	0.0013	0.348	327406
AAF*	Luk7	Mozabite	Mbuti	0.0013	0.387	327406
AAF*	Luk7	Nganasan	Mbuti	0.0013	0.31	327406
AAF*	Luk7	Saharawi	Mbuti	0.0013	0.373	327406
AAF*	Luk7	Brahui	Mbuti	0.0012	0.362	327406
AAF*	Luk7	Kolombangara	Mbuti	0.0012	0.311	327406
AAF*	Luk7	Santa_Isabel	Mbuti	0.0012	0.319	327406
AAF*	Luk7	Daur	Mbuti	0.0011	0.285	327406
AAF*	Luk7	Esan	Mbuti	0.0011	0.428	327406
AAF*	Luk7	Kalash	Mbuti	0.0011	0.293	327406
AAF*	Luk7	Makira	Mbuti	0.0011	0.286	327406
AAF*	Luk7	Masai	Mbuti	0.0011	0.435	327406
AAF*	Luk7	Yoruba	Mbuti	0.0011	0.515	327406
AAF*	Luk7	Bengali	Mbuti	0.001	0.279	327406
AAF*	Luk7	Damara	Mbuti	0.001	0.409	327406
AAF*	Luk7	Han	Mbuti	0.001	0.262	327406
AAF*	Luk7	AA	Mbuti	0.0009	0.363	327406
AAF*	Luk7	Semende	Mbuti	0.0009	0.236	327406
AAF*	Luk7	Gambian	Mbuti	0.0008	0.309	327406
AAF*	Luk7	Tswana	Mbuti	0.0008	0.329	327406
AAF*	Luk7	Algonquin	Mbuti	0.0007	0.166	327406
AAF*	Luk7	Nggela	Mbuti	0.0007	0.178	327406
AAF*	Luk7	Oromo	Mbuti	0.0007	0.22	327406
AAF*	Luk7	Tikopia	Mbuti	0.0007	0.165	327406
AAF*	Luk7	Levant_N	Mbuti	0.0007	0.146	270518
AAF*	Luk7	Gana	Mbuti	0.0006	0.228	327406
AAF*	Luk7	Jew_Georgian	Mbuti	0.0006	0.165	327406
AAF*	Luk7	Saami.DG	Mbuti	0.0006	0.121	323233
AAF*	Luk7	Armenia_ChL	Mbuti	0.0006	0.141	314719
AAF*	Luk7	Himba	Mbuti	0.0005	0.156	327404
AAF*	Luk7	Jew_Cochin	Mbuti	0.0005	0.142	327406
AAF*	Luk7	Orcadian	Mbuti	0.0004	0.106	327406
AAF*	Luk7	Santa_Cruz	Mbuti	0.0004	0.104	327406
AAF*	Luk7	BantuSA	Mbuti	0.0003	0.128	327406
AAF*	Luk7	Gui	Mbuti	0.0003	0.095	327406
AAF*	Luk7	Hezhen	Mbuti	0.0003	0.08	327406
AAF*	Luk7	Tuvinian	Mbuti	0.0003	0.092	327406
AAF*	Luk7	Xuun	Mbuti	0.0003	0.132	327406
AAF*	Luk7	Mala	Mbuti	0.0002	0.067	327406
AAF*	Luk7	BantuSA_Herero	Mbuti	0.0001	0.019	327361
AAF*	Luk7	Borneo	Mbuti	0.0001	0.021	327406
AAF*	Luk7	Datog	Mbuti	0.0001	0.02	327397
AAF*	Luk7	Mamanwa1	Mbuti	0.0001	0.034	327406
AAF*	Luk7	Taa_West	Mbuti	0.0001	0.057	327406
AAF*	Luk7	Vishwabrahmin	Mbuti	0.0001	0.027	327406
AAF*	Luk7	ElMiron_cluster	Mbuti	0.0001	0.029	286387
AAF*	Luk7	Papuan_Central	Mbuti	-0.0001	-0.025	327406
AAF*	Luk7	Ami	Mbuti	-0.0002	-0.038	327406
AAF*	Luk7	Hadza	Mbuti	-0.0002	-0.093	327406
AAF*	Luk7	Hoan	Mbuti	-0.0002	-0.082	327406
AAF*	Luk7	Scottish	Mbuti	-0.0002	-0.057	327406
AAF*	Luk7	Atayal	Mbuti	-0.0003	-0.068	327406
AAF*	Luk7	Ju_hoan_South	Mbuti	-0.0003	-0.126	327406
AAF*	Luk7	Haiom	Mbuti	-0.0004	-0.157	327406
AAF*	Luk7	Savo	Mbuti	-0.0004	-0.112	327406
AAF*	Luk7	WHG	Mbuti	-0.0004	-0.092	327374
AAF*	Luk7	Natufian	Mbuti	-0.0004	-0.066	170179
AAF*	Luk7	Papuan	Mbuti	-0.0005	-0.117	327406
AAF*	Luk7	Shua	Mbuti	-0.0005	-0.23	327406
AAF*	Luk7	Motala_HG.SG	Mbuti	-0.0006	-0.113	295047
AAF*	Luk7	Wambo	Mbuti	-0.0007	-0.272	327406
AAF*	Luk7	Nama	Mbuti	-0.0008	-0.342	327406
AAF*	Luk7	Ranongga	Mbuti	-0.0008	-0.214	327406
AAF*	Luk7	Iran_N	Mbuti	-0.0008	-0.139	275035
AAF*	Luk7	Steppe_Eneolithic	Mbuti	-0.0009	-0.172	243625
AAF*	Luk7	Nasioi	Mbuti	-0.001	-0.25	327406
AAF*	Luk7	Taa_North	Mbuti	-0.001	-0.352	327406
AAF*	Luk7	Iran_ChL	Mbuti	-0.0012	-0.287	312060
AAF*	Luk7	SHG	Mbuti	-0.0012	-0.28	318290
AAF*	Luk7	Tongan	Mbuti	-0.0013	-0.331	327406
AAF*	Luk7	Malaita	Mbuti	-0.0015	-0.404	327406
AAF*	Luk7	GoyetQ116-1_published	Mbuti	-0.0016	-0.264	245912
AAF*	Luk7	New_Guinea	Mbuti	-0.0017	-0.414	327406
AAF*	Luk7	Hadza1	Mbuti	-0.0018	-0.593	327399
AAF*	Luk7	Naro	Mbuti	-0.0019	-0.697	327406
AAF*	Luk7	Ontong_Java	Mbuti	-0.002	-0.494	327406
AAF*	Luk7	Turkmen	Mbuti	-0.0027	-0.779	327406
AAF*	Luk7	Onge	Mbuti	-0.0028	-0.699	327406
AAF*	Luk7	Australian	Mbuti	-0.0029	-0.702	327406
AAF*	Luk7	Mamanwa	Mbuti	-0.0029	-0.728	327406
AAF*	Luk7	Rennell_and_Bellona	Mbuti	-0.0029	-0.689	327406
AAF*	Luk7	Ju_hoan_North	Mbuti	-0.0032	-1.27	327406
AAF*	Luk7	Saqqaq.SG	Mbuti	-0.0033	-0.576	317021
AAF*	Luk7	Vella_Lavella	Mbuti	-0.0035	-0.877	327406
AAF*	Luk7	CHG	Mbuti	-0.0044	-0.883	327361
AAF*	Luk7	Papuan_Gulf	Mbuti	-0.0049	-1.204	327406
AAF*	Luk7	Mota.SG	Mbuti	-0.0052	-1.074	327353
AAF*	Luk7	Ust_Ishim	Mbuti	-0.0053	-1.016	326756
AAF*	Luk7	LateDorset.SG	Mbuti	-0.0057	-0.723	101611
AAF*	Luk7	GoyetQ56-16_published	Mbuti	-0.0089	-0.221	2927
AAF*	Luk7	GoyetQ376-19	Mbuti	-0.0162	-0.911	16133
AAF*	Luk7	Paglicci108_published	Mbuti	-0.0166	-0.253	1213
AAF*	Luk7	Ostuni2	Mbuti	-0.0254	-0.975	7497
AAF*	Luk84	Ostuni2	Mbuti	0.0433	1.634	6763
AAF*	Luk84	Levant_N_KFH	Mbuti	0.0227	1.842	36960
AAF*	Luk84	Iran_HotuIIIb	Mbuti	0.0207	1.797	43388
AAF*	Luk84	GoyetQ53-1_published	Mbuti	0.0178	0.472	3425
AAF*	Luk84	Paglicci108_published	Mbuti	0.0136	0.193	1093
AAF*	Luk84	Brillenhohle	Mbuti	0.013	1.557	90875
AAF*	Luk84	SHG	Mbuti	0.0108	2.44	288552
AAF*	Luk84	Levant_N	Mbuti	0.0099	1.948	241885
AAF*	Luk84	Anatolia_ChL	Mbuti	0.008	1.208	192408
AAF*	Luk84	EHG	Mbuti	0.0079	1.503	287133
AAF*	Luk84	Iron_Gates_HG	Mbuti	0.0072	1.782	297170
AAF*	Luk84	Saami.DG	Mbuti	0.0071	1.582	293715
AAF*	Luk84	WHG	Mbuti	0.007	1.543	297434
AAF*	Luk84	Iberia_Chalcolithic	Mbuti	0.0068	1.161	284425
AAF*	Luk84	Iran_ChL	Mbuti	0.0065	1.471	282326
AAF*	Luk84	Mota.SG	Mbuti	0.0061	1.286	297401
AAF*	Luk84	ElMiron_cluster	Mbuti	0.0059	1.155	258385
AAF*	Luk84	Europe_EN	Mbuti	0.0055	1.494	297466
AAF*	Luk84	Europe_MNChL	Mbuti	0.0054	1.484	297465
AAF*	Luk84	Villabruna_cluster	Mbuti	0.0052	1.196	297456
AAF*	Luk84	Europe_LNBA	Mbuti	0.005	1.456	297463
AAF*	Luk84	Anatolia_N_7BC	Mbuti	0.0047	1.262	297413
AAF*	Luk84	Motala_HG.SG	Mbuti	0.0047	0.802	267649
AAF*	Luk84	BedouinB	Mbuti	0.0044	1.248	297466
AAF*	Luk84	Jew_Libyan	Mbuti	0.0043	1.203	297466
AAF*	Luk84	Sicilian	Mbuti	0.0043	1.21	297466
AAF*	Luk84	Natufian	Mbuti	0.0042	0.612	149771
AAF*	Luk84	Saudi	Mbuti	0.0037	1.018	297466
AAF*	Luk84	Steppe_Eneolithic	Mbuti	0.0036	0.657	219504
AAF*	Luk84	Hadza1	Mbuti	0.0035	1.084	297459
AAF*	Luk84	Steppe_EMBA	Mbuti	0.0034	0.909	297455
AAF*	Luk84	GoyetQ116-1_published	Mbuti	0.0033	0.498	221119
AAF*	Luk84	Iran_N	Mbuti	0.0032	0.575	246065
AAF*	Luk84	Muierii2	Mbuti	0.0032	0.235	27584
AAF*	Luk84	Greece_EN	Mbuti	0.0032	0.655	245819
AAF*	Luk84	Ju_hoan_North	Mbuti	0.0031	1.232	297466
AAF*	Luk84	Saharawi	Mbuti	0.0031	0.883	297466
AAF*	Luk84	Ust_Ishim	Mbuti	0.0031	0.583	296846
AAF*	Luk84	Adygei	Mbuti	0.003	0.855	297466
AAF*	Luk84	Hungarian	Mbuti	0.003	0.866	297466
AAF*	Luk84	Malta_cluster	Mbuti	0.0029	0.485	238699
AAF*	Luk84	Maltese	Mbuti	0.0028	0.783	297466
AAF*	Luk84	Mozabite	Mbuti	0.0028	0.824	297466
AAF*	Luk84	Levant_BA	Mbuti	0.0028	0.575	253003
AAF*	Luk84	Steppe_IA	Mbuti	0.0028	0.476	265068
AAF*	Luk84	Jordanian	Mbuti	0.0027	0.77	297466
AAF*	Luk84	Turkish_Balikesir	Mbuti	0.0027	0.723	297466
AAF*	Luk84	Steppe_MLBA	Mbuti	0.0027	0.733	297460
AAF*	Luk84	Armenia_MLBA	Mbuti	0.0026	0.569	275620
AAF*	Luk84	Syrian	Mbuti	0.0025	0.718	297466
AAF*	Luk84	Druze	Mbuti	0.0023	0.659	297466
AAF*	Luk84	Gambian	Mbuti	0.0023	0.855	297466
AAF*	Luk84	Jew_Turkish	Mbuti	0.0022	0.594	297466
AAF*	Luk84	Norwegian	Mbuti	0.0022	0.573	297466
AAF*	Luk84	Spanish_North	Mbuti	0.0022	0.558	297466
AAF*	Luk84	Basque	Mbuti	0.0021	0.576	297466
AAF*	Luk84	Chechen	Mbuti	0.002	0.547	297466
AAF*	Luk84	French	Mbuti	0.002	0.592	297466
AAF*	Luk84	Iran_Zoroastrian	Mbuti	0.002	0.567	294587
AAF*	Luk84	Italian_North	Mbuti	0.002	0.574	297466
AAF*	Luk84	Armenia_ChL	Mbuti	0.002	0.47	285003
AAF*	Luk84	Bulgarian	Mbuti	0.0019	0.507	297466
AAF*	Luk84	Hadza	Mbuti	0.0018	0.645	297466
AAF*	Luk84	Haiom	Mbuti	0.0018	0.73	297466
AAF*	Luk84	Karitiana	Mbuti	0.0018	0.389	297466
AAF*	Luk84	Greek	Mbuti	0.0017	0.483	297466
AAF*	Luk84	Jew_Ethiopian	Mbuti	0.0017	0.526	297466
AAF*	Luk84	Sardinian	Mbuti	0.0017	0.463	297466
AAF*	Luk84	Algerian	Mbuti	0.0016	0.444	297466
AAF*	Luk84	Turkish	Mbuti	0.0016	0.463	297466
AAF*	Luk84	Gui	Mbuti	0.0015	0.538	297466
AAF*	Luk84	Taa_North	Mbuti	0.0015	0.529	297466
AAF*	Luk84	CHG	Mbuti	0.0015	0.291	297421
AAF*	Luk84	Finnish	Mbuti	0.0014	0.366	297466
AAF*	Luk84	Nama	Mbuti	0.0014	0.596	297466
AAF*	Luk84	Spanish	Mbuti	0.0014	0.423	297466
AAF*	Luk84	Himba	Mbuti	0.0013	0.443	297466
AAF*	Luk84	Jew_Tunisian	Mbuti	0.0013	0.336	297466
AAF*	Luk84	Lithuanian	Mbuti	0.0013	0.351	297466
AAF*	Luk84	Ukrainian	Mbuti	0.0013	0.354	297466
AAF*	Luk84	Armenia_EBA	Mbuti	0.0013	0.28	280547
AAF*	Luk84	Kostenki14	Mbuti	0.0013	0.215	281621
AAF*	Luk84	Georgian	Mbuti	0.0012	0.34	297466
AAF*	Luk84	Jew_Georgian	Mbuti	0.0012	0.317	297466
AAF*	Luk84	Jew_Iraqi	Mbuti	0.0012	0.319	297466
AAF*	Luk84	Orcadian	Mbuti	0.0012	0.345	297466
AAF*	Luk84	Ticuna	Mbuti	0.0012	0.223	296591
AAF*	Luk84	Abkhasian	Mbuti	0.001	0.273	297466
AAF*	Luk84	Gana	Mbuti	0.0009	0.349	297466
AAF*	Luk84	Jew_Ashkenazi	Mbuti	0.0009	0.252	297466
AAF*	Luk84	Jew_Iranian	Mbuti	0.0009	0.236	297466
AAF*	Luk84	Sherpa.DG	Mbuti	0.0009	0.199	293715
AAF*	Luk84	BedouinA	Mbuti	0.0008	0.259	297466
AAF*	Luk84	Belarusian	Mbuti	0.0008	0.228	297466
AAF*	Luk84	Jew_Moroccan	Mbuti	0.0008	0.221	297466
AAF*	Luk84	Iran_Non-Zoroastrian_Fars	Mbuti	0.0007	0.213	294587
AAF*	Luk84	Kumyk	Mbuti	0.0007	0.208	297466
AAF*	Luk84	Masai	Mbuti	0.0007	0.289	297466
AAF*	Luk84	Ossetian	Mbuti	0.0007	0.187	297466
AAF*	Luk84	Scottish	Mbuti	0.0007	0.178	297466
AAF*	Luk84	Egyptian	Mbuti	0.0006	0.187	297466
AAF*	Luk84	English	Mbuti	0.0006	0.169	297466
AAF*	Luk84	Nogai	Mbuti	0.0006	0.174	297466
AAF*	Luk84	Esan	Mbuti	0.0005	0.179	297466
AAF*	Luk84	Aleut_Tlingit	Mbuti	0.0004	0.106	297466
AAF*	Luk84	Mordovian	Mbuti	0.0004	0.101	297466
AAF*	Luk84	Armenian	Mbuti	0.0003	0.09	297466
AAF*	Luk84	Hoan	Mbuti	0.0003	0.094	297466
AAF*	Luk84	Yemeni	Mbuti	0.0003	0.092	297466
AAF*	Luk84	Croatian	Mbuti	0.0002	0.047	297466
AAF*	Luk84	Datog	Mbuti	0.0002	0.077	297454
AAF*	Luk84	Tshwa	Mbuti	0.0002	0.087	297466
AAF*	Luk84	Tswana	Mbuti	0.0002	0.063	297466
AAF*	Luk84	Ju_hoan_South	Mbuti	0.0001	0.045	297466
AAF*	Luk84	Albanian	Mbuti	0	0.003	297466
AAF*	Luk84	Chuvash	Mbuti	0	0.01	297466
AAF*	Luk84	Cypriot	Mbuti	0	0.007	297466
AAF*	Luk84	Icelandic	Mbuti	0	-0.009	297466
AAF*	Luk84	Xuun	Mbuti	0	0	297466
AAF*	Luk84	Brahui	Mbuti	-0.0001	-0.031	297466
AAF*	Luk84	Lebanese	Mbuti	-0.0001	-0.032	297466
AAF*	Luk84	Mansi	Mbuti	-0.0001	-0.024	297466
AAF*	Luk84	Iranian	Mbuti	-0.0002	-0.054	297466
AAF*	Luk84	Jew_Yemenite	Mbuti	-0.0002	-0.046	297466
AAF*	Luk84	Lezgin	Mbuti	-0.0002	-0.055	297466
AAF*	Luk84	Naro	Mbuti	-0.0002	-0.058	297466
AAF*	Luk84	Russian	Mbuti	-0.0002	-0.07	297466
AAF*	Luk84	Turkmen	Mbuti	-0.0002	-0.05	297466
AAF*	Luk84	Uzbek	Mbuti	-0.0002	-0.053	297466
AAF*	Luk84	Balochi	Mbuti	-0.0003	-0.083	297466
AAF*	Luk84	Mongola	Mbuti	-0.0004	-0.091	297466
AAF*	Luk84	Palestinian	Mbuti	-0.0004	-0.119	297466
AAF*	Luk84	Sandawe	Mbuti	-0.0004	-0.169	297466
AAF*	Luk84	Ojibwa	Mbuti	-0.0005	-0.12	297466
AAF*	Luk84	Taa_West	Mbuti	-0.0005	-0.189	297466
AAF*	Luk84	Piapoco	Mbuti	-0.0006	-0.132	297466
AAF*	Luk84	Shua	Mbuti	-0.0006	-0.223	297466
AAF*	Luk84	Balkans_Neolithic	Mbuti	-0.0006	-0.126	287746
AAF*	Luk84	Burusho	Mbuti	-0.0007	-0.213	297466
AAF*	Luk84	Chilote	Mbuti	-0.0007	-0.161	297466
AAF*	Luk84	Italian_South	Mbuti	-0.0007	-0.137	296097
AAF*	Luk84	Luhya	Mbuti	-0.0007	-0.291	297466
AAF*	Luk84	Canary_Islander	Mbuti	-0.0008	-0.17	297462
AAF*	Luk84	Mandenka	Mbuti	-0.0008	-0.321	297466
AAF*	Luk84	Taa_East	Mbuti	-0.0008	-0.301	297466
AAF*	Luk84	Cioclovina1	Mbuti	-0.0008	-0.036	9467
AAF*	Luk84	Balkar	Mbuti	-0.0009	-0.261	297466
AAF*	Luk84	Biaka	Mbuti	-0.0009	-0.405	297466
AAF*	Luk84	GujaratiC	Mbuti	-0.0009	-0.23	297466
AAF*	Luk84	Kikuyu	Mbuti	-0.0009	-0.29	297466
AAF*	Luk84	Nganasan	Mbuti	-0.0009	-0.201	297466
AAF*	Luk84	Tajik	Mbuti	-0.0009	-0.247	297466
AAF*	Luk84	Yakut	Mbuti	-0.0009	-0.236	297466
AAF*	Luk84	GujaratiB	Mbuti	-0.001	-0.271	297466
AAF*	Luk84	Mende	Mbuti	-0.001	-0.395	297466
AAF*	Luk84	Dinka	Mbuti	-0.0011	-0.379	297466
AAF*	Luk84	Estonian	Mbuti	-0.0011	-0.308	297466
AAF*	Luk84	AA	Mbuti	-0.0012	-0.442	297466
AAF*	Luk84	Czech	Mbuti	-0.0012	-0.336	297466
AAF*	Luk84	Somali	Mbuti	-0.0012	-0.438	297466
AAF*	Luk84	Tunisian	Mbuti	-0.0012	-0.346	297466
AAF*	Luk84	Even	Mbuti	-0.0013	-0.335	297466
AAF*	Luk84	Guarani_KW	Mbuti	-0.0013	-0.281	294648
AAF*	Luk84	Kgalagadi	Mbuti	-0.0013	-0.473	297466
AAF*	Luk84	Khomani	Mbuti	-0.0013	-0.51	297466
AAF*	Luk84	Oromo	Mbuti	-0.0013	-0.428	297466
AAF*	Luk84	Rennell_and_Bellona	Mbuti	-0.0013	-0.281	297466
AAF*	Luk84	Khwe	Mbuti	-0.0014	-0.564	297466
AAF*	Luk84	Ulchi	Mbuti	-0.0014	-0.345	297466
AAF*	Luk84	Aleut	Mbuti	-0.0015	-0.393	297466
AAF*	Luk84	BantuSA_Herero	Mbuti	-0.0015	-0.42	297427
AAF*	Luk84	Kolombangara	Mbuti	-0.0015	-0.363	297466
AAF*	Luk84	Makrani	Mbuti	-0.0015	-0.466	297466
AAF*	Luk84	Kostenki12	Mbuti	-0.0015	-0.087	20157
AAF*	Luk84	Pathan	Mbuti	-0.0016	-0.48	297466
AAF*	Luk84	Thai	Mbuti	-0.0017	-0.428	297466
AAF*	Luk84	Tubalar	Mbuti	-0.0017	-0.469	297466
AAF*	Luk84	Yoruba	Mbuti	-0.0017	-0.718	297466
AAF*	Luk84	Damara	Mbuti	-0.0018	-0.681	297466
AAF*	Luk84	Kyrgyz	Mbuti	-0.0018	-0.483	297466
AAF*	Luk84	Selkup	Mbuti	-0.0018	-0.468	297466
AAF*	Luk84	Chukchi1	Mbuti	-0.0019	-0.409	297466
AAF*	Luk84	Hazara	Mbuti	-0.0019	-0.526	297466
AAF*	Luk84	Brahmin_Tiwari	Mbuti	-0.002	-0.6	297466
AAF*	Luk84	Onge	Mbuti	-0.002	-0.464	297466
AAF*	Luk84	Sindhi_Pakistan	Mbuti	-0.0021	-0.642	297466
AAF*	Luk84	Kinh	Mbuti	-0.0022	-0.552	297466
AAF*	Luk84	Ranongga	Mbuti	-0.0022	-0.513	297466
AAF*	Luk84	Zoro	Mbuti	-0.0022	-0.416	292793
AAF*	Luk84	Vestonice_cluster	Mbuti	-0.0023	-0.436	249678
AAF*	Luk84	GujaratiA	Mbuti	-0.0024	-0.674	297466
AAF*	Luk84	Uygur	Mbuti	-0.0024	-0.671	297466
AAF*	Luk84	Malaita	Mbuti	-0.0025	-0.591	297466
AAF*	Luk84	Kalmyk	Mbuti	-0.0026	-0.669	297466
AAF*	Luk84	Naxi	Mbuti	-0.0026	-0.624	297466
AAF*	Luk84	She	Mbuti	-0.0027	-0.629	297466
AAF*	Luk84	Papuan	Mbuti	-0.0028	-0.613	297466
AAF*	Luk84	Russell	Mbuti	-0.0028	-0.631	297465
AAF*	Luk84	Saqqaq.SG	Mbuti	-0.0028	-0.47	287612
AAF*	Luk84	BantuSA_Ovambo	Mbuti	-0.0029	-0.654	293896
AAF*	Luk84	Papuan_Central	Mbuti	-0.0029	-0.682	297466
AAF*	Luk84	Tongan	Mbuti	-0.0029	-0.7	297466
AAF*	Luk84	Guarani	Mbuti	-0.003	-0.664	297466
AAF*	Luk84	Tujia	Mbuti	-0.003	-0.71	297466
AAF*	Luk84	Mayan	Mbuti	-0.0031	-0.754	297466
AAF*	Luk84	Vella_Lavella	Mbuti	-0.0031	-0.775	297466
AAF*	Luk84	Ami	Mbuti	-0.0032	-0.752	297466
AAF*	Luk84	Australian	Mbuti	-0.0032	-0.72	297466
AAF*	Luk84	Hezhen	Mbuti	-0.0032	-0.801	297466
AAF*	Luk84	Jew_Cochin	Mbuti	-0.0032	-0.897	297466
AAF*	Luk84	Korean	Mbuti	-0.0032	-0.775	297466
AAF*	Luk84	Mala	Mbuti	-0.0032	-0.943	297466
AAF*	Luk84	Tuvinian	Mbuti	-0.0032	-0.812	297466
AAF*	Luk84	Daur	Mbuti	-0.0033	-0.809	297466
AAF*	Luk84	Eskimo_ChaplinSireniki	Mbuti	-0.0034	-0.799	297466
AAF*	Luk84	Altaian	Mbuti	-0.0035	-0.918	297466
AAF*	Luk84	BantuKenya	Mbuti	-0.0035	-1.366	297466
AAF*	Luk84	Kalash	Mbuti	-0.0035	-0.962	297466
AAF*	Luk84	Tibetan.DG	Mbuti	-0.0035	-0.756	293697
AAF*	Luk84	Iran_LN	Mbuti	-0.0035	-0.53	149077
AAF*	Luk84	Cabecar	Mbuti	-0.0036	-0.772	297466
AAF*	Luk84	Koryak	Mbuti	-0.0036	-0.843	297466
AAF*	Luk84	Luo	Mbuti	-0.0036	-1.511	297466
AAF*	Luk84	Makira	Mbuti	-0.0036	-0.886	297466
AAF*	Luk84	Yi	Mbuti	-0.0036	-0.889	297466
AAF*	Luk84	Yukagir	Mbuti	-0.0036	-0.928	297466
AAF*	Luk84	Bengali	Mbuti	-0.0037	-1.07	297466
AAF*	Luk84	Quechua	Mbuti	-0.0037	-0.881	297466
AAF*	Luk84	Miao	Mbuti	-0.0039	-0.93	297466
AAF*	Luk84	Nasioi	Mbuti	-0.0039	-0.904	297466
AAF*	Luk84	Punjabi	Mbuti	-0.0039	-1.09	297466
AAF*	Luk84	Santa_Cruz	Mbuti	-0.0039	-0.905	297466
AAF*	Luk84	Savo	Mbuti	-0.0039	-0.96	297466
AAF*	Luk84	GujaratiD	Mbuti	-0.0041	-1.129	297466
AAF*	Luk84	Han	Mbuti	-0.0041	-1.021	297466
AAF*	Luk84	Mamanwa	Mbuti	-0.0041	-0.998	297466
AAF*	Luk84	Oroqen	Mbuti	-0.0041	-1.01	297466
AAF*	Luk84	Cree	Mbuti	-0.0042	-1.116	297466
AAF*	Luk84	Semende	Mbuti	-0.0042	-1.023	297466
AAF*	Luk84	Chane	Mbuti	-0.0043	-0.778	296461
AAF*	Luk84	Wambo	Mbuti	-0.0043	-1.586	297466
AAF*	Luk84	Lodhi	Mbuti	-0.0044	-1.328	297466
AAF*	Luk84	ArgentinePuna	Mbuti	-0.0045	-1.025	294647
AAF*	Luk84	Guarani_GN	Mbuti	-0.0045	-0.977	294641
AAF*	Luk84	Mamanwa1	Mbuti	-0.0045	-1.086	297466
AAF*	Luk84	Santa_Isabel	Mbuti	-0.0045	-1.11	297466
AAF*	Luk84	Bolivian	Mbuti	-0.0046	-1.091	297466
AAF*	Luk84	Dolgan	Mbuti	-0.0046	-1.087	297466
AAF*	Luk84	Nggela	Mbuti	-0.0046	-1.112	297466
AAF*	Luk84	Aymara	Mbuti	-0.0047	-1.07	297466
AAF*	Luk84	Chipewyan	Mbuti	-0.0047	-1.197	297466
AAF*	Luk84	Itelmen	Mbuti	-0.0047	-1.08	297466
AAF*	Luk84	Japanese	Mbuti	-0.0047	-1.174	297466
AAF*	Luk84	Papuan_Gulf	Mbuti	-0.0047	-1.065	297466
AAF*	Luk84	Pima	Mbuti	-0.0047	-1.052	297466
AAF*	Luk84	Zapotec	Mbuti	-0.0047	-1.106	297466
AAF*	Luk84	Dai	Mbuti	-0.0048	-1.14	297466
AAF*	Luk84	Eskimo_Naukan	Mbuti	-0.0049	-1.159	297466
AAF*	Luk84	Kaqchikel	Mbuti	-0.005	-1.132	297466
AAF*	Luk84	BantuSA	Mbuti	-0.0051	-1.869	297466
AAF*	Luk84	New_Guinea	Mbuti	-0.0051	-1.14	297466
AAF*	Luk84	Xibo	Mbuti	-0.0051	-1.251	297466
AAF*	Luk84	Mixtec	Mbuti	-0.0052	-1.233	297466
AAF*	Luk84	Tu	Mbuti	-0.0052	-1.351	297466
AAF*	Luk84	Xavante	Mbuti	-0.0052	-1.131	294648
AAF*	Luk84	Atayal	Mbuti	-0.0053	-1.226	297466
AAF*	Luk84	Tikopia	Mbuti	-0.0053	-1.205	297466
AAF*	Luk84	Algonquin	Mbuti	-0.0054	-1.273	297466
AAF*	Luk84	Borneo	Mbuti	-0.0054	-1.304	297466
AAF*	Luk84	Ontong_Java	Mbuti	-0.0055	-1.338	297466
AAF*	Luk84	Tepecik.SG_reanal	Mbuti	-0.0057	-0.973	200650
AAF*	Luk84	Kusunda	Mbuti	-0.0058	-1.55	297466
AAF*	Luk84	Arara	Mbuti	-0.0061	-1.262	294637
AAF*	Luk84	Kharia	Mbuti	-0.0061	-1.728	297466
AAF*	Luk84	UrubuKaapor	Mbuti	-0.0062	-1.258	294627
AAF*	Luk84	Lahu	Mbuti	-0.0063	-1.473	297466
AAF*	Luk84	Surui	Mbuti	-0.0063	-1.309	297466
AAF*	Luk84	Cambodian	Mbuti	-0.0064	-1.619	297466
AAF*	Luk84	Choiseul	Mbuti	-0.0065	-1.547	297466
AAF*	Luk84	Mixe	Mbuti	-0.0065	-1.472	297466
AAF*	Luk84	Vishwabrahmin	Mbuti	-0.0066	-1.951	297466
AAF*	Luk84	Wayuu	Mbuti	-0.0069	-1.312	296757
AAF*	Luk84	Apalai	Mbuti	-0.0073	-1.543	294629
AAF*	Luk84	Chukchi	Mbuti	-0.0074	-1.818	297466
AAF*	Luk84	Inga	Mbuti	-0.0074	-1.581	297457
AAF*	Luk84	Paglicci133_published	Mbuti	-0.0077	-0.504	21539
AAF*	Luk84	GoyetQ376-19	Mbuti	-0.0083	-0.446	14372
AAF*	Luk84	LateDorset.SG	Mbuti	-0.0104	-1.195	91087
AAF*	Luk84	Iberia_BA	Mbuti	-0.0111	-1.517	115252
AAF*	Luk84	GoyetQ56-16_published	Mbuti	-0.0311	-0.744	2746
AAF*	Luk84	Iboussieres39_published	Mbuti	-0.0432	-1.2	4488
AAF*	Luk84	Continenza	Mbuti	-0.0471	-1.322	4185
AAF*	Luk9	Paglicci108_published	Mbuti	0.1255	1.871	1064
AAF*	Luk9	Continenza	Mbuti	0.0157	0.433	4070
AAF*	Luk9	Paglicci133_published	Mbuti	0.0059	0.349	20742
AAF*	Luk9	Iberia_Chalcolithic	Mbuti	0.0025	0.426	265761
AAF*	Luk9	Greece_EN	Mbuti	0.0019	0.392	233767
AAF*	Luk9	Khwe	Mbuti	-0.0002	-0.083	277363
AAF*	Luk9	Balkans_Neolithic	Mbuti	-0.0003	-0.07	269439
AAF*	Luk9	Haiom	Mbuti	-0.0005	-0.206	277363
AAF*	Luk9	Levant_N	Mbuti	-0.0005	-0.095	230720
AAF*	Luk9	Ju_hoan_South	Mbuti	-0.0006	-0.214	277363
AAF*	Luk9	Naro	Mbuti	-0.0006	-0.247	277363
AAF*	Luk9	Tshwa	Mbuti	-0.0006	-0.232	277363
AAF*	Luk9	Hadza	Mbuti	-0.0013	-0.467	277363
AAF*	Luk9	Dinka	Mbuti	-0.0019	-0.691	277363
AAF*	Luk9	Gui	Mbuti	-0.0019	-0.669	277363
AAF*	Luk9	Taa_North	Mbuti	-0.0019	-0.703	277363
AAF*	Luk9	Jew_Turkish	Mbuti	-0.002	-0.578	277363
AAF*	Luk9	Taa_East	Mbuti	-0.0021	-0.788	277363
AAF*	Luk9	Europe_EN	Mbuti	-0.0021	-0.595	277363
AAF*	Luk9	Muierii2	Mbuti	-0.0021	-0.142	26641
AAF*	Luk9	BantuSA_Herero	Mbuti	-0.0023	-0.675	277319
AAF*	Luk9	Ju_hoan_North	Mbuti	-0.0024	-0.935	277363
AAF*	Luk9	Xuun	Mbuti	-0.0025	-1	277363
AAF*	Luk9	Steppe_IA	Mbuti	-0.0025	-0.452	248857
AAF*	Luk9	Abkhasian	Mbuti	-0.0027	-0.795	277363
AAF*	Luk9	Jew_Ashkenazi	Mbuti	-0.0027	-0.742	277363
AAF*	Luk9	Luhya	Mbuti	-0.0027	-1.038	277363
AAF*	Luk9	Shua	Mbuti	-0.0027	-1.083	277363
AAF*	Luk9	Tepecik.SG_reanal	Mbuti	-0.0027	-0.474	188624
AAF*	Luk9	Damara	Mbuti	-0.0028	-1.095	277363
AAF*	Luk9	Jew_Tunisian	Mbuti	-0.0029	-0.794	277363
AAF*	Luk9	Jew_Yemenite	Mbuti	-0.0029	-0.832	277363
AAF*	Luk9	Taa_West	Mbuti	-0.0029	-1.159	277363
AAF*	Luk9	Masai	Mbuti	-0.003	-1.152	277363
AAF*	Luk9	Yemeni	Mbuti	-0.003	-0.895	277363
AAF*	Luk9	Inga	Mbuti	-0.0032	-0.674	277354
AAF*	Luk9	Turkmen	Mbuti	-0.0032	-0.927	277363
AAF*	Luk9	BantuSA_Ovambo	Mbuti	-0.0033	-0.761	274065
AAF*	Luk9	Sandawe	Mbuti	-0.0033	-1.31	277363
AAF*	Luk9	Nama	Mbuti	-0.0035	-1.427	277363
AAF*	Luk9	Armenia_MLBA	Mbuti	-0.0036	-0.737	258818
AAF*	Luk9	Iran_LN	Mbuti	-0.0036	-0.496	143004
AAF*	Luk9	Hadza1	Mbuti	-0.0037	-1.065	277355
AAF*	Luk9	Luo	Mbuti	-0.0037	-1.444	277363
AAF*	Luk9	Mozabite	Mbuti	-0.0037	-1.167	277363
AAF*	Luk9	Croatian	Mbuti	-0.0038	-1.108	277363
AAF*	Luk9	Jew_Iranian	Mbuti	-0.0038	-1.065	277363
AAF*	Luk9	Mandenka	Mbuti	-0.0038	-1.51	277363
AAF*	Luk9	Anatolia_N_7BC	Mbuti	-0.0038	-1.067	277330
AAF*	Luk9	Iran_HotuIIIb	Mbuti	-0.0038	-0.322	41818
AAF*	Luk9	Gana	Mbuti	-0.0039	-1.512	277363
AAF*	Luk9	Makrani	Mbuti	-0.0039	-1.175	277363
AAF*	Luk9	Maltese	Mbuti	-0.0039	-1.085	277363
AAF*	Luk9	BedouinA	Mbuti	-0.004	-1.279	277363
AAF*	Luk9	BantuKenya	Mbuti	-0.0041	-1.523	277363
AAF*	Luk9	Armenia_ChL	Mbuti	-0.0041	-0.963	267206
AAF*	Luk9	Khomani	Mbuti	-0.0042	-1.674	277363
AAF*	Luk9	Saharawi	Mbuti	-0.0042	-1.218	277363
AAF*	Luk9	WHG	Mbuti	-0.0042	-0.914	277333
AAF*	Luk9	Sicilian	Mbuti	-0.0043	-1.252	277363
AAF*	Luk9	Jew_Ethiopian	Mbuti	-0.0044	-1.424	277363
AAF*	Luk9	Mende	Mbuti	-0.0045	-1.658	277363
AAF*	Luk9	Palestinian	Mbuti	-0.0045	-1.424	277363
AAF*	Luk9	Mota.SG	Mbuti	-0.0045	-0.837	277305
AAF*	Luk9	Ossetian	Mbuti	-0.0046	-1.346	277363
AAF*	Luk9	Iran_ChL	Mbuti	-0.0046	-1.097	264862
AAF*	Luk9	Iran_N	Mbuti	-0.0046	-0.807	233769
AAF*	Luk9	Hoan	Mbuti	-0.0047	-1.781	277363
AAF*	Luk9	Yoruba	Mbuti	-0.0047	-1.959	277363
AAF*	Luk9	Natufian	Mbuti	-0.0047	-0.736	144579
AAF*	Luk9	Vestonice_cluster	Mbuti	-0.0047	-0.876	236035
AAF*	Luk9	GujaratiD	Mbuti	-0.0048	-1.324	277363
AAF*	Luk9	Tswana	Mbuti	-0.0048	-1.769	277363
AAF*	Luk9	Adygei	Mbuti	-0.0049	-1.473	277363
AAF*	Luk9	French	Mbuti	-0.0049	-1.481	277363
AAF*	Luk9	Iran_Zoroastrian	Mbuti	-0.0049	-1.386	274719
AAF*	Luk9	Jordanian	Mbuti	-0.0049	-1.418	277363
AAF*	Luk9	Kikuyu	Mbuti	-0.0049	-1.617	277363
AAF*	Luk9	Kumyk	Mbuti	-0.0049	-1.434	277363
AAF*	Luk9	Rennell_and_Bellona	Mbuti	-0.0049	-1.128	277363
AAF*	Luk9	Tunisian	Mbuti	-0.0049	-1.464	277363
AAF*	Luk9	Turkish	Mbuti	-0.0049	-1.53	277363
AAF*	Luk9	Chuvash	Mbuti	-0.005	-1.44	277363
AAF*	Luk9	Georgian	Mbuti	-0.005	-1.433	277363
AAF*	Luk9	Algerian	Mbuti	-0.0051	-1.519	277363
AAF*	Luk9	Italian_North	Mbuti	-0.0051	-1.494	277363
AAF*	Luk9	Tajik	Mbuti	-0.0051	-1.457	277363
AAF*	Luk9	Iberia_BA	Mbuti	-0.0051	-0.674	107770
AAF*	Luk9	Saudi	Mbuti	-0.0052	-1.478	277363
AAF*	Luk9	Syrian	Mbuti	-0.0052	-1.542	277363
AAF*	Luk9	AA	Mbuti	-0.0053	-2.048	277363
AAF*	Luk9	Armenian	Mbuti	-0.0053	-1.547	277363
AAF*	Luk9	Esan	Mbuti	-0.0053	-2.065	277363
AAF*	Luk9	Icelandic	Mbuti	-0.0053	-1.481	277363
AAF*	Luk9	Kgalagadi	Mbuti	-0.0053	-1.917	277363
AAF*	Luk9	Ukrainian	Mbuti	-0.0053	-1.535	277363
AAF*	Luk9	Ust_Ishim	Mbuti	-0.0053	-0.998	276774
AAF*	Luk9	Balkar	Mbuti	-0.0054	-1.542	277363
AAF*	Luk9	Bulgarian	Mbuti	-0.0054	-1.604	277363
AAF*	Luk9	Egyptian	Mbuti	-0.0054	-1.744	277363
AAF*	Luk9	Jew_Cochin	Mbuti	-0.0054	-1.451	277363
AAF*	Luk9	Nggela	Mbuti	-0.0054	-1.324	277363
AAF*	Luk9	Somali	Mbuti	-0.0055	-1.944	277363
AAF*	Luk9	Malta_cluster	Mbuti	-0.0055	-0.97	223620
AAF*	Luk9	Algonquin	Mbuti	-0.0056	-1.357	277363
AAF*	Luk9	Papuan_Gulf	Mbuti	-0.0056	-1.248	277363
AAF*	Luk9	Zapotec	Mbuti	-0.0056	-1.354	277363
AAF*	Luk9	Biaka	Mbuti	-0.0057	-2.529	277363
AAF*	Luk9	Himba	Mbuti	-0.0057	-1.933	277363
AAF*	Luk9	Jew_Libyan	Mbuti	-0.0057	-1.606	277363
AAF*	Luk9	Kyrgyz	Mbuti	-0.0057	-1.634	277363
AAF*	Luk9	Santa_Isabel	Mbuti	-0.0057	-1.44	277363
AAF*	Luk9	BantuSA	Mbuti	-0.0058	-2.119	277363
AAF*	Luk9	Czech	Mbuti	-0.0058	-1.686	277363
AAF*	Luk9	Turkish_Balikesir	Mbuti	-0.0058	-1.581	277363
AAF*	Luk9	Armenia_EBA	Mbuti	-0.0058	-1.335	263235
AAF*	Luk9	Aleut_Tlingit	Mbuti	-0.0059	-1.498	277363
AAF*	Luk9	Basque	Mbuti	-0.0059	-1.761	277363
AAF*	Luk9	Canary_Islander	Mbuti	-0.0059	-1.345	277361
AAF*	Luk9	Daur	Mbuti	-0.0059	-1.545	277363
AAF*	Luk9	Jew_Iraqi	Mbuti	-0.0059	-1.642	277363
AAF*	Luk9	Lebanese	Mbuti	-0.0059	-1.706	277363
AAF*	Luk9	Spanish_North	Mbuti	-0.0059	-1.606	277363
AAF*	Luk9	Datog	Mbuti	-0.006	-1.83	277352
AAF*	Luk9	English	Mbuti	-0.006	-1.702	277363
AAF*	Luk9	Spanish	Mbuti	-0.0061	-1.862	277363
AAF*	Luk9	Wayuu	Mbuti	-0.0061	-1.125	276693
AAF*	Luk9	Iran_Non-Zoroastrian_Fars	Mbuti	-0.0062	-1.889	274719
AAF*	Luk9	Sardinian	Mbuti	-0.0062	-1.808	277363
AAF*	Luk9	Australian	Mbuti	-0.0063	-1.442	277363
AAF*	Luk9	Druze	Mbuti	-0.0063	-1.93	277363
AAF*	Luk9	Eskimo_ChaplinSireniki	Mbuti	-0.0063	-1.572	277363
AAF*	Luk9	Orcadian	Mbuti	-0.0063	-1.835	277363
AAF*	Luk9	Russian	Mbuti	-0.0063	-1.94	277363
AAF*	Luk9	Levant_BA	Mbuti	-0.0063	-1.42	240036
AAF*	Luk9	Iron_Gates_HG	Mbuti	-0.0063	-1.595	277169
AAF*	Luk9	Chipewyan	Mbuti	-0.0064	-1.67	277363
AAF*	Luk9	Kalash	Mbuti	-0.0064	-1.837	277363
AAF*	Luk9	Ontong_Java	Mbuti	-0.0064	-1.59	277363
AAF*	Luk9	Oromo	Mbuti	-0.0064	-1.958	277363
AAF*	Luk9	Motala_HG.SG	Mbuti	-0.0064	-1.08	249620
AAF*	Luk9	Steppe_EMBA	Mbuti	-0.0064	-1.818	277352
AAF*	Luk9	Albanian	Mbuti	-0.0065	-1.856	277363
AAF*	Luk9	Bengali	Mbuti	-0.0065	-1.802	277363
AAF*	Luk9	Cree	Mbuti	-0.0065	-1.71	277363
AAF*	Luk9	Jew_Moroccan	Mbuti	-0.0065	-1.855	277363
AAF*	Luk9	Sindhi_Pakistan	Mbuti	-0.0065	-1.956	277363
AAF*	Luk9	Uygur	Mbuti	-0.0065	-1.948	277363
AAF*	Luk9	Balochi	Mbuti	-0.0066	-2.011	277363
AAF*	Luk9	Cypriot	Mbuti	-0.0066	-1.915	277363
AAF*	Luk9	Papuan	Mbuti	-0.0066	-1.487	277363
AAF*	Luk9	Wambo	Mbuti	-0.0066	-2.348	277363
AAF*	Luk9	Europe_LNBA	Mbuti	-0.0066	-1.971	277361
AAF*	Luk9	GujaratiA	Mbuti	-0.0067	-1.909	277363
AAF*	Luk9	Jew_Georgian	Mbuti	-0.0067	-1.815	277363
AAF*	Luk9	Ojibwa	Mbuti	-0.0067	-1.843	277363
AAF*	Luk9	Piapoco	Mbuti	-0.0067	-1.491	277363
AAF*	Luk9	Punjabi	Mbuti	-0.0068	-1.995	277363
AAF*	Luk9	Selkup	Mbuti	-0.0068	-1.862	277363
AAF*	Luk9	Europe_MNChL	Mbuti	-0.0068	-1.856	277363
AAF*	Luk9	Chechen	Mbuti	-0.0069	-1.916	277363
AAF*	Luk9	Gambian	Mbuti	-0.0069	-2.499	277363
AAF*	Luk9	Greek	Mbuti	-0.0069	-2.105	277363
AAF*	Luk9	Iranian	Mbuti	-0.0069	-1.993	277363
AAF*	Luk9	Belarusian	Mbuti	-0.007	-1.999	277363
AAF*	Luk9	Quechua	Mbuti	-0.007	-1.726	277363
AAF*	Luk9	Villabruna_cluster	Mbuti	-0.007	-1.642	277354
AAF*	Luk9	Hungarian	Mbuti	-0.0071	-2.123	277363
AAF*	Luk9	CHG	Mbuti	-0.0071	-1.371	277331
AAF*	Luk9	Brahui	Mbuti	-0.0072	-2.196	277363
AAF*	Luk9	New_Guinea	Mbuti	-0.0072	-1.64	277363
AAF*	Luk9	Nganasan	Mbuti	-0.0072	-1.766	277363
AAF*	Luk9	Tubalar	Mbuti	-0.0072	-2.06	277363
AAF*	Luk9	BedouinB	Mbuti	-0.0073	-2.077	277363
AAF*	Luk9	Estonian	Mbuti	-0.0073	-2.069	277363
AAF*	Luk9	Mansi	Mbuti	-0.0073	-1.959	277363
AAF*	Luk9	Nasioi	Mbuti	-0.0073	-1.76	277363
AAF*	Luk9	Norwegian	Mbuti	-0.0074	-2.149	277363
AAF*	Luk9	Aleut	Mbuti	-0.0075	-2.073	277363
AAF*	Luk9	Bolivian	Mbuti	-0.0075	-1.81	277363
AAF*	Luk9	Eskimo_Naukan	Mbuti	-0.0075	-1.875	277363
AAF*	Luk9	Kusunda	Mbuti	-0.0075	-1.959	277363
AAF*	Luk9	Tikopia	Mbuti	-0.0075	-1.793	277363
AAF*	Luk9	Mordovian	Mbuti	-0.0076	-2.163	277363
AAF*	Luk9	Burusho	Mbuti	-0.0077	-2.34	277363
AAF*	Luk9	Papuan_Central	Mbuti	-0.0077	-1.863	277363
AAF*	Luk9	Sherpa.DG	Mbuti	-0.0077	-1.753	273857
AAF*	Luk9	Tujia	Mbuti	-0.0077	-1.955	277363
AAF*	Luk9	Vella_Lavella	Mbuti	-0.0077	-1.843	277363
AAF*	Luk9	Hezhen	Mbuti	-0.0078	-1.991	277363
AAF*	Luk9	Lezgin	Mbuti	-0.0078	-2.301	277363
AAF*	Luk9	Mamanwa1	Mbuti	-0.0078	-1.903	277363
AAF*	Luk9	Pathan	Mbuti	-0.0078	-2.38	277363
AAF*	Luk9	Xavante	Mbuti	-0.0078	-1.756	274842
AAF*	Luk9	Finnish	Mbuti	-0.0079	-2.254	277363
AAF*	Luk9	Lithuanian	Mbuti	-0.0079	-2.228	277363
AAF*	Luk9	Lodhi	Mbuti	-0.0079	-2.324	277363
AAF*	Luk9	Tuvinian	Mbuti	-0.0079	-2.141	277363
AAF*	Luk9	Ulchi	Mbuti	-0.0079	-2.076	277363
AAF*	Luk9	Uzbek	Mbuti	-0.0079	-2.362	277363
AAF*	Luk9	Kharia	Mbuti	-0.008	-2.328	277363
AAF*	Luk9	Tongan	Mbuti	-0.008	-1.944	277363
AAF*	Luk9	Vishwabrahmin	Mbuti	-0.008	-2.284	277363
AAF*	Luk9	SHG	Mbuti	-0.008	-1.827	269878
AAF*	Luk9	Altaian	Mbuti	-0.0082	-2.181	277363
AAF*	Luk9	Dai	Mbuti	-0.0082	-2.017	277363
AAF*	Luk9	Russell	Mbuti	-0.0082	-1.857	277362
AAF*	Luk9	Choiseul	Mbuti	-0.0083	-2.026	277363
AAF*	Luk9	Koryak	Mbuti	-0.0083	-2.046	277363
AAF*	Luk9	Mongola	Mbuti	-0.0083	-2.163	277363
AAF*	Luk9	Yakut	Mbuti	-0.0083	-2.204	277363
AAF*	Luk9	Yukagir	Mbuti	-0.0083	-2.267	277363
AAF*	Luk9	Guarani	Mbuti	-0.0084	-2.009	277363
AAF*	Luk9	Hazara	Mbuti	-0.0084	-2.416	277363
AAF*	Luk9	Scottish	Mbuti	-0.0084	-2.185	277363
AAF*	Luk9	Surui	Mbuti	-0.0084	-1.824	277363
AAF*	Luk9	Steppe_Eneolithic	Mbuti	-0.0084	-1.537	207145
AAF*	Luk9	Cambodian	Mbuti	-0.0085	-2.239	277363
AAF*	Luk9	GujaratiB	Mbuti	-0.0085	-2.39	277363
AAF*	Luk9	Aymara	Mbuti	-0.0086	-2.033	277363
AAF*	Luk9	Malaita	Mbuti	-0.0086	-2.113	277363
AAF*	Luk9	She	Mbuti	-0.0086	-2.157	277363
AAF*	Luk9	Tu	Mbuti	-0.0086	-2.248	277363
AAF*	Luk9	Steppe_MLBA	Mbuti	-0.0086	-2.418	277357
AAF*	Luk9	Miao	Mbuti	-0.0087	-2.191	277363
AAF*	Luk9	Xibo	Mbuti	-0.0087	-2.215	277363
AAF*	Luk9	Ticuna	Mbuti	-0.0088	-1.614	276615
AAF*	Luk9	Brahmin_Tiwari	Mbuti	-0.0089	-2.646	277363
AAF*	Luk9	Dolgan	Mbuti	-0.0089	-2.223	277363
AAF*	Luk9	Japanese	Mbuti	-0.0089	-2.32	277363
AAF*	Luk9	Mala	Mbuti	-0.0089	-2.55	277363
AAF*	Luk9	Mixe	Mbuti	-0.0089	-2.075	277363
AAF*	Luk9	Santa_Cruz	Mbuti	-0.0089	-2.054	277363
AAF*	Luk9	Savo	Mbuti	-0.0089	-2.214	277363
AAF*	Luk9	Guarani_KW	Mbuti	-0.009	-2.042	274841
AAF*	Luk9	Han	Mbuti	-0.009	-2.365	277363
AAF*	Luk9	Nogai	Mbuti	-0.009	-2.67	277363
AAF*	Luk9	Semende	Mbuti	-0.0091	-2.29	277363
AAF*	Luk9	GoyetQ116-1_published	Mbuti	-0.0091	-1.41	210128
AAF*	Luk9	Apalai	Mbuti	-0.0092	-1.978	274828
AAF*	Luk9	Zoro	Mbuti	-0.0092	-1.79	273081
AAF*	Luk9	Ranongga	Mbuti	-0.0093	-2.16	277363
AAF*	Luk9	Ostuni2	Mbuti	-0.0093	-0.34	6549
AAF*	Luk9	Naxi	Mbuti	-0.0094	-2.377	277363
AAF*	Luk9	Oroqen	Mbuti	-0.0095	-2.481	277363
AAF*	Luk9	Even	Mbuti	-0.0096	-2.665	277363
AAF*	Luk9	Saami.DG	Mbuti	-0.0097	-2.239	273858
AAF*	Luk9	Thai	Mbuti	-0.0097	-2.569	277363
AAF*	Luk9	Yi	Mbuti	-0.0097	-2.492	277363
AAF*	Luk9	Chukchi	Mbuti	-0.0098	-2.577	277363
AAF*	Luk9	Mamanwa	Mbuti	-0.0098	-2.401	277363
AAF*	Luk9	Guarani_GN	Mbuti	-0.0099	-2.253	274834
AAF*	Luk9	GujaratiC	Mbuti	-0.0099	-2.729	277363
AAF*	Luk9	Brillenhohle	Mbuti	-0.0099	-1.225	86566
AAF*	Luk9	Makira	Mbuti	-0.01	-2.497	277363
AAF*	Luk9	ElMiron_cluster	Mbuti	-0.01	-1.928	243665
AAF*	Luk9	Lahu	Mbuti	-0.0103	-2.511	277363
AAF*	Luk9	Pima	Mbuti	-0.0103	-2.441	277363
AAF*	Luk9	Karitiana	Mbuti	-0.0104	-2.302	277363
AAF*	Luk9	Mixtec	Mbuti	-0.0105	-2.511	277363
AAF*	Luk9	Mayan	Mbuti	-0.0106	-2.662	277363
AAF*	Luk9	Ami	Mbuti	-0.0107	-2.601	277363
AAF*	Luk9	ArgentinePuna	Mbuti	-0.0107	-2.529	274839
AAF*	Luk9	Kalmyk	Mbuti	-0.0108	-2.936	277363
AAF*	Luk9	Kaqchikel	Mbuti	-0.0109	-2.508	277363
AAF*	Luk9	Kinh	Mbuti	-0.0109	-2.719	277363
AAF*	Luk9	Chane	Mbuti	-0.0111	-2.15	276468
AAF*	Luk9	Italian_South	Mbuti	-0.0111	-2.168	276095
AAF*	Luk9	Arara	Mbuti	-0.0112	-2.44	274831
AAF*	Luk9	Korean	Mbuti	-0.0112	-2.786	277363
AAF*	Luk9	Onge	Mbuti	-0.0112	-2.565	277363
AAF*	Luk9	Itelmen	Mbuti	-0.0114	-2.804	277363
AAF*	Luk9	Atayal	Mbuti	-0.0117	-2.696	277363
AAF*	Luk9	Borneo	Mbuti	-0.0117	-2.987	277363
AAF*	Luk9	Chukchi1	Mbuti	-0.0117	-2.611	277363
AAF*	Luk9	Kolombangara	Mbuti	-0.0118	-2.843	277363
AAF*	Luk9	Chilote	Mbuti	-0.0122	-3.051	277363
AAF*	Luk9	EHG	Mbuti	-0.0126	-2.371	268442
AAF*	Luk9	Kostenki14	Mbuti	-0.0136	-2.213	262462
AAF*	Luk9	Cabecar	Mbuti	-0.014	-3.051	277363
AAF*	Luk9	Anatolia_ChL	Mbuti	-0.0143	-2.303	184772
AAF*	Luk9	LateDorset.SG	Mbuti	-0.015	-1.723	86197
AAF*	Luk9	Saqqaq.SG	Mbuti	-0.0153	-2.759	269076
AAF*	Luk9	Tibetan.DG	Mbuti	-0.0162	-3.674	273849
AAF*	Luk9	UrubuKaapor	Mbuti	-0.0162	-3.289	274825
AAF*	Luk9	GoyetQ376-19	Mbuti	-0.0171	-0.9	13910
AAF*	Luk9	Cioclovina1	Mbuti	-0.0174	-0.75	9241
AAF*	Luk9	Iboussieres39_published	Mbuti	-0.0243	-0.703	4292
AAF*	Luk9	Kostenki12	Mbuti	-0.0251	-1.479	19154
AAF*	Luk9	Levant_N_KFH	Mbuti	-0.0251	-1.93	36081
AAF*	Luk9	GoyetQ56-16_published	Mbuti	-0.0476	-1.07	2524
AAF*	Luk9	GoyetQ53-1_published	Mbuti	-0.0616	-1.603	3305
