# Supplementary material for: Late Pleistocene human genome suggests a local origin for the first farmers of central Anatolia
Source: Nat Commun. 2019 Mar 19;10:1218. doi: 10.1038/s41467-019-09209-7 (PMC6425003; doi:10.1038/s41467-019-09209-7)
Supplement: Supplementary file 16 — Source Data [file 41467_2019_9209_MOESM16_ESM.xlsx]

## Sheet: Figure1A
ID	map_label	analysis_group	latitude	longitude
PinarBasi	Pinar Basi	AHG	37.4833	33.0333
Luk10	Boncuklu	AAF	37.7519	32.8649
Luk21	Boncuklu	AAF	37.7519	32.8649
Luk7	Boncuklu	AAF	37.7519	32.8649
Luk84	Boncuklu	AAF	37.7519	32.8649
Luk9	Boncuklu	AAF	37.7519	32.8649
Bon001	Boncuklu	Boncuklu_pub	37.7519	32.8649
Bon002	Boncuklu	Boncuklu_pub	37.7519	32.8649
Bon004	Boncuklu	Boncuklu_pub	37.7519	32.8649
Bon005	Boncuklu	Boncuklu_pub	37.7519	32.8649
Tep002	Tepecik	Tepecik_pub	38.1722	34.4939
Tep003	Tepecik	Tepecik_pub	38.1722	34.4939
Tep004	Tepecik	Tepecik_pub	38.1722	34.4939
Tep006	Tepecik	Tepecik_pub	38.1722	34.4939
I1581	Barcin	ACF	40.3	29.5667
I1583	Barcin	ACF	40.3	29.5667
I1580	Barcin	ACF	40.3	29.5667
I1585	Barcin	ACF	40.3	29.5667
I1579	Barcin	ACF	40.3	29.5667
I1100	Barcin	ACF	40.3	29.5667
I1102	Barcin	ACF	40.3	29.5667
I1099	Barcin	ACF	40.3	29.5667
I1103	Barcin	ACF	40.3	29.5667
I1101	Barcin	ACF	40.3	29.5667
I1097	Barcin	ACF	40.3	29.5667
I0744	Barcin	ACF	40.3	29.5667
I1096	Barcin	ACF	40.3	29.5667
I1098	Barcin	ACF	40.3	29.5667
I0708	Barcin	ACF	40.3	29.5667
I0745	Barcin	ACF	40.3	29.5667
I0746	Barcin	ACF	40.3	29.5667
I0707	Barcin	ACF	40.3	29.5667
I0709	Barcin	ACF	40.3	29.5667
I0736	Barcin	ACF	40.3	29.5667
I0725	Mentese	ACF	40.26	29.65
I0726	Mentese	ACF	40.26	29.65
I0723	Mentese	ACF	40.26	29.65
I0724	Mentese	ACF	40.26	29.65
I0727	Mentese	ACF	40.26	29.65
kum4.SG	Kumtepe	Kumtepe_pub	39.95	26.2
kum6.SG	Kumtepe	Kumtepe_pub	39.95	26.2
I1584	Barcin	Anatolia_ChL	40.3	29.5667
Villabruna	Villabruna	Villabruna	46.15	12.21
SATP	Satsurblia	CHG	42.38	42.59
I5235	Padina	Iron_Gates_HG	44.5959	22.0106
I5240	Padina	Iron_Gates_HG	44.5959	22.0106
I5244	Padina	Iron_Gates_HG	44.5959	22.0106
I5242	Padina	Iron_Gates_HG	44.5959	22.0106
I5239	Padina	Iron_Gates_HG	44.5959	22.0106
I5236	Padina	Iron_Gates_HG	44.5959	22.0106
I5238	Padina	Iron_Gates_HG	44.5959	22.0106
I5234	Padina	Iron_Gates_HG	44.5959	22.0106
I5237	Padina	Iron_Gates_HG	44.5959	22.0106
I5233	Padina	Iron_Gates_HG	44.5959	22.0106
KK1	Kotias	CHG	42.28	43.28
Loschbour_published.DG	Loschbour	WHG	49.81	6.4
I0585	Els Trocs	WHG	42.5	0.5
I0211	Karelia	EHG	61.65	35.65
I0061	Karelia	EHG	61.65	35.65
I1507	Koros	WHG	47.93	21.2
I0124	Samara	EHG	53.4	50.4
I0409	Els Trocs	Europe_EN	42.5	0.5
I0412	Els Trocs	Europe_EN	42.5	0.5
I0410	Els Trocs	Europe_EN	42.5	0.5
I0413	Els Trocs	Europe_EN	42.5	0.5
I0022	Stuttgart	Europe_EN	48.78	9.18
I0026	Stuttgart	Europe_EN	48.78	9.18
I0025	Stuttgart	Europe_EN	48.78	9.18
I0797	Karsdorf	Europe_EN	51.2831	11.65
I0795	Karsdorf	Europe_EN	51.2831	11.65
I0054	Unterwiederstedt	Europe_EN	51.66	11.53
I0046	Halberstadt	Europe_EN	51.89	11.04
I0048	Halberstadt	Europe_EN	51.89	11.04
I0056	Halberstadt	Europe_EN	51.89	11.04
I0057	Halberstadt	Europe_EN	51.89	11.04
I0100	Halberstadt	Europe_EN	51.89	11.04
I0659	Halberstadt	Europe_EN	51.89	11.04
I0821	Halberstadt	Europe_EN	51.89	11.04
I1550	Halberstadt	Europe_EN	51.89	11.04
I1293	Hotu Cave	Iran_HG	35.59	53.5
I1290	Ganj Dareh	Iran_N	34.45	48.116
I1944	Ganj Dareh	Iran_N	34.45	48.116
I1945	Ganj Dareh	Iran_N	34.45	48.116
I1949	Ganj Dareh	Iran_N	34.45	48.116
I1951	Ganj Dareh	Iran_N	34.45	48.116
I1671	Seh Gabi	Iran_LN	34.5	47.96
I1661	Seh Gabi	Iran_ChL	34.5	47.96
I1670	Seh Gabi	Iran_ChL	34.5	47.96
I1662	Seh Gabi	Iran_ChL	34.5	47.96
I1674	Seh Gabi	Iran_ChL	34.5	47.96
I1665	Seh Gabi	Iran_ChL	34.5	47.96
I1069	Raqefet Cave	Natufian	32.65	35.067
I1687	Raqefet Cave	Natufian	32.65	35.067
I1690	Raqefet Cave	Natufian	32.65	35.067
I1685	Raqefet Cave	Natufian	32.65	35.067
I0861	Raqefet Cave	Natufian	32.65	35.067
I1072	Raqefet Cave	Natufian	32.65	35.067
I1416	Ain Ghazal	Levant_N	31.988	35.976
I1415	Ain Ghazal	Levant_N	31.988	35.976
I1414	Ain Ghazal	Levant_N	31.988	35.976
I1701	Ain Ghazal	Levant_N	31.988	35.976
I1709	Ain Ghazal	Levant_N	31.988	35.976
I1727	Ain Ghazal	Levant_N	31.988	35.976
I1710	Ain Ghazal	Levant_N	31.988	35.976
I1707	Ain Ghazal	Levant_N	31.988	35.976
I1704	Ain Ghazal	Levant_N	31.988	35.976
I1700	Ain Ghazal	Levant_N	31.988	35.976
KFH2	Kfar Hahoresh	Levant_N_KFH	32.7013	35.2732
I0867	Motza	Levant_N	31.79	35.168
I1679	Ain Ghazal	Levant_N	31.988	35.976
I1699	Ain Ghazal	Levant_N	31.988	35.976
Kostenki14	Kostenki	Kostenki14	51.23	39.3
ElMiron	ElMiron	ElMiron	43.26	-3.45
I4081	Ostrovul Corbului	Iron_Gates_HG	44.517	22.722
I4582	Ostrovul Corbului	Iron_Gates_HG	44.517	22.722
I4607	Schela Cladovei	Iron_Gates_HG	44.627	22.607
I4655	Schela Cladovei	Iron_Gates_HG	44.627	22.607
I4657	Vlasac	Iron_Gates_HG	44.6297	22.6126
I4660	Vlasac	Iron_Gates_HG	44.6297	22.6126
I4874	Vlasac	Iron_Gates_HG	43.6058	20.7414
I4877	Vlasac	Iron_Gates_HG	43.6058	20.7414
I4875	Vlasac	Iron_Gates_HG	43.6058	20.7414
I4876	Vlasac	Iron_Gates_HG	43.6058	20.7414
I4871	Vlasac	Iron_Gates_HG	43.6058	20.7414
I4872	Vlasac	Iron_Gates_HG	43.6058	20.7414
I4881	Vlasac	Iron_Gates_HG	43.6058	20.7414
I4873	Vlasac	Iron_Gates_HG	43.6058	20.7414
I4880	Vlasac	Iron_Gates_HG	43.6058	20.7414
I4878	Vlasac	Iron_Gates_HG	43.6058	20.7414
I4916	Haduka Vodenica	Iron_Gates_HG	44.6403	22.3033
I4914	Haduka Vodenica	Iron_Gates_HG	44.6403	22.3033
I4915	Haduka Vodenica	Iron_Gates_HG	44.6403	22.3033
I4917	Haduka Vodenica	Iron_Gates_HG	44.6403	22.3033
Rev5.SG	Revenia	Greece_EN	40.3455	22.43
I0704	Dzhulyunitsa	Balkans_N	43.1609	25.8834
I0633	Gomolava_Hrtkovci_ Vojvodina	Balkans_N	44.9	19.75
I0634	Gomolava_Hrtkovci_ Vojvodina	Balkans_N	44.9	19.75
I1131	Gomolava_Hrtkovci_ Vojvodina	Balkans_N	44.9	19.75
BAJ001.A0101	Baja	BAJ001	30.4153	35.4625

## Sheet: Figure1B
ID	timeline_group	Date	analysis_group
PinarBasi	Anatolia	15308	AHG
Luk10	Anatolia	10100	AAF
Luk21	Anatolia	10100	AAF
Luk7	Anatolia	10100	AAF
Luk84	Anatolia	10100	AAF
Luk9	Anatolia	10100	AAF
Bon001	Anatolia	10100	Boncuklu_pub
Bon002	Anatolia	10100	Boncuklu_pub
Bon004	Anatolia	10100	Boncuklu_pub
Bon005	Anatolia	10100	Boncuklu_pub
Tep002	Anatolia	8404	Tepecik_pub
Tep003	Anatolia	8404	Tepecik_pub
Tep004	Anatolia	8404	Tepecik_pub
Tep006	Anatolia	8404	Tepecik_pub
I1581	Anatolia	8281	ACF
I1583	Anatolia	8281	ACF
I1580	Anatolia	8281	ACF
I1585	Anatolia	8281	ACF
I1579	Anatolia	8281	ACF
I1100	Anatolia	8281	ACF
I1102	Anatolia	8281	ACF
I1099	Anatolia	8281	ACF
I1103	Anatolia	8281	ACF
I1101	Anatolia	8281	ACF
I1097	Anatolia	8281	ACF
I0744	Anatolia	8281	ACF
I1096	Anatolia	8281	ACF
I1098	Anatolia	8281	ACF
I0708	Anatolia	8281	ACF
I0745	Anatolia	8281	ACF
I0746	Anatolia	8281	ACF
I0707	Anatolia	8281	ACF
I0709	Anatolia	8281	ACF
I0736	Anatolia	8281	ACF
I0725	Anatolia	7950	ACF
I0726	Anatolia	7950	ACF
I0723	Anatolia	7950	ACF
I0724	Anatolia	7950	ACF
I0727	Anatolia	7950	ACF
kum4.SG	Anatolia	6616	Kumtepe_pub
kum6.SG	Anatolia	6616	Kumtepe_pub
I1584	Anatolia	5776	Anatolia_ChL
Villabruna	Europe	13980	Villabruna
SATP	Europe	13255	CHG
I5235	South Europe	10089	Iron_Gates_HG
I5240	South Europe	10089	Iron_Gates_HG
I5244	South Europe	10089	Iron_Gates_HG
I5242	South Europe	10089	Iron_Gates_HG
I5239	South Europe	10089	Iron_Gates_HG
I5236	South Europe	10089	Iron_Gates_HG
I5238	South Europe	10089	Iron_Gates_HG
I5234	South Europe	10089	Iron_Gates_HG
I5237	South Europe	10089	Iron_Gates_HG
I5233	South Europe	10089	Iron_Gates_HG
KK1	Europe	9720	CHG
Loschbour_published.DG	Europe	8050	WHG
I0585	Europe	7815	WHG
I0211	Europe	7788	EHG
I0061	Europe	7788	EHG
I1507	Europe	7660	WHG
I0124	Europe	7549	EHG
I0409	Europe	7157	Europe_EN
I0412	Europe	7157	Europe_EN
I0410	Europe	7157	Europe_EN
I0413	Europe	7157	Europe_EN
I0022	Europe	7100	Europe_EN
I0026	Europe	7100	Europe_EN
I0025	Europe	7100	Europe_EN
I0797	Europe	7082	Europe_EN
I0795	Europe	7082	Europe_EN
I0054	Europe	7072	Europe_EN
I0046	Europe	7040	Europe_EN
I0048	Europe	7040	Europe_EN
I0056	Europe	7040	Europe_EN
I0057	Europe	7040	Europe_EN
I0100	Europe	7040	Europe_EN
I0659	Europe	7040	Europe_EN
I0821	Europe	7040	Europe_EN
I1550	Europe	7040	Europe_EN
I1293	Iran	10800	Iran_HG
I1290	Iran	9800	Iran_N
I1944	Iran	9800	Iran_N
I1945	Iran	9800	Iran_N
I1949	Iran	9800	Iran_N
I1951	Iran	9800	Iran_N
I1671	Iran	7698	Iran_LN
I1661	Iran	6053	Iran_ChL
I1670	Iran	6053	Iran_ChL
I1662	Iran	6053	Iran_ChL
I1674	Iran	6053	Iran_ChL
I1665	Iran	6053	Iran_ChL
I1069	Levant	12836	Natufian
I1687	Levant	12836	Natufian
I1690	Levant	12836	Natufian
I1685	Levant	12836	Natufian
I0861	Levant	12836	Natufian
I1072	Levant	12836	Natufian
I1416	Levant	9850	Levant_N
I1415	Levant	9850	Levant_N
I1414	Levant	9850	Levant_N
I1701	Levant	9850	Levant_N
I1709	Levant	9850	Levant_N
I1727	Levant	9850	Levant_N
I1710	Levant	9850	Levant_N
I1707	Levant	9850	Levant_N
I1704	Levant	9850	Levant_N
I1700	Levant	9850	Levant_N
KFH2	Levant	9601	Levant_N_KFH
I0867	Levant	8975	Levant_N
I1679	Levant	8750	Levant_N
I1699	Levant	8750	Levant_N
Kostenki14	NA	37470	Kostenki14
ElMiron	NA	18720	ElMiron
I4081	South Europe	9016	Iron_Gates_HG
I4582	South Europe	9016	Iron_Gates_HG
I4607	South Europe	8853	Iron_Gates_HG
I4655	South Europe	8853	Iron_Gates_HG
I4657	South Europe	8654	Iron_Gates_HG
I4660	South Europe	8654	Iron_Gates_HG
I4874	South Europe	8654	Iron_Gates_HG
I4877	South Europe	8654	Iron_Gates_HG
I4875	South Europe	8654	Iron_Gates_HG
I4876	South Europe	8654	Iron_Gates_HG
I4871	South Europe	8654	Iron_Gates_HG
I4872	South Europe	8654	Iron_Gates_HG
I4881	South Europe	8654	Iron_Gates_HG
I4873	South Europe	8654	Iron_Gates_HG
I4880	South Europe	8654	Iron_Gates_HG
I4878	South Europe	8654	Iron_Gates_HG
I4916	South Europe	8342	Iron_Gates_HG
I4914	South Europe	8342	Iron_Gates_HG
I4915	South Europe	8342	Iron_Gates_HG
I4917	South Europe	8342	Iron_Gates_HG
Rev5.SG	South Europe	8301	Greece_EN
I0704	South Europe	7889	Balkans_N
I0633	South Europe	6827	Balkans_N
I0634	South Europe	6827	Balkans_N
I1131	South Europe	6827	Balkans_N
BAJ001.A0101	Levant	8900	BAJ001

## Sheet: Figure1C
Sample	PC1	PC2	PC3	PC4	PC5	PC6	PC7	PC8	PC9	PC10	Pop
PinarBasi	-0.002	-0.0385	0.0446	0.0129	0.0076	-0.0077	-0.0044	0	-0.0029	-0.0044	AHG
Luk7	-0.0062	-0.0279	0.039	0.0107	0.0136	0.0029	-0.0053	-0.0011	-0.0049	0.001	AAF
Luk9	-0.005	-0.0298	0.0379	0.0134	0.007	0.0042	-0.005	0.003	0.0019	0.0006	AAF
Luk10	-0.0062	-0.0245	0.0432	0.0156	0.0048	-0.0018	-0.0005	-0.0053	-0.0081	0.0009	AAF
Luk21	-0.0104	-0.0251	0.0391	0.0097	0.0053	-0.0068	-0.0083	-0.0041	-0.0064	0.0013	AAF
Luk84	-0.0027	-0.0237	0.0431	0.0073	0.0073	-0.0057	-0.0021	0.0023	0.0001	0.0004	AAF
Stuttgart_published.DG	-0.0048	-0.0313	0.0504	0.0198	0.0059	0	0.0036	0.0048	0.0003	0.0018	Europe_EN
I1661	-0.04	0.0516	-0.0018	0.0091	0.0122	0.0001	-0.0008	0.0087	-0.0038	-0.0017	Iran_ChL
I0124	0.0636	0.0173	-0.0738	-0.0358	-0.0173	-0.0087	-0.0015	0.0026	-0.002	-0.0035	EHG
I0585	0.0777	-0.048	-0.027	-0.0341	-0.0193	-0.0072	0.0073	0.0022	0.0038	0.0049	WHG
I0211	0.0742	0.0099	-0.0804	-0.0382	-0.0316	-0.0127	0.0026	-0.0125	0.0019	0.0121	EHG
I0061	0.071	0.0217	-0.0832	-0.0361	-0.0157	-0.0073	0.0018	-0.0029	0.004	0.0046	EHG
I0797	-0.0085	-0.0382	0.0431	0.017	0.0034	0.0067	0.0015	-0.0056	0.0004	-0.0002	Europe_EN
I0795	-0.0039	-0.0406	0.0541	-0.0051	0.0052	0.0035	-0.0035	0.0205	0.0063	-0.005	Europe_EN
I0176	-0.0058	-0.0285	0.043	0.0174	0.0023	-0.0026	-0.0059	0.0015	0.0034	-0.0005	Europe_EN
I0409	0.0055	-0.0511	0.0535	0.011	0.0135	0.0041	-0.0011	0.001	0.0011	0.0024	Europe_EN
I0174	-0.0087	-0.0389	0.0502	0.0103	0.0053	-0.0021	-0.0024	0.0008	-0.0041	0.0027	Europe_EN
I0022	-0.0115	-0.0359	0.0444	0.0136	-0.0023	-0.0007	0.0044	-0.0051	-0.0009	0.0019	Europe_EN
I0026	-0.0124	-0.0355	0.0528	0.0075	0.013	0.0024	-0.0055	-0.0036	-0.0022	0.0003	Europe_EN
I1508	-0.0194	-0.0337	0.054	0.0147	0.0011	-0.0022	0.0063	-0.0026	-0.0073	0.0008	Europe_EN
I1500	-0.0043	-0.0343	0.0448	0.0114	0.0043	-0.0047	-0.0067	-0.0079	0.0017	-0.001	Europe_EN
I1499	0.0034	-0.0345	0.0362	0.0046	-0.0046	0.0008	-0.0021	0.0027	-0.0047	-0.0007	Europe_EN
I1290	-0.0537	0.0822	-0.0218	-0.002	0.0108	0.0009	-0.0055	-0.006	0.0042	0.0068	Iran_N
I1495	-0.0008	-0.0313	0.0445	0.0066	0.0051	0.0002	0.0005	0.0053	-0.0032	0.0026	Europe_EN
I1498	-0.0025	-0.0317	0.0356	0.009	0.002	-0.003	-0.0041	-0.0042	-0.0053	0.0017	Europe_EN
I1069	-0.0684	-0.0318	0.0075	-0.0352	-0.0218	-0.0177	-0.0279	0.0028	0.0221	0.0129	Natufian
I1687	-0.0647	-0.0524	0.0089	-0.0152	-0.0207	-0.0144	0.0137	-0.0034	-0.0064	0.0009	Natufian
I1690	-0.0652	-0.0526	-0.0121	-0.0246	-0.0202	-0.0093	-0.0141	-0.0071	0.027	-0.0288	Natufian
I1685	-0.0623	-0.0377	0.0312	-0.0352	-0.0278	-0.0367	0.0245	-0.0061	-0.0109	0.0164	Natufian
I1679	-0.0475	-0.027	0.029	-0.0057	0.0054	-0.0086	-0.0103	0.0111	0.0166	-0.0034	Levant_N
I1507	0.0876	-0.0505	-0.0304	-0.0309	-0.0242	-0.0127	0.0028	0.0014	0.0019	0.0039	WHG
I1506	-0.003	-0.0323	0.0406	0.0072	0.0021	-0.0008	-0.0035	-0.004	-0.0016	0.003	Europe_EN
I1496	-0.0063	-0.0377	0.0498	0.0141	0.0053	0.0016	-0.0045	-0.0025	-0.002	0.0037	Europe_EN
I1416	-0.0445	-0.0216	0.0157	0.0163	-0.0533	-0.0006	0.0337	0.0134	0.0134	0.0005	Levant_N
I1415	-0.0451	-0.0332	0.0332	0.0114	-0.0051	-0.0261	0.0053	0.019	0.0048	0.0039	Levant_N
I1414	-0.0592	-0.0265	0.0317	-0.0257	-0.0025	-0.0113	-0.0098	-0.0133	0.0234	0.028	Levant_N
I1505	-0.0031	-0.037	0.0452	0.0085	0.0042	-0.0004	-0.0041	-0.0034	-0.0087	-0.0021	Europe_EN
I1701	-0.0592	-0.0167	0.0315	-0.0683	-0.013	0.0265	-0.0075	-0.0165	-0.0208	0.0348	Levant_N
I1709	-0.0489	-0.0236	0.0391	0.005	-0.0139	-0.0218	-0.0024	0.0272	-0.0137	-0.0073	Levant_N
I1727	-0.0522	-0.0336	0.0249	0.0097	-0.0049	-0.0168	0.0031	-0.0033	0.002	-0.0004	Levant_N
I1710	-0.047	-0.0311	0.0283	-0.0039	-0.004	-0.0234	-0.0059	-0.0119	0.0059	-0.0065	Levant_N
I1707	-0.0502	-0.0305	0.0217	-0.0131	-0.0025	-0.0203	-0.0026	0.0029	0.0051	-0.0136	Levant_N
I1704	-0.047	-0.035	0.0186	-0.0127	-0.0036	-0.0267	0.0069	0.0095	-0.004	-0.0143	Levant_N
I1700	-0.0488	-0.0506	0.0353	-0.0134	0.0088	-0.0248	-0.0094	-0.0344	-0.0403	0.0052	Levant_N
I1699	-0.0465	-0.0258	0.0325	-0.0066	-0.0057	-0.01	0.0028	-0.0021	-0.0022	-0.0043	Levant_N
I1670	-0.0357	0.0416	0.0033	0.0078	0.0189	0.0026	0.003	-0.0051	0.0023	-0.0041	Iran_ChL
I1662	-0.0429	0.0419	0.0037	0.0061	0.0049	0.0006	0.0027	0.0009	0.0011	-0.0011	Iran_ChL
I1674	-0.0398	0.0467	0.0017	0.0032	0.0111	-0.0058	0.0015	-0.0033	-0.0002	0.0002	Iran_ChL
I1665	-0.0435	0.0412	0.0028	0.0061	0.009	0.0031	-0.0004	0.0068	0.003	0.0045	Iran_ChL
I1671	-0.0481	0.0665	-0.0186	-0.0031	0.0103	-0.0088	-0.001	-0.0052	0.0038	0.0051	Iran_LN
I0867	-0.051	-0.0334	0.0361	-0.0093	0.0042	-0.0145	-0.0043	-0.005	0.0044	0.001	Levant_N
I0025	-0.0084	-0.0365	0.0495	0.0065	0.0114	-0.0061	-0.0053	0.0056	-0.0013	-0.0027	Europe_EN
I0861	-0.0671	-0.0423	0.0017	-0.0291	-0.0105	-0.0293	0.0052	-0.0013	0.0035	0.0087	Natufian
I0412	-0.0016	-0.0432	0.053	0.0161	0.0046	0.0009	0.0001	0.0034	-0.0035	0.004	Europe_EN
I0054	-0.0033	-0.0319	0.047	0.0152	0.0094	-0.0043	-0.0031	-0.0054	-0.003	-0.0032	Europe_EN
I0410	0.0026	-0.0498	0.0601	0.0183	0.0125	0.0026	0	0.0016	0.004	-0.007	Europe_EN
I0413	0.0058	-0.0465	0.0581	0.0142	0.0138	0.0027	0.0017	0.0017	0.0006	0.0024	Europe_EN
I1944	-0.0399	0.066	-0.0387	-0.0062	0.0118	0.0157	-0.0089	-0.0007	-0.0126	-0.0072	Iran_N
I1945	-0.0502	0.0799	-0.0293	0.0021	0.0067	-0.003	-0.0016	-0.0076	0.0054	-0.0039	Iran_N
I1949	-0.0411	0.0748	-0.0214	0.0015	0.0143	0.0057	-0.0172	-0.0013	0.0127	-0.0085	Iran_N
I1951	-0.0507	0.0653	-0.0236	0.0029	0.0483	-0.0257	-0.0619	-0.0414	-0.0428	0.0188	Iran_N
Kostenki14	-0.002	0.003	-0.0304	-0.0286	-0.0048	-0.013	-0.0103	-0.0032	-0.0014	-0.002	Kostenki14
CB13.SG	-0.0014	-0.0507	0.0531	0.0106	0.0162	0.0038	0.0042	-0.0039	-0.0045	-0.0007	Europe_EN
I0046	-0.0046	-0.0361	0.0465	0.0126	0.0068	-0.0016	0.0013	-0.0005	-0.0014	0.0002	Europe_EN
I0048	-0.0112	-0.0286	0.0458	0.0167	0.0082	-0.0018	-0.0021	-0.0036	-0.004	0.0064	Europe_EN
I0056	-0.0049	-0.0391	0.0489	0.0102	0.0055	-0.001	0.0017	-0.0013	-0.0034	0.0034	Europe_EN
I0057	-0.0097	-0.037	0.0461	0.006	-0.0006	-0.0075	-0.0104	0.0019	-0.0061	0.0053	Europe_EN
I0100	-0.0044	-0.037	0.0504	0.0097	0.0051	0.0001	-0.0019	-0.0078	-0.0018	0.0025	Europe_EN
I0659	-0.0066	-0.0349	0.0522	0.0148	0.0089	0.0045	0.0002	-0.0038	-0.006	0.0015	Europe_EN
I0821	-0.005	-0.0345	0.0453	0.0134	0.0089	-0.0013	-0.0056	-0.0021	-0.0118	0.0012	Europe_EN
I1550	-0.0089	-0.03	0.0479	0.0083	0.0062	-0.0034	-0.0079	0.0013	-0.0046	-0.0065	Europe_EN
I1072	-0.0648	-0.0519	0.0085	-0.025	-0.0214	-0.0346	0.0101	0.0025	-0.0089	-0.0008	Natufian
I1584	-0.0238	0.0095	0.0219	0.0045	0.0035	0.0009	-0.0048	0.0009	-0.0012	-0.0018	Anatolia_ChL
I3708	-0.0275	-0.029	0.0432	-0.0024	0.0066	-0.0126	-0.0176	-0.0046	0.005	0.0022	Greece_EN
I3709	-0.0275	-0.0266	0.0414	-0.0082	0.0036	-0.0034	-0.0096	-0.0001	0.0009	-0.0027	Greece_EN
I4582	0.0747	-0.0438	-0.0365	-0.047	-0.0286	-0.0179	-0.0069	-0.0089	0.0028	-0.0016	Iron_Gates_HG
I4607	0.0765	-0.0358	-0.0329	-0.0358	-0.0221	-0.0195	-0.0056	-0.0155	0.0056	0.0067	Iron_Gates_HG
I3920	-0.0287	-0.0214	0.0342	-0.0056	0.0083	-0.0126	-0.0143	-0.002	-0.0016	-0.008	Greece_EN
I4081	0.0834	-0.0407	-0.0404	-0.0295	-0.0294	-0.0024	-0.0061	0.0069	0.0043	0.0071	Iron_Gates_HG
I4655	0.086	-0.0472	-0.04	-0.0339	-0.0305	-0.0108	0.0014	-0.0024	-0.0058	-0.011	Iron_Gates_HG
I4657	0.0835	-0.0363	-0.0356	-0.046	-0.0264	-0.0173	-0.0029	-0.0098	-0.0001	0.0085	Iron_Gates_HG
I4660	0.0781	-0.0346	-0.0423	-0.0406	-0.0229	-0.0113	-0.0124	0.0144	0.0242	-0.0122	Iron_Gates_HG
I4871	0.0903	-0.044	-0.0368	-0.0361	-0.0217	-0.0096	-0.0053	0.0007	0.0008	-0.0004	Iron_Gates_HG
I4872	0.0884	-0.0417	-0.0408	-0.0324	-0.0262	-0.0105	0.0007	0.0003	0.0085	-0.0014	Iron_Gates_HG
I4873	0.0907	-0.0531	-0.0341	-0.0305	-0.0251	-0.0103	0.0001	0.0035	-0.0023	0.0024	Iron_Gates_HG
I4874	0.0891	-0.0485	-0.0393	-0.0325	-0.0283	-0.0084	-0.0023	0	0.0024	-0.0001	Iron_Gates_HG
I4875	0.0906	-0.0475	-0.0395	-0.0388	-0.0271	-0.0123	-0.0024	0.0002	0.003	0.0051	Iron_Gates_HG
I4876	0.0874	-0.0492	-0.0369	-0.0346	-0.0251	-0.0067	-0.0047	0.0011	0.0032	0.0042	Iron_Gates_HG
I4877	0.0922	-0.0515	-0.0378	-0.0338	-0.0255	-0.0111	0.0039	-0.0013	0.0055	0.0021	Iron_Gates_HG
I4878	0.085	-0.0456	-0.0346	-0.035	-0.0235	-0.0045	0.0009	0.0055	-0.0023	0.005	Iron_Gates_HG
I4880	0.0848	-0.0457	-0.0418	-0.0347	-0.0283	-0.0147	0.0014	-0.0026	0.0044	0.005	Iron_Gates_HG
I4881	0.0886	-0.0503	-0.0412	-0.0385	-0.0266	-0.0129	-0.0042	0.0009	0.0031	0.0004	Iron_Gates_HG
I4914	0.0869	-0.0467	-0.033	-0.0364	-0.0213	-0.0134	-0.0039	-0.0011	0.0047	-0.0003	Iron_Gates_HG
I4915	0.0852	-0.0461	-0.0388	-0.0369	-0.029	-0.011	-0.0048	0.0041	-0.0035	0.0011	Iron_Gates_HG
I4916	0.0825	-0.0471	-0.0416	-0.0339	-0.0238	-0.0122	0.0001	0.0028	0.0049	0	Iron_Gates_HG
I4917	0.0891	-0.0458	-0.0462	-0.0413	-0.0281	-0.0163	0.002	0.0008	-0.0024	0.0018	Iron_Gates_HG
I5233	0.0884	-0.0459	-0.04	-0.0411	-0.0216	-0.0122	0.0019	0.0037	0.0028	-0.0015	Iron_Gates_HG
I5234	0.086	-0.0491	-0.038	-0.0392	-0.0275	-0.0123	0.0039	-0.0008	0.0011	-0.0083	Iron_Gates_HG
I5235	0.0819	-0.0465	-0.0392	-0.0341	-0.0239	-0.0095	0.0019	0.0043	-0.0006	0.0007	Iron_Gates_HG
I5236	0.085	-0.0495	-0.0393	-0.0364	-0.0254	-0.0074	0.0053	0.004	0.0021	-0.0042	Iron_Gates_HG
I5237	0.0852	-0.0488	-0.0342	-0.0364	-0.0239	-0.0087	0.0014	-0.0018	-0.0026	-0.0022	Iron_Gates_HG
I5238	0.0848	-0.0434	-0.0372	-0.0365	-0.0256	-0.0111	-0.0005	0.0022	0.0051	0.0049	Iron_Gates_HG
I5239	0.0868	-0.0462	-0.0427	-0.0375	-0.0271	-0.0115	-0.0025	0.0004	0.0097	-0.0018	Iron_Gates_HG
I5240	0.0877	-0.049	-0.0385	-0.0315	-0.0276	-0.0075	-0.0022	-0.0004	0.0027	-0.0004	Iron_Gates_HG
I5242	0.0839	-0.0465	-0.0356	-0.0362	-0.0235	-0.0085	0.0022	0.0016	0.0043	0.001	Iron_Gates_HG
I5244	0.0855	-0.046	-0.0334	-0.0368	-0.0241	-0.0094	-0.0013	0.0063	-0.0023	-0.0036	Iron_Gates_HG
BAJ001.A0101	-0.0552	-0.0364	0.0266	-0.0135	-0.0103	-0.0182	-0.0018	-0.0057	0.0015	-0.005	BAJ001
I1581	-0.0205	-0.038	0.0531	0.017	0.0055	0.0008	-0.0008	-0.0001	-0.0029	-0.0055	Anatolia_N_7BC
I1583	-0.0169	-0.032	0.0481	0.0102	0.0124	-0.0037	0.0037	-0.0012	-0.0029	0.0036	Anatolia_N_7BC
I1580	-0.0165	-0.0304	0.0447	0.0132	0.0069	-0.0026	-0.0007	-0.0023	0.0036	-0.0037	Anatolia_N_7BC
I1585	-0.0152	-0.0292	0.0455	0.0142	0.0073	-0.0043	-0.0019	-0.0015	-0.001	0.0019	Anatolia_N_7BC
I1579	-0.0147	-0.0308	0.0563	0.0122	-0.0002	0.0013	0.0024	-0.0005	0.0014	-0.0017	Anatolia_N_7BC
I1100	-0.0137	-0.0348	0.0489	0.0129	0.01	0.0062	-0.0047	0.0159	-0.0052	0.0022	Anatolia_N_7BC
I1102	-0.0165	-0.0289	0.0485	0.0199	-0.0015	-0.0083	-0.0094	-0.0031	-0.0049	0.0044	Anatolia_N_7BC
I1099	-0.0147	-0.0281	0.0469	0.011	0.0045	-0.005	-0.0065	-0.0014	0.0018	-0.0023	Anatolia_N_7BC
I1103	-0.0197	-0.0236	0.0428	0.0074	0.0024	-0.0069	-0.0043	-0.0013	0.0045	0.0007	Anatolia_N_7BC
I1101	-0.0173	-0.0352	0.048	0.0113	0.0035	-0.003	-0.0056	-0.0039	-0.0019	-0.0027	Anatolia_N_7BC
I1097	-0.0153	-0.0318	0.0514	0.0128	0.0106	-0.0037	-0.0038	-0.0041	-0.0046	0.0015	Anatolia_N_7BC
I0744	-0.0186	-0.0291	0.05	0.0164	0.0066	0	-0.0057	-0.0019	-0.003	-0.001	Anatolia_N_7BC
I1096	-0.0147	-0.0298	0.0488	0.0105	0.003	-0.0053	-0.004	-0.0004	0.0016	-0.0009	Anatolia_N_7BC
I1098	-0.0162	-0.0269	0.0457	0.0094	0.0075	-0.0036	-0.0067	-0.0018	-0.0073	0.008	Anatolia_N_7BC
I0708	-0.0179	-0.0182	0.0415	0.0124	0.0112	-0.0023	-0.001	0.0016	-0.0033	0.0014	Anatolia_N_7BC
I0745	-0.0164	-0.0312	0.0448	0.0106	0.007	0.0009	-0.0042	0.0007	-0.0057	-0.0017	Anatolia_N_7BC
I0746	-0.0153	-0.0263	0.0461	0.0132	0.0119	0.0005	-0.0057	0.0022	0.0029	0.0007	Anatolia_N_7BC
I0707	-0.0165	-0.0307	0.0518	0.0199	0.0069	-0.0053	-0.0025	-0.0012	-0.0047	0.0066	Anatolia_N_7BC
I0709	-0.0148	-0.0307	0.0509	0.0115	0.0088	-0.0052	-0.0061	-0.0006	0.0016	0.0052	Anatolia_N_7BC
I0725	-0.0095	-0.0119	0.0357	0.0115	0.0095	0.0006	-0.0117	0.0086	-0.0109	0.0036	Anatolia_N_7BC
I0736	-0.0162	-0.0302	0.0463	0.0145	0.0065	0.0006	-0.0004	0.0019	-0.0041	0.0007	Anatolia_N_7BC
I0726	-0.012	-0.0308	0.0539	0.0166	0.008	-0.0004	0.0006	0.0017	-0.0027	0.0048	Anatolia_N_7BC
I0723	-0.0121	-0.0315	0.0452	0.0123	0.0024	-0.0035	-0.0032	0.0032	-0.0068	-0.0023	Anatolia_N_7BC
I0724	-0.0102	-0.0245	0.0492	0.0147	0.0111	0.0003	-0.0089	-0.003	0.0011	0.0045	Anatolia_N_7BC
I0727	-0.0137	-0.0328	0.0485	0.0144	-0.0012	0	-0.0052	0.0003	-0.0006	0.0002	Anatolia_N_7BC
I0633	-0.0115	-0.0331	0.0512	0.0139	0.0022	0.0045	-0.0037	0.0024	0.0008	-0.0028	Balkans_N
I0634	-0.0105	-0.0297	0.0488	0.0117	0.0055	-0.0038	-0.0048	0.0054	0.0029	0.006	Balkans_N
I1131	-0.0061	-0.0353	0.055	0.0139	0.0101	-0.0022	-0.0001	-0.0005	-0.0003	0.0001	Balkans_N
I0704	-0.0175	-0.0307	0.0535	0.0056	0.012	-0.001	-0.0055	-0.0049	-0.0053	0.0147	Balkans_Neolithic
Bon002_reanal	-0.0077	-0.0249	0.0408	0.0078	0.009	-0.0007	-0.0042	0	-0.0026	-0.0044	Bon_pub
Bon004_reanal	-0.0095	-0.0291	0.047	0.0051	0.0081	-0.0265	-0.007	0.0218	-0.0053	-0.0087	Bon_pub
KK1.SG	-0.0228	0.0793	-0.0265	0.0206	0.031	0.0119	0.0036	0.002	0.0003	-0.0014	CHG
SATP.SG	-0.0258	0.0809	-0.0296	0.0089	0.0257	0.0029	-0.0036	0.0011	0.0043	-0.0084	CHG
KFH2	-0.0343	-0.0307	0.0312	-0.0065	-0.0101	-0.0132	-0.003	-0.0036	-0.0078	-0.0118	KFH2
Tep002_reanal	-0.0256	-0.0206	0.0378	0.0094	0.0104	-0.0002	-0.0079	-0.0034	0.0043	-0.0101	Tepecik_pub
Tep003_reanal	-0.0269	-0.0069	0.0351	0.0128	0.0068	-0.0007	-0.0069	-0.006	-0.0025	0.0024	Tepecik_pub
Tep004_reanal	-0.0243	-0.0146	0.0365	0.0083	0.0031	-0.0003	-0.0022	-0.0037	0.0044	-0.0003	Tepecik_pub
Tep006_reanal	-0.0324	-0.009	0.0404	0.0047	0.0064	0.0052	-0.0116	-0.0005	0.0018	0.0008	Tepecik_pub
HGDP00511	0.0319	-0.0165	-0.0037	-0.0043	-0.0038	0.0009	0.0001	0.0072	0.0058	-0.0007	French
HGDP00512	0.0273	-0.0145	0.0033	0.0058	0.0073	0.006	-0.0027	0.0089	-0.0001	0.001	French
HGDP00513	0.0291	-0.0175	0.0103	0.0038	0.0025	-0.0066	-0.0072	0.0083	-0.0049	0.0068	French
HGDP00514	0.0319	-0.0149	0.0018	0.0009	-0.0116	0.0099	-0.0059	0.0163	-0.0032	0.0001	French
HGDP00515	0.0347	-0.0175	0.0025	-0.0032	0.0035	0.0045	0.0071	0.0004	-0.0095	-0.002	French
HGDP00516	0.0261	-0.0063	0.0067	0.0073	0.0094	0.006	0.0013	0.0059	0.0036	0.0037	French
HGDP00517	0.0312	-0.0158	0.0036	-0.0014	0.0051	-0.0062	0.0022	-0.0057	-0.0049	0.003	French
HGDP00518	0.033	-0.0144	0.006	-0.0013	-0.0036	0.0008	0.0081	0.0034	0.0138	0.007	French
HGDP00519	0.0375	-0.0098	-0.0068	0.004	-0.0037	0.0118	0.0066	-0.0066	-0.0004	0.0082	French
HGDP00522	0.0292	-0.0125	0.0094	0.0096	0.0048	0.0074	0.0182	0.003	0.0005	-0.0008	French
HGDP00523	0.0371	-0.0152	0.0003	0.0042	-0.0115	-0.0008	0.0047	0.0004	0.0077	-0.0019	French
HGDP00524	0.0279	-0.024	0.0152	0.01	0.0117	0.0054	-0.0014	0.0098	-0.0051	0.0049	French
HGDP00525	0.0293	-0.0143	0.0049	-0.0035	-0.0024	-0.0003	0.0089	-0.0004	-0.0028	-0.0063	French
HGDP00526	0.0319	-0.0133	-0.0021	0.0028	0.0084	-0.0045	0.0007	0.0055	-0.0028	-0.0001	French
HGDP00527	0.032	-0.0141	-0.0008	-0.0021	-0.0027	0.0113	0.0032	0.0011	-0.0029	-0.0073	French
HGDP00528	0.0317	-0.0144	-0.0022	0.0006	-0.0022	0.0025	-0.0037	-0.001	-0.003	0.0045	French
HGDP00529	0.0297	-0.0146	0.0026	0.0005	-0.005	0	-0.0071	-0.006	0.0006	-0.0037	French
HGDP00531	0.031	-0.0319	0.0261	0.0069	0.0088	0.0141	0.0074	-0.0087	0.0059	0.0013	French
HGDP00533	0.0399	-0.0053	-0.0055	0.006	0.003	0.0153	0.0056	0.0117	0.0051	0.0038	French
HGDP00534	0.032	-0.0155	-0.0062	-0.0072	-0.005	-0.007	-0.0088	-0.0049	-0.0023	0.009	French
HGDP00535	0.0369	-0.0106	-0.0068	-0.0042	0.0038	0.0091	0.0116	-0.0016	-0.0083	-0.0003	French
HGDP00536	0.0231	-0.0205	0.0099	0.0019	-0.0038	-0.002	-0.0037	-0.0061	-0.0015	0.004	French
HGDP00537	0.0283	-0.0138	0.0094	0.001	0.0011	-0.0045	-0.0108	0.0035	-0.007	0.0005	French
HGDP00538	0.0287	-0.0174	0.0003	-0.0064	0.0072	0.0023	0.0174	-0.0094	-0.0004	-0.0007	French
HGDP00539	0.0284	-0.0207	0.0119	0.0064	0.0082	-0.0001	0.0001	-0.0019	-0.007	0.0012	French
HGDP00557	-0.0427	0.0182	0.0302	0.0401	-0.1727	0.0783	0.0032	0.0071	-0.0125	-0.0046	Druze
HGDP00558	-0.0448	0.0219	0.0377	0.057	-0.207	0.0972	0.0064	0.0068	-0.0037	-0.0001	Druze
HGDP00559	-0.0394	0.0229	0.0285	0.0285	-0.1384	0.0625	-0.0039	0.0216	0.0142	-0.0037	Druze
HGDP00560	-0.0429	0.0304	0.0352	0.0422	-0.1615	0.0641	0.0091	0.0138	0.0103	0.0034	Druze
HGDP00561	-0.0419	0.0181	0.0329	0.0347	-0.1237	0.0426	0.0024	0.0047	0.0194	0.0031	Druze
HGDP00562	-0.0419	0.0208	0.0293	0.0415	-0.1647	0.0778	-0.0106	0.0134	-0.0145	0.0041	Druze
HGDP00563	-0.0431	0.0186	0.0226	0.0024	-0.0258	0.0054	-0.0023	0.0122	0.0098	0.0088	Druze
HGDP00564	-0.0407	0.0229	0.0335	0.0369	-0.1472	0.0697	-0.0253	0.0225	-0.0101	-0.005	Druze
HGDP00565	-0.0449	0.0229	0.0415	0.0477	-0.2012	0.0984	0.0043	0.0023	-0.0099	-0.0057	Druze
HGDP00566	-0.0427	0.0082	0.0133	0.0141	-0.0289	0.0056	0.0147	-0.0017	0.0044	-0.0019	Druze
HGDP00569	-0.0396	0.0167	0.0227	0.0289	-0.0746	0.0258	-0.0028	-0.003	0.0276	-0.0102	Druze
HGDP00571	-0.0353	0.0223	0.0288	0.0358	-0.1084	0.0417	0.0023	-0.0077	-0.0001	0.0081	Druze
HGDP00572	-0.0448	0.0241	0.0322	0.0431	-0.1671	0.0736	0.0054	0.0149	0.0129	0.0072	Druze
HGDP00573	-0.0413	0.0206	0.031	0.0474	-0.1685	0.0797	-0.0001	0.0104	0.0211	0.0077	Druze
HGDP00574	-0.048	0.0299	0.0379	0.0557	-0.2173	0.0695	-0.0039	-0.0096	0.0223	-0.0015	Druze
HGDP00575	-0.0418	0.0236	0.0359	0.0531	-0.1792	0.0712	0.002	0.0036	0.0219	0.0129	Druze
HGDP00577	-0.0452	0.0237	0.0305	0.0502	-0.2091	0.0769	-0.0047	-0.0015	0.0468	-0.0023	Druze
HGDP00578	-0.0415	0.0121	0.0346	0.0248	-0.1068	0.0429	-0.0005	0.0051	-0.0049	-0.0077	Druze
HGDP00579	-0.0384	0.0099	0.0231	0.0204	0.0062	0.0062	-0.0022	-0.0058	-0.011	0.0122	Druze
HGDP00580	-0.0361	0.0167	0.0172	0.0166	-0.0714	0.0248	0.0102	-0.001	0.0092	-0.0024	Druze
HGDP00582	-0.0426	0.0174	0.0276	0.0175	-0.1033	0.0327	0.0024	-0.0089	-0.006	0.0074	Druze
HGDP00584	-0.0378	0.0218	0.0168	0.0166	-0.0653	0.0204	-0.0049	0.0184	0.0241	-0.0057	Druze
HGDP00586	-0.041	0.0072	0.0223	0.0281	-0.0937	0.0224	-0.0125	0.0045	0.0071	0.0028	Druze
HGDP00587	-0.0354	0.0145	0.0254	0.0068	-0.024	0.0169	0.0111	-0.0051	0.0148	0.0045	Druze
HGDP00591	-0.0391	0.0233	0.0327	0.0497	-0.2029	0.0993	0.0016	0.0099	-0.0021	0.0121	Druze
HGDP00594	-0.044	0.0148	0.0339	0.0406	-0.1801	0.0852	-0.0101	0.0106	-0.0234	0.0004	Druze
HGDP00595	-0.0395	0.0258	0.0253	0.0349	-0.1355	0.0566	-0.0077	-0.0041	0.0112	0.0031	Druze
HGDP00597	-0.041	0.0135	0.0179	0.0184	-0.021	0.0137	0.0029	-0.0066	0.0022	-0.0023	Druze
HGDP00598	-0.0443	0.0198	0.0343	0.0348	-0.1421	0.0477	0.0045	0.0329	0.0223	-0.0018	Druze
HGDP00599	-0.0355	0.0272	0.0283	0.0354	-0.1234	0.0583	-0.0091	0.0081	-0.0047	-0.0004	Druze
HGDP00600	-0.0391	0.0112	0.021	0.0117	-0.0213	0.0121	0.0063	-0.0218	-0.0082	0.0078	Druze
HGDP00601	-0.0464	0.0224	0.0248	0.0329	-0.1209	0.0426	0.0223	0.0203	0.0024	0.0058	Druze
HGDP00602	-0.0354	0.0129	0.0224	0.0236	-0.0112	0.0108	0.008	0.005	0.0128	-0.0019	Druze
HGDP00604	-0.0431	0.0252	0.0305	0.0504	-0.1774	0.0803	0.013	0.009	0.0098	0.0089	Druze
HGDP00606	-0.0391	0.0182	0.0286	0.0324	-0.1286	0.0522	-0.0218	0.0084	-0.0067	-0.0067	Druze
HGDP00607	-0.1016	-0.1171	-0.1304	0.0294	0.0309	0.0171	-0.026	0.0019	-0.0123	-0.0064	BedouinB
HGDP00608	-0.0835	-0.0773	-0.0534	0.0009	-0.0135	-0.0381	0.0498	0.0155	0.009	0.0477	BedouinB
HGDP00610	-0.1011	-0.1332	-0.1438	0.0665	0.022	0.0535	-0.0379	-0.0064	0.0064	0.0035	BedouinB
HGDP00612	-0.1044	-0.1352	-0.1446	0.0718	0.0197	0.0511	-0.0378	0.0124	0.0079	0.0015	BedouinB
HGDP00616	-0.0979	-0.1405	-0.1508	0.058	0.0368	0.062	-0.0318	0.0199	-0.0162	0.0093	BedouinB
HGDP00618	-0.1021	-0.1318	-0.141	0.0632	0.0465	0.0537	-0.0251	0.0235	0.0114	-0.015	BedouinB
HGDP00623	-0.1045	-0.1313	-0.1384	0.0389	0.0519	0.0775	-0.0025	-0.0277	-0.005	0.0572	BedouinB
HGDP00624	-0.0989	-0.1132	-0.1147	0.0463	0.014	0.0507	-0.0551	0.0396	0.0389	-0.053	BedouinB
HGDP00630	-0.1078	-0.1508	-0.1851	0.0853	0.0512	0.0838	-0.0522	0.0568	-0.0288	-0.0541	BedouinB
HGDP00631	-0.1068	-0.1394	-0.1557	0.0708	0.0215	0.0629	-0.0382	0.0218	-0.0058	-0.0458	BedouinB
HGDP00636	-0.0921	-0.0924	-0.097	0.0244	0.0054	0.0133	-0.0331	0.0023	-0.0124	0.0333	BedouinB
HGDP00641	-0.0945	-0.1133	-0.1266	0.0477	0.0052	0.0441	-0.0014	0.0306	-0.005	0.0026	BedouinB
HGDP00643	-0.0943	-0.1134	-0.1123	0.04	0.0006	0.0305	-0.0141	-0.0154	-0.0094	0.0123	BedouinB
HGDP00648	-0.0943	-0.1166	-0.133	0.0527	0.0115	0.0252	-0.0311	-0.0027	-0.0022	-0.0206	BedouinB
HGDP00649	-0.102	-0.1354	-0.1624	0.0809	0.0276	0.0759	-0.0394	0.0326	-0.0067	0.016	BedouinB
HGDP00650	-0.0904	-0.1108	-0.128	0.056	0.0387	0.0499	-0.0374	-0.0161	0.02	0.0013	BedouinB
HGDP00651	-0.0966	-0.1146	-0.1063	0.0133	0.0343	0.0479	0.0274	-0.0549	-0.0338	-0.0099	BedouinB
HGDP00653	-0.0985	-0.1093	-0.1366	0.0595	0.0281	0.0367	-0.0101	0.0156	0.0186	-0.0042	BedouinB
HGDP00666	0.0064	-0.0476	0.0771	0.0322	0.0178	0.008	0.004	0.0137	-0.0034	0.0042	Sardinian
HGDP00667	0.0118	-0.0464	0.0663	0.0241	0.0084	0.0102	0.0044	0.0044	-0.0026	-0.0049	Sardinian
HGDP00668	0.0079	-0.0555	0.0729	0.0358	0.031	0.0065	0.0043	0.0026	0.0057	0.0071	Sardinian
HGDP00669	0.0068	-0.053	0.0686	0.0374	0.018	0.0183	-0.0005	0.0085	0.0009	-0.0004	Sardinian
HGDP00670	0.0077	-0.0531	0.0789	0.0257	0.0189	0.0134	0	0.0039	0.0068	0.0047	Sardinian
HGDP00671	0.0088	-0.0525	0.0756	0.0299	0.0211	0.0143	0.0059	-0.0044	0.0061	0.0034	Sardinian
HGDP00672	0.0047	-0.0498	0.0739	0.0358	0.0269	0.005	-0.0031	0.0032	0.001	-0.0052	Sardinian
HGDP00673	0.0041	-0.0486	0.0675	0.0278	0.0291	0.0039	0.001	-0.0053	-0.0002	0.004	Sardinian
HGDP00674	0.0089	-0.0528	0.0766	0.0304	0.0176	0.0095	0.0042	0.0117	0.0041	0.0102	Sardinian
HGDP00675	-0.06	0.0027	0.0259	-0.233	0.0611	0.1924	0.096	0.0589	-0.118	0.0987	Palestinian
HGDP00676	-0.0557	0.0004	0.0244	-0.0895	0.0193	-0.0218	0.0199	-0.0295	0.002	-0.0335	Palestinian
HGDP00679	-0.057	0.0026	0.0191	-0.1524	0.0364	0.1154	-0.0066	-0.0139	-0.0145	0.0089	Palestinian
HGDP00687	-0.0596	-0.0036	0.0211	-0.0993	0.0181	0.0482	-0.0397	-0.0457	0.0563	-0.0513	Palestinian
HGDP00688	-0.0506	0.005	0.0321	-0.127	0.0005	0.0011	-0.1704	-0.0816	0.3787	-0.1161	Palestinian
HGDP00689	-0.0558	-0.0007	0.037	-0.1583	0.0343	0.094	0.0441	0.0553	-0.0674	0.0781	Palestinian
HGDP00691	-0.0594	-0.0077	0.0249	-0.1569	0.0132	0.0708	0.0301	-0.0348	-0.1667	0.08	Palestinian
HGDP00694	-0.053	0.0039	0.0205	-0.1215	0.0218	0.0491	0.0475	-0.01	-0.0439	-0.0147	Palestinian
HGDP00696	-0.0545	0.0089	0.0231	-0.18	0.0264	0.0887	0.0224	0.023	0.033	-0.0551	Palestinian
HGDP00697	-0.0588	-0.0109	0.0184	-0.2246	0.0441	0.1695	0.0212	0.0171	-0.0267	-0.0659	Palestinian
HGDP00699	-0.0541	-0.0029	0.0204	-0.0814	0.0173	-0.0022	-0.0146	0.0206	0.0486	-0.0495	Palestinian
HGDP00700	-0.061	-0.0146	0.0125	-0.1098	-0.052	-0.0612	-0.0675	-0.0962	-0.1108	-0.7836	Palestinian
HGDP00701	-0.0975	-0.1242	-0.1443	0.0645	0.0171	0.058	-0.0033	0.009	-0.0049	0.0022	BedouinB
HGDP00722	-0.0542	0.0006	0.0066	-0.0893	0.0195	-0.0623	-0.0431	-0.029	0.1016	-0.0765	Palestinian
HGDP00725	-0.0558	0.0014	0.0198	-0.1941	0.0413	0.1177	0.0685	0.0664	-0.0328	-0.027	Palestinian
HGDP00726	-0.0636	-0.004	0.0236	-0.1911	-0.0064	0.0771	-0.0356	-0.034	0.0492	0.0706	Palestinian
HGDP00727	-0.0569	-0.0014	0.0243	-0.1357	-0.0047	0.0008	-0.1739	-0.0964	0.3221	-0.0845	Palestinian
HGDP00729	-0.0609	-0.003	0.0281	-0.1545	0.0135	0.0352	-0.0736	0.0499	0.0344	0.0914	Palestinian
HGDP00730	-0.0569	0.0035	0.027	-0.1587	0.0174	0.0893	0.033	0.015	0.004	-0.0373	Palestinian
HGDP00732	-0.0599	-0.0073	0.032	-0.1933	0.0323	0.1233	-0.0124	0.0752	-0.0091	0.0406	Palestinian
HGDP00733	-0.0592	-0.0035	0.0286	-0.1919	0.0401	0.1544	0.0144	0.0339	-0.0405	0.0239	Palestinian
HGDP00734	-0.0584	0.0027	0.0196	-0.133	-0.0084	0.0268	-0.0059	0.0124	0.0063	0.0466	Palestinian
HGDP00735	-0.0573	-0.0013	0.0337	-0.1491	0.026	0.0849	-0.0558	0.0349	0.0983	-0.0214	Palestinian
HGDP00736	-0.0538	0.0034	0.024	-0.0576	-0.0179	-0.0594	-0.0205	-0.0619	0.0756	-0.05	Palestinian
HGDP00737	-0.0632	-0.0058	0.0312	-0.25	0.0596	0.1724	0.0646	0.0579	-0.1278	0.093	Palestinian
HGDP00740	-0.0554	-0.0047	0.0297	-0.1806	0.0438	0.139	0.0556	0.0013	-0.0894	0.0006	Palestinian
HGDP00745	-0.0554	0.0043	0.0112	-0.062	0.0063	0.0106	-0.1321	-0.063	0.1247	-0.0745	Palestinian
HGDP00794	0.0407	-0.01	-0.0104	0.0016	0.0037	0.0007	0.0014	0.0001	0.0029	-0.0057	Orcadian
HGDP00796	0.041	-0.0094	-0.0154	-0.0163	-0.0104	-0.001	0.007	0.0012	0.0082	0.0046	Orcadian
HGDP00797	0.0411	-0.0112	-0.0081	-0.0111	-0.008	0.0102	0.0035	-0.0063	0.0009	0.005	Orcadian
HGDP00798	0.0388	-0.0063	-0.0095	-0.0048	-0.0029	-0.0006	-0.0052	-0.0125	0.0079	-0.0092	Orcadian
HGDP00799	0.0445	-0.0099	-0.0165	-0.0049	-0.0046	0.0091	0.0062	-0.0003	0.0027	-0.0032	Orcadian
HGDP00800	0.0409	-0.0107	-0.0079	0.0005	-0.0099	0.0117	0.0115	0.0068	0.0016	0.0008	Orcadian
HGDP00802	0.0429	-0.0112	-0.0189	-0.0027	-0.0106	0.0021	0.0069	-0.001	-0.003	0.0029	Orcadian
HGDP00803	0.0404	-0.009	-0.0152	-0.0024	-0.0026	0	0.0108	-0.0037	0.0025	-0.0086	Orcadian
HGDP00805	0.0433	-0.0092	-0.0111	-0.009	0.0003	0.013	0.0072	0.0043	-0.0047	0.0061	Orcadian
HGDP00806	0.0402	-0.0112	-0.0186	-0.0018	-0.0122	0.0082	0.0097	-0.0046	0.0009	0.0072	Orcadian
HGDP00807	0.0427	-0.0096	-0.0153	-0.0026	-0.01	0.0026	-0.0006	0.0023	-0.0109	0.0008	Orcadian
HGDP00808	0.0422	-0.0114	-0.0154	-0.0057	-0.0046	0.0021	0.0028	-0.0007	-0.0014	0.0062	Orcadian
HGDP00810	0.0398	-0.0084	-0.0079	-0.0043	-0.0072	0.0085	0.0108	-0.0085	0.0098	-0.0028	Orcadian
HGDP00879	0.0457	0.0162	-0.056	-0.0274	-0.0373	-0.0114	-0.0154	-0.0056	-0.0073	0.0092	Russian
HGDP00880	0.0471	0.0161	-0.0552	-0.0333	-0.0235	-0.0108	0.0018	-0.0047	0.0039	0.0111	Russian
HGDP00882	0.047	0.0146	-0.0665	-0.0309	-0.0202	-0.0138	-0.0037	0.005	0.002	0.0004	Russian
HGDP00883	0.0509	0.0116	-0.063	-0.0288	-0.0236	-0.0083	0.0065	0	0.0073	-0.0061	Russian
HGDP00884	0.0463	0.0091	-0.0461	-0.0296	-0.0147	-0.0223	-0.0028	-0.0114	0.0051	0.0021	Russian
HGDP00887	0.0449	0.0114	-0.0589	-0.0265	-0.0143	-0.0101	-0.0041	-0.0118	0.0006	0.0047	Russian
HGDP00888	0.0439	0.0096	-0.0506	-0.0194	-0.0275	-0.0168	0.0029	0.0024	-0.0041	-0.0041	Russian
HGDP00889	0.0467	0.0141	-0.0552	-0.0317	-0.0236	-0.0137	-0.001	0.0035	0.0011	0.0041	Russian
HGDP00890	0.0495	0.0154	-0.0506	-0.0292	-0.0187	-0.0075	-0.0005	-0.0011	-0.0047	0.0018	Russian
HGDP00891	0.0456	0.0166	-0.0609	-0.0258	-0.0263	-0.013	-0.0044	-0.0064	-0.004	-0.0069	Russian
HGDP00892	0.0506	0.0141	-0.0585	-0.0312	-0.0289	-0.0122	-0.0049	-0.0138	-0.0012	0.0065	Russian
HGDP00893	0.0487	0.0162	-0.0554	-0.0219	-0.0308	-0.0067	-0.0012	-0.0026	0.0064	0.0124	Russian
HGDP00894	0.0449	0.0147	-0.0643	-0.0262	-0.0169	-0.0113	-0.0074	0.0021	-0.0059	-0.0017	Russian
HGDP00895	0.0485	0.0129	-0.0542	-0.031	-0.0274	-0.0239	-0.0011	0.0012	-0.0006	0.0056	Russian
HGDP00896	0.0455	0.0168	-0.0622	-0.0306	-0.0319	-0.0211	-0.0066	-0.0088	-0.002	0.0035	Russian
HGDP00897	0.0461	0.0161	-0.0596	-0.0225	-0.022	-0.0152	-0.0017	0.0043	0.0052	-0.0075	Russian
HGDP00898	0.048	0.0215	-0.0651	-0.0221	-0.0288	-0.0247	-0.0015	-0.001	-0.0012	0.0008	Russian
HGDP00899	0.0441	0.0172	-0.052	-0.0309	-0.0196	-0.0146	-0.0024	-0.0036	-0.0007	0.0102	Russian
HGDP00900	0.046	0.0095	-0.0499	-0.0296	-0.0232	-0.0171	-0.0099	-0.009	-0.005	0.0031	Russian
HGDP00901	0.0462	0.0134	-0.0598	-0.0253	-0.0269	-0.0123	0.0006	-0.0027	-0.0021	0.0054	Russian
HGDP00902	0.0457	0.0163	-0.0568	-0.029	-0.0257	-0.0143	-0.0072	-0.0015	-0.0104	0.0054	Russian
HGDP00903	0.0482	0.0114	-0.0571	-0.0295	-0.0287	-0.0172	-0.0004	-0.0093	0.0083	-0.0061	Russian
HGDP01062	0.0069	-0.0522	0.0774	0.0259	0.0291	0.0072	0.0079	0.0047	0.0119	0.011	Sardinian
HGDP01063	0.0068	-0.0517	0.0743	0.0339	0.0193	0.0047	0.0142	-0.0059	0.0084	0.0085	Sardinian
HGDP01064	0.0065	-0.0561	0.0845	0.0379	0.0293	0.0003	0.0125	-0.0058	0.0057	0.006	Sardinian
HGDP01065	0.0107	-0.0524	0.0745	0.0245	0.0257	-0.002	-0.0016	-0.0012	0.0107	0.0099	Sardinian
HGDP01066	0.0074	-0.0615	0.077	0.032	0.0245	-0.0021	0.0031	0.0142	0.02	-0.0016	Sardinian
HGDP01067	0.0037	-0.0523	0.0789	0.0326	0.029	0.0055	0.008	0.0057	0.0089	0.0043	Sardinian
HGDP01068	0.0036	-0.0471	0.0737	0.0319	0.0279	-0.0047	-0.0032	0.0132	0.0022	0.0015	Sardinian
HGDP01069	0.0089	-0.0524	0.0799	0.0424	0.0204	0.0163	-0.0023	0.0044	0.0128	0.0061	Sardinian
HGDP01070	0.0063	-0.0516	0.0763	0.0377	0.0224	0.0025	0.0056	0.0017	0.0149	0.007	Sardinian
HGDP01071	0.0062	-0.0493	0.0735	0.0269	0.0248	0.0016	-0.0111	0.0178	0.0061	-0.0049	Sardinian
HGDP01072	0.0033	-0.0486	0.0733	0.0336	0.0206	0.0096	0.0082	0.0047	0.017	-0.007	Sardinian
HGDP01073	0.0066	-0.0492	0.084	0.0289	0.0189	0.0052	-0.0007	-0.0004	0.0085	-0.0025	Sardinian
HGDP01074	0.0073	-0.0504	0.0741	0.0287	0.0229	0.0025	-0.0038	0.0083	0.002	-0.0029	Sardinian
HGDP01075	0.0048	-0.0541	0.0793	0.0338	0.0177	0.0008	-0.0055	0.0023	0.0096	-0.001	Sardinian
HGDP01076	0.0063	-0.0507	0.0786	0.0316	0.0199	0.0032	0.0075	0.0063	-0.002	-0.0002	Sardinian
HGDP01077	0.0076	-0.0431	0.0743	0.0267	0.0267	0.0096	-0.0019	0.0052	-0.0061	0.0012	Sardinian
HGDP01078	0.0081	-0.0467	0.0717	0.0257	0.0241	0.0172	0.005	0.0069	-0.0027	0.0023	Sardinian
HGDP01079	0.009	-0.0524	0.0754	0.0304	0.0188	0.0135	-0.0082	0.0046	0.0063	0.0106	Sardinian
HGDP01147	0.018	-0.0128	0.0217	0.0076	0.0026	0.0076	-0.002	-0.0049	-0.0021	0.0001	Italian_North
HGDP01151	0.0197	-0.0179	0.0268	0.0146	0.0171	-0.0019	0.0037	0.0041	-0.0103	-0.0067	Italian_North
HGDP01152	0.0138	-0.0157	0.026	0.0129	0.0089	0.0081	0.0025	0.0058	0.009	-0.0009	Italian_North
HGDP01153	0.0149	-0.0175	0.0225	0.0115	0.0051	0.0063	0.0138	-0.0023	0.0014	0.0036	Italian_North
HGDP01155	0.0129	-0.0154	0.0231	0.0123	0.0083	-0.0022	0.0016	-0.0095	0.0013	0.0017	Italian_North
HGDP01156	0.0138	-0.0191	0.0259	0.0192	0.0225	0.0017	0.0036	-0.0096	-0.0002	-0.0016	Italian_North
HGDP01157	0.0174	-0.0097	0.0225	0.0099	0.0046	0.0055	-0.0081	0.0048	-0.0056	0.0031	Italian_North
HGDP01161	0.006	-0.0118	0.0222	0.01	0.0079	0.0015	-0.0094	-0.0089	-0.006	0.0041	Italian_North
HGDP01162	0.0061	-0.0054	0.0204	0.0121	0.0208	-0.0014	-0.0041	-0.0017	-0.0039	-0.0015	Italian_North
HGDP01163	0.008	-0.0062	0.0154	0.0054	0.0092	0.0147	0.0077	-0.0028	-0.0132	0.0035	Italian_North
HGDP01164	0.0078	-0.015	0.0253	0.0156	0.0133	0.0071	-0.0032	0.0095	-0.0028	-0.0017	Italian_North
HGDP01166	0.0092	-0.0106	0.023	0.0114	0.0007	0.0068	0.0009	-0.0058	-0.0072	-0.0076	Italian_North
HGDP01167	0.0067	-0.0085	0.0204	0.0131	0.013	0.0068	0.0021	0.0001	-0.0024	-0.006	Italian_North
HGDP01168	0.0086	-0.0079	0.021	0.009	0.0135	0.0009	-0.0052	-0.0008	-0.0026	0.0002	Italian_North
HGDP01169	0.0058	-0.0098	0.0181	0.0157	0.0074	0.0033	-0.0012	-0.0037	-0.0058	-0.0053	Italian_North
HGDP01171	0.014	-0.0164	0.0207	0.0167	0.0097	0.0052	0.0076	0.005	-0.0029	-0.0032	Italian_North
HGDP01172	0.0123	-0.0105	0.0161	0.0126	0.0145	0.0036	0.0033	-0.0023	-0.0014	0.0009	Italian_North
HGDP01173	0.0174	-0.0155	0.0247	0.0102	0.0163	0.0083	0.0016	-0.0046	-0.0023	0.0025	Italian_North
HGDP01174	0.0106	-0.0195	0.025	0.0128	0.0088	0.0068	0.002	-0.0088	-0.0013	0.004	Italian_North
HGDP01177	0.0167	-0.0171	0.0275	0.0042	0.0071	0.005	0.0071	-0.004	0.0057	0.0057	Italian_North
HGDP01357	0.0324	-0.0474	0.0428	0.0163	0.0267	0.0301	0.0175	0.0136	0.0063	0.0008	Basque
HGDP01358	0.0348	-0.0511	0.0384	0.0166	0.0282	0.0157	0.0054	0.0082	0.0139	-0.0064	Basque
HGDP01359	0.0371	-0.0491	0.0433	0.0134	0.0327	0.0175	0.0117	0.0135	0.0242	-0.0011	Basque
HGDP01360	0.0418	-0.0546	0.0391	0.0194	0.0307	0.0202	0.0102	0.0137	0.0182	0.0018	Basque
HGDP01362	0.0359	-0.0493	0.0404	0.0152	0.022	0.0194	0.013	0.0065	0.0202	-0.0073	Basque
HGDP01363	0.0354	-0.0478	0.0351	0.0129	0.0324	0.0173	0.0152	0.0114	0.0174	-0.0075	Basque
HGDP01364	0.0299	-0.0451	0.0382	0.0176	0.0192	0.0177	0.0145	0.0222	0.0211	-0.0117	Basque
HGDP01365	0.0331	-0.048	0.0406	0.01	0.0243	0.0259	0.0106	0.0137	0.0216	-0.0144	Basque
HGDP01366	0.0356	-0.0471	0.0351	0.0128	0.0221	0.0158	0.014	0.0114	0.0188	0.0038	Basque
HGDP01367	0.0378	-0.0461	0.0414	0.016	0.0254	0.0133	0.0084	0.0161	0.0136	-0.0022	Basque
HGDP01368	0.0329	-0.0405	0.0383	0.0211	0.0224	0.0109	0.0133	0.0098	0.0151	0.0003	Basque
HGDP01370	0.0352	-0.0501	0.0422	0.0182	0.0208	0.0181	0.0109	0.0167	0.0208	0.0018	Basque
HGDP01371	0.0369	-0.0435	0.0353	0.019	0.0285	0.0192	0.0096	0.0148	0.0144	-0.0093	Basque
HGDP01373	0.0349	-0.0536	0.04	0.0174	0.0477	0.021	0.0154	0.0055	0.0205	-0.0059	Basque
HGDP01374	0.0354	-0.0555	0.0363	0.0174	0.0338	0.0224	0.0119	0.0083	0.0191	-0.0051	Basque
HGDP01375	0.0336	-0.047	0.0454	0.0263	0.0325	0.0205	0.0174	0.0142	0.0134	0.0028	Basque
HGDP01377	0.0354	-0.0468	0.0456	0.0157	0.0333	0.0222	0.0077	0.0159	0.0228	-0.0004	Basque
HGDP01378	0.0349	-0.0469	0.0338	0.0154	0.0282	0.0163	0.0102	0.0113	0.0226	-0.0017	Basque
HGDP01379	0.037	-0.0526	0.0421	0.0214	0.0329	0.0184	0.0134	0.0223	0.012	-0.0024	Basque
HGDP01380	0.0352	-0.0527	0.0458	0.02	0.0365	0.0223	0.0187	0.0132	0.0207	-0.0094	Basque
HGDP01381	-0.0048	0.0682	-0.0258	0.0169	0.037	0.019	0.0012	-0.002	0.0007	0.0078	Adygei
HGDP01382	-0.0065	0.0595	-0.0237	0.0184	0.0378	0.0164	0.0122	0.0085	0.0009	0.0055	Adygei
HGDP01383	-0.0086	0.0597	-0.0178	0.0349	0.0286	0.0126	0.0067	0.0045	-0.0107	-0.0078	Adygei
HGDP01385	-0.0063	0.0591	-0.0255	0.0216	0.0292	0.0194	-0.0033	0.0059	-0.0118	-0.0092	Adygei
HGDP01386	-0.0088	0.0613	-0.0115	0.0204	0.0328	0.0196	0.008	0.0041	0.0032	0.0031	Adygei
HGDP01387	-0.0078	0.0613	-0.0227	0.0245	0.0355	0.0108	0.0049	0.0041	0.0121	-0.0124	Adygei
HGDP01396	0.0046	0.0486	-0.031	0.0156	0.0199	0.0023	-0.0022	0.006	0.0005	-0.01	Adygei
HGDP01397	-0.0048	0.0631	-0.0238	0.0127	0.0356	0.0106	-0.0019	0.0092	-0.0041	0.0039	Adygei
HGDP01398	-0.0124	0.0661	-0.018	0.0266	0.0367	0.0103	0.0105	0.0029	-0.0077	-0.0091	Adygei
HGDP01399	-0.0094	0.0642	-0.017	0.0263	0.0337	0.015	0.0013	0.0087	-0.0001	-0.0047	Adygei
HGDP01400	-0.0096	0.0629	-0.0202	0.0247	0.039	0.0093	0.0098	0.0034	0.0052	-0.0001	Adygei
HGDP01401	-0.0089	0.0641	-0.0167	0.0164	0.0447	0.0237	0.0033	0.0127	0.0036	0.011	Adygei
HGDP01402	-0.0025	0.0596	-0.0119	0.0277	0.0339	0.0173	0.0137	0.0089	0.0036	-0.009	Adygei
HGDP01403	-0.0079	0.0529	-0.0162	0.0254	0.0358	0.0029	0.0105	0.0089	-0.0049	-0.0055	Adygei
HGDP01404	-0.0114	0.0672	-0.027	0.0268	0.0479	0.0074	0.0096	-0.0066	-0.0031	-0.0033	Adygei
BulgarianD6	0.0195	0.0004	-0.0014	0.004	-0.0023	-0.0041	-0.0022	0.0053	-0.0042	0.0015	Bulgarian
BulgarianA4	0.0215	-0.0003	-0.0059	-0.0059	-0.0081	-0.0094	-0.003	0.0034	-0.0018	-0.0026	Bulgarian
hungary3	0.0302	-0.0045	-0.0121	-0.0024	-0.0099	-0.006	0.0027	-0.0047	-0.0065	-0.0116	Hungarian
LithuanianF1	0.0586	-0.0039	-0.0511	-0.0271	-0.0234	-0.004	0.0002	-0.0017	-0.002	0.0039	Lithuanian
iran19	-0.0286	0.046	-0.0123	0.0082	0.0307	-0.0037	-0.0011	0.0045	-0.0041	0.0017	Iranian
iran14	-0.0235	0.0491	-0.0147	-0.0006	0.0123	-0.0124	-0.0034	-0.0099	0.0098	0.0043	Iranian
Jordan543	-0.0529	-0.0056	0.0128	-0.0505	-0.0052	-0.0674	-0.0512	-0.09	0.0624	-0.0595	Jordanian
BulgarianE2	0.0183	0.0019	-0.0042	-0.0004	-0.0156	-0.0076	-0.0087	-0.0059	-0.0104	-0.0045	Bulgarian
BulgarianB4	0.0148	0.0065	-0.0032	-0.0018	-0.0006	-0.002	-0.0003	0.0118	-0.001	0.0048	Bulgarian
hungary6	0.0304	-0.0053	-0.0121	-0.0091	-0.0094	-0.0125	-0.0003	-0.0136	-0.0135	-0.0032	Hungarian
lithuania3	0.052	-0.0013	-0.0452	-0.0212	-0.0272	-0.0092	-0.0019	0.0043	0.0058	0.0024	Lithuanian
iran2	-0.0259	0.0584	-0.0187	0.0017	0.0092	-0.0004	0.0004	0.0078	-0.0051	0.0042	Iranian
iran20	-0.03	0.0518	-0.0109	0.0092	0.0155	-0.0082	-0.0075	-0.0047	-0.003	-0.0001	Iranian
syria361	-0.0288	0.0299	0.0162	0.0187	0.0212	0.0135	-0.0015	-0.0063	0.0058	0.0068	Syrian
Lebanon6	-0.0347	0.0378	-0.01	-0.013	-0.0017	-0.0387	-0.0279	-0.0166	-0.0024	0.043	Lebanese
SaudiA5	-0.0853	-0.0667	-0.0436	-0.0235	-0.0464	-0.1149	0.1469	-0.014	0.0221	0.0084	Saudi
Jordan214	-0.0474	0.0067	0.0157	-0.0381	-0.0026	-0.0632	0.0029	-0.0174	0.0309	0.0189	Jordanian
BulgarianA1	0.0153	0.0044	-0.0005	-0.0037	0.0001	-0.0094	-0.0011	-0.013	-0.0108	-0.0035	Bulgarian
HungarianC5	0.0357	0.001	-0.0287	-0.0165	-0.0194	0.002	0.0054	0.0096	0.0051	-0.0009	Hungarian
hungary7	0.0352	0.0012	-0.0186	-0.0042	-0.0035	-0.0125	-0.0013	-0.0015	0.0066	-0.0026	Hungarian
lithuania10	0.0579	0.0021	-0.0516	-0.0248	-0.0303	-0.0134	0.0084	-0.0047	-0.0009	0.0037	Lithuanian
iran3	-0.0331	0.0507	-0.0162	0.0049	0.0073	-0.0137	0.0189	0.0096	-0.0093	0.0041	Iranian
syria485	-0.0402	0.0111	0.009	-0.0269	0.0064	-0.063	-0.0443	-0.0395	0.0284	0.0373	Syrian
Lebanon7	-0.0409	0.0058	0.0113	-0.0201	-0.0094	-0.0568	-0.0204	0.0096	-0.0074	0.0234	Lebanese
SaudiA6	-0.0668	-0.0235	-0.0155	-0.0156	-0.0279	-0.0814	0.0568	0.024	0.0458	0.0065	Saudi
Jordan445	-0.0514	-0.0001	0.0227	-0.036	0.0299	-0.1171	-0.1227	0.0046	0.3142	-0.063	Jordanian
BulgarianB1	0.0172	-0.0015	0.0003	-0.0021	-0.0044	0.0051	-0.0046	-0.0009	0.0032	0.0078	Bulgarian
HungarianE5	0.0332	-0.003	-0.017	-0.0049	-0.0105	-0.0035	-0.004	0.0119	-0.0042	0.005	Hungarian
HungarianH3	0.0341	-0.0056	-0.017	-0.0129	-0.0222	-0.0053	-0.016	0.0077	-0.003	0.0107	Hungarian
lithuania9	0.0551	-0.0021	-0.0511	-0.0266	-0.0264	-0.0129	-0.0043	-0.0016	0.0013	0.0055	Lithuanian
syria4	-0.0433	0.0076	0.0126	-0.0077	0.0002	-0.0329	-0.0131	-0.0031	-0.0181	-0.009	Syrian
Lebanon8	-0.034	0.0268	0.0037	0.0027	0.0024	-0.007	0.0093	-0.0193	-0.0029	0.0383	Lebanese
SaudiA7	-0.0411	0.0091	0.0171	0.0053	-0.0059	-0.0235	-0.0045	-0.0067	0.0033	0.0066	Saudi
BulgarianC1	0.0107	0.0026	0.0004	0.0063	0.0018	-0.0019	0.0076	0.0063	-0.0002	0.0009	Bulgarian
hungary15	0.0313	0.0002	-0.0198	-0.0128	-0.0162	0.0043	0.0035	0.0009	-0.0047	-0.0064	Hungarian
LithuanianA1	0.0557	-0.0047	-0.0478	-0.0272	-0.0313	-0.0107	0.0095	-0.0044	0.0037	0.0003	Lithuanian
LithuanianE2	0.0525	-0.0035	-0.0522	-0.0209	-0.0399	-0.0113	-0.0141	-0.0003	-0.0072	0	Lithuanian
iran11	-0.0249	0.0573	-0.0048	0.0272	0.0237	0.0068	-0.0015	-0.002	-0.0095	0.0066	Iranian
Lebanon1	-0.0399	0.0117	0.0177	0.0125	0.0026	-0.0133	0.0032	0.0034	0.0078	0.0051	Lebanese
saudi1434	-0.0807	-0.0665	-0.0345	-0.0171	-0.0313	-0.1084	0.1937	-0.0005	-0.0282	0.0249	Saudi
Jordan603	-0.0545	0.0043	0.0128	-0.0776	-0.0319	-0.0968	-0.2973	0.0186	0.3329	0.3506	Jordanian
BulgarianF1	0.018	0.0044	-0.0045	0.0079	-0.0077	-0.004	0.0029	0.0004	-0.0037	0.0007	Bulgarian
hungary20	0.0349	-0.0061	-0.0143	-0.0137	-0.0094	-0.0028	0.0076	0.0066	0.0066	0.01	Hungarian
lithuania1	0.0521	-0.0026	-0.0394	-0.0213	-0.0259	-0.0092	0.0021	-0.0062	-0.0003	0.0051	Lithuanian
lithuania8	0.054	-0.0001	-0.0479	-0.0314	-0.0374	0.0021	0.0044	0.0004	-0.0061	0.011	Lithuanian
iran16	-0.0282	0.0557	-0.0092	0.0142	0.012	0.0095	-0.0112	0.0008	0.0034	-0.0076	Iranian
Lebanon2	-0.0414	0.0098	0.0143	0.0133	0.0074	-0.0199	0.0079	0.0028	0.0011	0.0043	Lebanese
saudi1424	-0.0829	-0.0631	-0.0481	-0.0175	-0.0241	-0.0777	0.0868	0.0038	0.0161	0.0616	Saudi
SaudiA9	-0.0586	0.0001	-0.0088	-0.0169	-0.0316	-0.0353	0.0499	-0.0215	-0.0016	-0.0255	Saudi
BulgarianH2	0.0107	-0.0004	-0.0018	0.0036	0.0066	0.0002	-0.0005	-0.0046	-0.0045	-0.0065	Bulgarian
hungary2	0.0335	0.001	-0.02	-0.0153	-0.016	-0.0048	-0.0061	-0.0087	-0.0047	-0.0002	Hungarian
lithuania2	0.0557	-0.0014	-0.0493	-0.0269	-0.0361	-0.0059	0.0013	-0.0023	-0.0047	0.0044	Lithuanian
iran17	-0.031	0.0579	-0.0217	-0.008	0.0358	-0.0115	0.0194	-0.0101	0.0042	0.0206	Iranian
Lebanon3	-0.0407	0.0072	0.016	-0.0197	0.003	-0.0432	-0.0224	0.011	-0.0135	-0.0266	Lebanese
Jordan503	-0.0468	0.0199	0.0002	-0.0433	-0.0126	-0.0585	-0.0302	0.0132	0.035	-0.0246	Jordanian
BulgarianF2	0.0195	0.0021	-0.0031	-0.0027	-0.0068	0.0011	-0.0048	-0.0014	0.0077	-0.0027	Bulgarian
HungarianD1	0.0246	-0.0002	-0.0154	-0.0047	-0.0091	-0.0062	-0.0024	-0.0009	0.0022	-0.0009	Hungarian
LithuanianD1	0.0519	-0.0042	-0.0405	-0.0294	-0.0225	-0.008	-0.0016	-0.0114	-0.0171	0.0027	Lithuanian
Lebanon4	-0.0628	-0.0079	0.0183	-0.0633	-0.0523	-0.274	-0.2793	0.8389	-0.1176	-0.0421	Lebanese
SaudiA1	-0.085	-0.0606	-0.0392	-0.0242	-0.0533	-0.0967	0.1368	-0.0304	0.0162	0.0185	Saudi
Jordan646	-0.0553	0.0045	0.0117	-0.0491	-0.0515	-0.0905	0.0102	-0.0101	-0.0265	-0.092	Jordanian
bal102	-0.006	0.0619	-0.026	0.0247	0.0307	0.0135	0.0078	0.0016	0.0061	-0.0052	Balkar
bal64	-0.0071	0.0657	-0.0254	0.0235	0.0267	-0.0031	0.0074	0.0144	-0.0028	0.001	Balkar
mg43	-0.019	0.0693	-0.0043	0.0391	0.0507	0.0051	0.0054	-0.0004	-0.0072	0.0014	Georgian
ch126	-0.0053	0.0664	-0.0263	0.0211	0.0337	0.0077	0.0152	0.0096	0.0015	0.0004	Chechen
abh27	-0.0177	0.0626	-0.0089	0.0447	0.0478	0.0091	0.0108	0.0085	0.0064	-0.0079	Abkhasian
armenia176	-0.0283	0.0367	0.0088	0.0282	0.0206	0.0037	-0.008	-0.0002	-0.0045	-0.0016	Armenian
lez38	-0.0089	0.073	-0.0347	0.0161	0.0497	0.0196	-0.0093	0.0078	0.0031	-0.0247	Lezgin
bal124	-0.0067	0.0619	-0.0251	0.021	0.0352	0.0166	-0.0079	0.0085	0.0131	0.0049	Balkar
bal97	-0.0122	0.0685	-0.0303	0.0214	0.0364	-0.0014	0.0097	0.0105	-0.0145	0.0028	Balkar
mg47	-0.0206	0.0621	0.0023	0.0321	0.0483	0.0148	0.0111	0.0065	-0.0016	-0.0055	Georgian
ch16	-0.0073	0.0599	-0.0262	0.0188	0.0277	0.0042	0.0002	0.0068	-0.0002	-0.0073	Chechen
abh107	-0.0199	0.0678	-0.0075	0.0331	0.0367	0.0164	0.0072	0.0039	-0.0108	-0.0056	Abkhasian
abh41	-0.0178	0.0789	-0.0208	0.0435	0.0681	0.0075	0.0044	0.0166	0.0051	-0.0057	Abkhasian
armenia191	-0.0249	0.0435	0.0067	0.0295	0.0286	-0.0003	0.0065	-0.001	0.0058	0.0015	Armenian
lez40	-0.0031	0.0677	-0.0292	0.0131	0.027	0.0136	0.0013	0.001	0.0021	-0.0029	Lezgin
kumyks44	-0.0101	0.0604	-0.0281	0.013	0.0271	0.0058	-0.0011	-0.0024	0.0104	0.0046	Kumyk
bal136	-0.0069	0.0583	-0.0289	0.0248	0.0334	0.0104	0.0048	0.001	-0.0037	0.0012	Balkar
mg22	-0.0206	0.0605	0.0008	0.0417	0.0423	0.0184	0.0107	0.013	-0.0008	-0.0043	Georgian
mg49	-0.0231	0.0647	0.0001	0.0363	0.0498	0.0136	0.0096	0.0087	-0.0066	-0.0051	Georgian
ch174	-0.0016	0.0585	-0.0246	0.019	0.0239	0.0165	0.0125	0.0011	0.0026	-0.0038	Chechen
abh119	-0.0203	0.0662	-0.0059	0.0357	0.0464	0.0188	0.0107	0.0143	0.0083	-0.0093	Abkhasian
armenia86	-0.024	0.0371	0.0098	0.0231	0.0164	0.0096	0.0037	0.0091	-0.0003	-0.006	Armenian
armenia279	-0.0343	0.039	0.0115	0.0227	0.0097	0.0109	0.0048	0.0035	0.0042	0.0136	Armenian
bal22	-0.0068	0.06	-0.0211	0.0267	0.0382	0.0106	0.0032	0.008	0.0083	-0.0007	Balkar
mg23	-0.0224	0.0594	-0.0047	0.0458	0.0399	0.0163	0.0042	0.0032	-0.0047	-0.0042	Georgian
mg62	-0.0238	0.0652	0.0005	0.042	0.0451	0.0112	0.0059	-0.0024	-0.0111	0.0061	Georgian
ch179	-0.0062	0.0713	-0.0315	0.0233	0.0438	0.0298	-0.0042	-0.0114	-0.0008	-0.0076	Chechen
abh122	-0.0178	0.058	-0.0074	0.0334	0.0445	0.0081	0.0176	0.0078	0.0032	-0.005	Abkhasian
armenia91	-0.0328	0.0364	0.0087	0.0253	0.0167	0.0083	0.0079	-0.0141	-0.0034	-0.0079	Armenian
armenia293	-0.029	0.0497	0.0078	0.0274	0.0223	0.0045	-0.0035	0.0137	0.0108	-0.011	Armenian
lez49	-0.0042	0.0563	-0.0286	0.016	0.0269	0.0051	-0.0075	0.0131	0.004	-0.0009	Lezgin
kumyks93	-0.0072	0.0628	-0.0211	0.0215	0.0183	0.0188	0.0078	0.0161	-0.0005	0.0056	Kumyk
bal41	-0.0076	0.0654	-0.0205	0.0179	0.0368	0.0153	0.0139	0.003	0.0046	0.0008	Balkar
mg27	-0.0248	0.0654	-0.0021	0.0435	0.0431	0.0246	0.0066	0.0046	-0.0048	-0.0103	Georgian
ch193	-0.0094	0.0651	-0.0283	0.0168	0.0176	0.0097	-0.0005	-0.0021	-0.0018	-0.0054	Chechen
abh133	-0.0194	0.0758	-0.0103	0.0429	0.0465	0.0183	0.013	0.0019	0.0037	0.0111	Abkhasian
armenia102	-0.0235	0.0421	0.0074	0.0181	0.0194	0.0012	-0.0045	0.0041	0.001	0.0017	Armenian
lez31	-0.0036	0.0573	-0.0299	0.0153	0.022	0.0113	0.0045	0.009	0.0059	0.002	Lezgin
lez7	-0.0071	0.0605	-0.025	0.0162	0.0246	-0.0028	0.0081	0.0108	0.0036	0.009	Lezgin
kumyks98	-0.0074	0.0604	-0.0256	0.0174	0.0279	0.0075	0.0038	0.0034	0.01	-0.0051	Kumyk
bal42	-0.0058	0.0648	-0.0176	0.0128	0.0311	0.0068	0.0137	-0.0057	0.0017	0.0038	Balkar
mg31	-0.0203	0.0637	0.0014	0.0429	0.0451	0.0213	-0.0057	0.0112	0.0152	-0.0006	Georgian
ch21	-0.0029	0.0683	-0.0293	0.0226	0.0361	0.0068	0.0005	0.0019	-0.0029	-0.003	Chechen
abh147	-0.0191	0.068	-0.0081	0.0387	0.0326	0.02	0.0032	0.009	-0.0091	-0.0055	Abkhasian
armenia106	-0.0253	0.0439	0.0086	0.0262	0.0089	0.0042	0.0067	-0.0015	-0.0045	0.0052	Armenian
lez33	-0.0025	0.0572	-0.0274	0.0144	0.0256	0.0016	0.0085	0.0062	0.0087	-0.0016	Lezgin
lez9	-0.0022	0.0581	-0.0244	0.0128	0.021	0.0041	0	0.0058	-0.0089	0.0031	Lezgin
kumyks90	0.0001	0.0605	-0.0196	0.0129	0.0259	-0.0005	-0.006	-0.0009	0.0012	0.0002	Kumyk
bal45	-0.0073	0.0668	-0.0208	0.0191	0.0363	0.0164	0.0076	-0.0014	-0.0097	-0.0055	Balkar
mg34	-0.0205	0.0638	-0.0005	0.039	0.043	0.0249	0.0043	0.0163	0.0043	-0.0098	Georgian
ch3	-0.0076	0.0675	-0.0324	0.0177	0.0504	0.0191	-0.0081	0.0053	0.0004	0.0138	Chechen
abh154	-0.0236	0.0637	-0.0046	0.0304	0.0364	0.0156	0.0009	0.0032	-0.0025	-0.0067	Abkhasian
armenia139	-0.0324	0.0314	0.0138	0.0206	0.0084	0.0074	-0.0041	-0.0126	-0.0121	0.0093	Armenian
lez36	-0.0082	0.0631	-0.0346	0.0149	0.0387	0.005	0.0113	-0.003	0.006	-0.0104	Lezgin
kumyks40	-0.0136	0.0472	-0.0054	0.0221	0.0334	0.0119	0.0012	0.0075	0.0107	-0.0063	Kumyk
kumyks94	-0.0099	0.0606	-0.0266	0.0085	0.0204	0.0043	0.0062	-0.0024	-0.0015	-0.0066	Kumyk
bal50	-0.0053	0.0576	-0.0232	0.0281	0.0377	0.0095	-0.0009	0.0003	0.0016	-0.0063	Balkar
mg40	-0.0216	0.0653	-0.003	0.0317	0.0471	0.0162	0.0059	0.0054	0.004	-0.0025	Georgian
ch113	-0.0061	0.0649	-0.0241	0.0227	0.0401	0.0082	0.0004	0.0029	0.0033	0.0008	Chechen
ch31	-0.0038	0.0561	-0.0237	0.0246	0.0361	0.0163	0.01	0.0038	-0.0049	0.0034	Chechen
abh24	-0.0266	0.0691	-0.0009	0.0397	0.0438	0.0048	-0.0056	0.0151	0.0066	-0.0108	Abkhasian
armenia162	-0.0302	0.043	0.008	0.0305	0.0301	0.0048	-0.0053	0.0106	0.0127	-0.0086	Armenian
lez37	-0.0054	0.0642	-0.0258	0.0122	0.0229	0.0005	0.0079	0.008	0.0023	-0.0087	Lezgin
kumyks41	-0.0036	0.0612	-0.0278	0.0167	0.0396	-0.0032	-0.0061	0.0075	-0.0011	-0.0081	Kumyk
kumyks97	-0.0033	0.051	-0.0216	0.0115	0.0218	0.0026	0.0077	-0.0025	0.0035	-0.0097	Kumyk
bel43s	0.0479	0.0025	-0.044	-0.0225	-0.025	-0.0104	-0.0067	0.0044	-0.0106	0.0036	Belarusian
UkrBel618	0.0457	0.0058	-0.0395	-0.0224	-0.0062	-0.0098	0.0022	0.0003	-0.0048	-0.0012	Ukrainian
UkrLv240	0.0372	0.0084	-0.0365	-0.0245	-0.0294	-0.0058	-0.0093	0.0069	0.0168	-0.014	Ukrainian
Est393	0.0545	0	-0.048	-0.0219	-0.0357	-0.0056	0.0015	-0.004	-0.0062	0.001	Estonian
Mordovians27	0.0439	0.0199	-0.0539	-0.0309	-0.0137	-0.0115	0.0058	-0.001	-0.0075	0.007	Mordovian
bel30s	0.0468	-0.0038	-0.0393	-0.0208	-0.0264	-0.0084	0.0019	-0.0016	-0.0012	0.0108	Belarusian
UkrBel620	0.0416	0.0012	-0.0295	-0.0176	-0.0174	-0.0084	-0.0044	0.0016	-0.0051	-0.0014	Ukrainian
Est375	0.0551	0.0018	-0.0445	-0.0304	-0.0301	-0.0176	-0.009	-0.0048	-0.0004	-0.0026	Estonian
Est380	0.0555	0.0005	-0.0478	-0.0314	-0.031	-0.0115	-0.0047	0.002	0	0.002	Estonian
Mordovians28	0.045	0.0143	-0.0518	-0.0251	-0.0159	-0.0029	0.0034	-0.0002	-0.0003	-0.007	Mordovian
bel72c	0.0427	0.0032	-0.0409	-0.0211	-0.0209	-0.0099	0.0049	0.0005	0.0054	0.0117	Belarusian
UkrBel622	0.0408	0.0073	-0.0395	-0.0194	-0.0159	-0.0116	0.0047	-0.0067	0.0013	0.0033	Ukrainian
Est391	0.0575	0.0006	-0.0518	-0.0267	-0.0268	-0.0126	-0.0058	-0.0004	0.0002	0.0082	Estonian
Est377	0.0572	0.0004	-0.0589	-0.0245	-0.0343	-0.0175	-0.0028	-0.0103	-0.0049	0.0087	Estonian
Mordovians30	0.0418	0.0255	-0.0577	-0.0308	-0.0165	-0.0105	0.0029	-0.0032	-0.01	-0.0002	Mordovian
bel93c	0.0487	0.0023	-0.0429	-0.0259	-0.0225	-0.0137	-0.0099	0.001	-0.0097	0.0049	Belarusian
UkrBel733	0.0436	0.0017	-0.0418	-0.0157	-0.0174	-0.017	-0.007	0.0023	0.0051	-0.0001	Ukrainian
Est372	0.056	0.0008	-0.0474	-0.0286	-0.0277	-0.0026	-0.0079	-0.008	-0.0006	-0.0022	Estonian
Mordovians4	0.0419	0.0127	-0.0559	-0.0359	-0.03	-0.0127	0.0005	-0.0058	-0.0105	0.0086	Mordovian
Mordovians31	0.0443	0.0172	-0.0527	-0.0225	-0.0239	-0.0105	0.0008	0.0098	0.0011	0.0015	Mordovian
bel110c	0.0452	0.0036	-0.0429	-0.0328	-0.0257	-0.0082	0.0024	-0.0084	0.0019	-0.0038	Belarusian
UkrBel736	0.0401	0.0103	-0.0416	-0.0248	-0.0266	-0.0095	-0.0012	-0.0018	-0.0031	-0.0044	Ukrainian
Est358	0.0543	-0.0016	-0.048	-0.0217	-0.0332	-0.0082	0.0056	-0.0047	-0.0065	0.0038	Estonian
Mordovians17	0.0442	0.0158	-0.0563	-0.0295	-0.0224	-0.0141	-0.0013	0.0055	-0.0062	0.0018	Mordovian
Mordovians1	0.0417	0.0175	-0.0521	-0.0176	-0.0189	-0.008	0.0054	-0.0097	0.0024	0.0019	Mordovian
bel8s	0.0404	0.0002	-0.039	-0.0218	-0.0195	-0.0056	0.0014	0.0025	-0.0049	-0.0079	Belarusian
belarusian23vp	0.0443	0.0074	-0.0426	-0.0173	-0.0205	0.0029	-0.0113	-0.0004	-0.0008	-0.004	Belarusian
Est400	0.0489	0.0052	-0.0434	-0.0326	-0.0338	-0.0055	0.0002	-0.0022	-0.0058	-0.0044	Estonian
Mordovians22	0.0444	0.0163	-0.0597	-0.0307	-0.023	-0.0066	-0.0074	-0.002	0.0039	0.0054	Mordovian
bel23s	0.0506	0.0016	-0.0387	-0.0218	-0.032	-0.015	0.0054	0.0063	-0.0026	-0.0005	Belarusian
belarusian47zp	0.0471	0.0019	-0.0349	-0.0218	-0.0189	0.0026	-0.0035	0.0017	-0.0052	-0.0071	Belarusian
UkrLv228	0.0381	0.0024	-0.0353	-0.0131	-0.0243	-0.0098	0.0005	-0.006	0.0048	-0.002	Ukrainian
Est397	0.0513	-0.0025	-0.0472	-0.026	-0.0296	-0.0078	-0.0058	-0.0109	-0.0019	0.003	Estonian
Mordovians32	0.0462	0.0177	-0.057	-0.03	-0.0171	-0.0081	-0.0109	-0.0001	0.0035	0.0002	Mordovian
bel82s	0.0462	0.0009	-0.0375	-0.0185	-0.0247	-0.0169	-0.0068	-0.0044	-0.0004	0.007	Belarusian
UkrBel614	0.0445	0.0108	-0.051	-0.0282	-0.0131	-0.0041	-0.0086	0.0044	-0.0013	-0.0089	Ukrainian
UkrLv237	0.0395	-0.0001	-0.028	-0.0119	-0.028	-0.0061	-0.0019	-0.0017	-0.0061	0.0048	Ukrainian
Est394	0.0515	-0.0005	-0.0492	-0.0318	-0.0374	-0.0129	0.0034	0.0008	-0.0018	-0.0013	Estonian
Mordovians5	0.0468	0.0116	-0.0547	-0.0274	-0.0274	-0.0157	-0.0103	0.0004	-0.0108	0.0015	Mordovian
saudi1403	-0.0821	-0.065	-0.0422	-0.018	-0.0256	-0.1047	0.147	-0.0382	-0.0101	0.0338	Saudi
NA15202	0.0368	-0.0093	-0.018	-0.0058	-0.0077	-0.0081	0.0068	-0.0086	-0.004	-0.0042	Hungarian
NA15725	0.039	-0.008	-0.0208	-0.0195	-0.016	-0.0004	0.0062	-0.0041	-0.0101	0.0071	Czech
NA15733	0.0396	0.0014	-0.0234	-0.0134	-0.0242	-0.0119	-0.0031	0.0038	0.002	0.0066	Czech
NA15762	0.0452	-0.0057	-0.0207	-0.0017	-0.0065	0.0107	0.0004	0.0012	0.0044	-0.0088	Icelandic
NA17373	0.0062	-0.0055	0.0108	0.0161	0.0026	0.0027	0.0046	0.0105	-0.0066	-0.0005	Greek
NA15203	0.0363	-0.0019	-0.0131	-0.0069	-0.0048	0.0068	-0.0001	-0.0006	0.0024	-0.0047	Hungarian
NA15726	0.0372	-0.0042	-0.0149	-0.0056	-0.0124	-0.003	0.0094	0.0036	0.0018	-0.0135	Czech
NA15755	0.0498	-0.0165	-0.0165	-0.0106	-0.0184	0.0187	0.0012	0.0024	-0.0145	0.004	Icelandic
NA15763	0.0458	-0.0068	-0.0191	-0.0055	-0.0001	0.0015	0.0032	-0.0048	-0.0012	-0.0027	Icelandic
NA17374	-0.025	0.0338	0.0193	0.0283	0.0245	0.007	0.0025	0.0004	-0.0026	-0.0071	Greek
NA15204	0.0304	0.0009	-0.0186	-0.0124	-0.0129	-0.0048	-0.0051	-0.005	-0.001	-0.0009	Hungarian
NA15727	0.0395	-0.0073	-0.02	-0.0094	-0.0171	0.004	0.005	0.0059	-0.006	-0.0044	Czech
NA15756	0.0436	-0.0129	-0.017	-0.0062	-0.0067	-0.0005	0.0134	0.0041	-0.0049	0.0007	Icelandic
NA15764	0.0401	-0.0088	-0.0175	-0.0012	-0.0075	0.0133	-0.0011	-0.0005	-0.0001	-0.007	Icelandic
NA17375	-0.0054	0.0071	0.014	0.012	-0.0012	-0.0054	0.0186	-0.0012	-0.0031	0.004	Greek
NA15205	0.0355	-0.0065	-0.0181	-0.0072	-0.0163	-0.0062	0.0014	0.0028	-0.0105	-0.0008	Hungarian
NA15728	0.0368	-0.006	-0.0219	-0.0079	-0.0127	0.0031	0.0037	-0.0032	-0.0021	-0.0002	Czech
NA15757	0.0423	-0.0067	-0.0149	-0.006	-0.0118	0.0001	-0.0092	-0.0073	-0.0014	-0.0065	Icelandic
NA15765	0.0461	-0.0113	-0.0232	-0.0114	-0.0168	-0.0021	0.0001	-0.002	-0.0043	-0.0009	Icelandic
NA17376	-0.0176	0.0129	0.0161	0.0227	0.0069	-0.0009	-0.0075	0.0083	-0.0145	0.0039	Greek
NA13626	-0.0078	0.0647	-0.0268	0.0229	0.0325	0.0008	0.0139	0.0074	0.0103	-0.0034	Adygei
NA15206	0.0323	-0.006	-0.009	-0.0059	-0.0089	0.0049	0.0045	-0.0042	-0.0007	-0.0008	Hungarian
NA15729	0.0371	-0.0052	-0.0199	-0.0089	-0.0062	-0.0058	0.0088	-0.0016	-0.0029	-0.0095	Czech
NA15758	0.0422	-0.0065	-0.0236	-0.0092	-0.0035	0.0063	0.0071	0.003	-0.0035	-0.0016	Icelandic
NA15766	0.0445	-0.0077	-0.018	0.0016	0.0011	0.0062	0.0098	-0.0049	-0.0006	0.0011	Icelandic
NA17377	0.008	0.0034	0.0009	0.0077	0.0101	-0.007	0.0084	0.0067	-0.0141	0.0037	Greek
NA15199	0.0353	-0.0038	-0.0141	-0.0075	-0.0065	-0.0023	-0.0065	-0.0105	-0.0096	-0.008	Hungarian
NA15207	0.0319	0.003	-0.0203	-0.014	-0.0153	-0.0022	-0.0035	0.0108	0.0001	0.0006	Hungarian
NA15730	0.0354	-0.0071	-0.0177	-0.0021	-0.0147	0.0024	0.0042	-0.0028	-0.0009	0.0048	Czech
NA15759	0.0446	-0.0077	-0.0169	-0.0091	-0.0108	0.0045	0.0109	0.0013	0	0.0037	Icelandic
NA15200	0.0363	-0.0053	-0.0219	-0.0198	-0.0234	-0.0042	0.0057	0.0071	0.0038	0.0076	Hungarian
NA15208	0.0343	-0.0069	-0.0136	-0.0133	-0.011	-0.0011	0.0018	-0.0007	0.0011	0.0072	Hungarian
NA15731	0.0408	-0.0044	-0.0214	-0.0134	-0.0075	0.0011	-0.0013	-0.0027	0.0092	-0.0039	Czech
NA15760	0.0455	-0.0062	-0.0217	-0.0177	-0.0164	0.0043	-0.0016	0.0062	0.0014	-0.0003	Icelandic
NA15201	0.0336	-0.0015	-0.0127	-0.0088	-0.0172	-0.0067	0.003	-0.0054	0.0026	0.0023	Hungarian
NA15724	0.0412	-0.0028	-0.0221	-0.0169	-0.0052	0.0029	-0.0132	0.0028	0.0031	-0.0009	Czech
NA15732	0.0418	-0.0002	-0.0256	-0.0134	-0.016	-0.0148	-0.0003	0.0007	-0.0114	0.0071	Czech
NA15761	0.0462	-0.0073	-0.0245	-0.0145	-0.0178	0.007	0.0025	-0.0055	-0.0021	-0.0035	Icelandic
NA17372	-0.0014	0.0033	0.005	0	0.0073	0.0075	-0.0053	0.0065	-0.0021	-0.0123	Greek
HG00103	0.0421	-0.0097	-0.0117	-0.0102	-0.0138	-0.0018	0.0091	0.0029	0.0003	0.0009	Scottish
HG00104	0.0374	-0.0041	-0.0122	-0.0047	-0.0047	0.0089	0.009	0.0064	-0.0013	-0.0099	Scottish
HG00105	0.0421	-0.0144	-0.0126	0.0007	-0.0092	0.0032	-0.0004	-0.0039	-0.0048	-0.0034	Scottish
HG00106	0.042	-0.007	-0.0137	-0.0027	-0.0009	0.0154	0.0093	-0.0017	-0.0082	0.0014	Scottish
HG00128	0.0376	-0.0123	-0.0047	-0.0038	0	0.0003	-0.0008	-0.0051	-0.0064	-0.0053	English
HG00129	0.0401	-0.0141	-0.0127	0.0007	-0.003	-0.0007	0.0061	-0.0081	-0.004	0.0045	English
HG00130	0.0353	-0.0109	-0.0036	-0.0043	0.0014	-0.002	-0.0029	0.0005	0.0076	-0.0041	English
HG00131	0.0353	-0.0097	-0.0071	0.0008	-0.0043	0.001	0.0019	-0.0079	0.0004	-0.0059	English
HG00233	0.0381	-0.0186	-0.0012	0.0001	-0.0091	-0.005	-0.0042	-0.0015	0.0017	0.0044	English
HG00234	0.0392	-0.012	-0.0064	0.0001	0.0036	0.0096	0.0097	-0.0006	0.0057	0.0056	English
HG00232	0.0367	-0.0096	-0.0038	-0.0014	-0.008	-0.003	0.0002	0.0035	-0.0052	-0.0005	English
HG01500	0.0151	-0.0319	0.0259	-0.0029	0.0147	-0.0053	-0.0038	0.0026	0.0046	-0.0108	Spanish
HG01501	0.0159	-0.0304	0.0185	-0.0041	0.0053	-0.0155	-0.0013	-0.0002	0.0022	-0.004	Spanish
HG01503	0.0211	-0.0286	0.0283	0.0033	0.024	0.0115	-0.001	0.0055	0.0033	0.008	Spanish
HG01504	0.0157	-0.0372	0.0319	0.011	0.0084	-0.0026	0.0021	0.0053	0.0133	0.0025	Spanish
HG01506	0.0193	-0.0305	0.0222	0.004	0.0045	0.012	-0.0016	-0.0063	-0.0027	0.0034	Spanish
HG01507	0.021	-0.0288	0.0241	-0.003	0.0056	0.0062	-0.0051	0.0012	-0.0016	0.0017	Spanish
HG01509	0.0117	-0.035	0.0195	0.0099	-0.001	0.003	0.0068	-0.002	0.0028	-0.0079	Spanish
HG01510	0.0195	-0.0305	0.0164	0.01	0.0016	0.0084	-0.0148	-0.005	-0.0025	-0.0117	Spanish
HG01512	0.0269	-0.0325	0.0233	0.0141	0.0139	0.0025	0.0043	0.0043	0.0084	0.0063	Spanish
HG01513	0.0255	-0.0339	0.0278	0.0048	0.0032	-0.0013	-0.0018	0.0007	-0.0109	-0.0082	Spanish
HG01515	0.0305	-0.0394	0.0256	0.008	0.0141	0.0034	-0.0014	0.014	0.012	-0.0072	Spanish_North
HG01516	0.0342	-0.0425	0.0338	0.012	0.0148	0.0155	0.0069	0.0064	0.0152	0.0004	Spanish_North
HG01518	0.0329	-0.0383	0.03	0.0118	0.0137	0.0205	0.0038	0.0096	0.0086	-0.0102	Spanish_North
HG01524	0.0167	-0.0321	0.0216	0.0057	0.0113	-0.0066	0.001	-0.0035	-0.0074	0.0112	Spanish
HG01527	0.0131	-0.0319	0.0233	-0.0145	-0.0011	0.0062	-0.0162	0.0081	0.0035	-0.0001	Spanish
HG01528	0.0184	-0.0354	0.031	-0.0053	0.0154	-0.0114	0.0012	-0.0043	-0.0133	-0.0005	Spanish
HG01530	0.0198	-0.0298	0.0243	0.0006	0.0073	0.0002	-0.0112	0.0019	0.0014	0.0014	Spanish
HG01536	0.0245	-0.0291	0.0184	0.0043	0.0028	-0.0051	0.0016	0.0043	0.0045	-0.0038	Spanish
HG01537	0.0223	-0.0229	0.0233	-0.0021	0.0035	0.0117	0.0003	-0.0005	0.0094	0.0044	Spanish
HG01605	0.0225	-0.0301	0.0311	0.0105	0.0163	0.0015	0.0104	-0.0013	-0.0003	-0.0045	Spanish
HG01606	0.0245	-0.0321	0.0235	0.0018	0.0073	-0.0118	-0.0102	0.0033	-0.0049	-0.0061	Spanish
HG01607	0.016	-0.0256	0.0288	0.0024	0.0026	0.0102	-0.0044	0.0016	-0.0031	0.0021	Spanish
HG01608	0.0213	-0.0302	0.0257	-0.0026	0.0091	-0.0007	-0.0046	0.0068	0.0046	-0.001	Spanish
HG01613	0.0215	-0.0244	0.0249	0.0078	0.0045	-0.0005	0.0046	0.0028	0.0161	-0.005	Spanish
HG01615	0.0215	-0.0228	0.0216	0.0033	0.0145	0.0022	0.0048	-0.0008	0.0016	-0.0037	Spanish
HG01617	0.0178	-0.029	0.0256	0.0087	0.0136	0.0096	-0.0048	-0.0097	0.0138	-0.0037	Spanish
HG01618	0.0188	-0.0266	0.0226	0.0058	0.0054	0.0139	-0.0094	0.0023	0.0029	-0.001	Spanish
HG01619	0.0156	-0.0328	0.0306	0.0042	0.009	-0.001	-0.0048	0.0052	-0.0012	-0.0085	Spanish
HG01620	0.0172	-0.0287	0.0278	0.0003	0.0109	0.0041	0.0094	-0.0039	0.0065	0.0136	Spanish
HG01623	0.0168	-0.0341	0.0317	0.0039	0.0122	-0.0092	0.0081	-0.0021	-0.0114	0.0105	Spanish
HG01624	0.0155	-0.0359	0.0273	0.0056	0.0166	-0.0007	-0.0025	-0.0006	0.0091	-0.0034	Spanish
HG01625	0.0202	-0.025	0.0182	0.0051	0.0129	0.0037	-0.0024	-0.0078	0.0032	0.0001	Spanish
HG01626	0.0074	-0.0186	0.0329	0.0106	0.0065	-0.0047	0.0013	-0.0009	0.0029	-0.0007	Spanish
HG00171	0.0578	0.0107	-0.063	-0.038	-0.0363	-0.0134	-0.0021	0.0011	0.0001	-0.0016	Finnish
HG00174	0.0485	-0.0006	-0.0452	-0.0227	-0.0186	-0.0095	-0.0061	-0.0112	0.0095	-0.0012	Finnish
HG00190	0.0495	0.0017	-0.0483	-0.0235	-0.0348	-0.0172	-0.0034	-0.0005	-0.0059	-0.0039	Finnish
HG00266	0.0511	0.0067	-0.0536	-0.0325	-0.038	-0.0173	-0.0074	-0.0106	-0.0114	0.0018	Finnish
HG00231	0.0362	-0.004	-0.0053	0.0047	0.0005	0	0.0027	0.0065	-0.0026	-0.0008	English
HG00183	0.0487	0.0135	-0.0536	-0.0345	-0.0296	-0.0122	0.0049	-0.0058	-0.0022	-0.0011	Finnish
HG00126	0.0406	-0.011	-0.0026	-0.0037	-0.0017	0.0044	-0.0001	0.0053	0.005	0.0018	English
HG00173	0.0541	0.0075	-0.0607	-0.0268	-0.0279	-0.0117	-0.0063	-0.0131	-0.0165	-0.0091	Finnish
HG00181	0.0355	0.0042	-0.0394	-0.0272	-0.0214	-0.0087	0.0003	-0.0078	0.0012	0.0038	Finnish
HG00182	0.0526	0.0113	-0.0669	-0.0316	-0.0263	-0.0142	0.0023	-0.0058	0.0067	-0.0012	Finnish
HG01747	0.0208	-0.029	0.0256	0.0061	0.0199	0.0153	0.0083	0.0031	-0.0011	-0.0001	Spanish
HG01746	0.023	-0.0321	0.0273	0.0041	0.0139	0.0102	-0.0014	0.0061	0.0153	0.0043	Spanish
HG01675	0.0232	-0.036	0.0327	0.0101	0.0048	0.0139	0.0047	0.0046	0.0015	-0.0058	Spanish
HG01680	0.024	-0.0318	0.0321	-0.0015	0.0067	0.0082	-0.0061	-0.0003	-0.0083	-0.0049	Spanish
HG01682	0.025	-0.0314	0.0231	0.0007	0.0142	0.0021	0.0005	0.0076	0.0011	0.0082	Spanish
HG01700	0.0328	-0.0402	0.0355	0.0131	0.0281	0.0083	0.0028	0.0143	0.0048	-0.0019	Spanish_North
HG01679	0.0221	-0.0347	0.0315	0.0129	0.0102	0.0049	-0.0027	-0.0008	0.0053	-0.0041	Spanish
HG01702	0.0331	-0.0457	0.0326	0.0147	0.0157	0.0161	0.01	0.0048	0.011	-0.0094	Spanish_North
HG01676	0.0278	-0.0387	0.0311	0.0122	0.0184	0.0087	0.0075	-0.0037	0.0088	-0.0034	Spanish
HG01684	0.0243	-0.0314	0.0283	0.008	0.0038	0.0105	0.0062	-0.0066	0.0024	-0.0002	Spanish
HG01705	0.0181	-0.0321	0.0292	-0.0011	0.0075	-0.003	-0.01	-0.0106	-0.0017	0.0099	Spanish
HG01707	0.0195	-0.0283	0.0236	0.0007	-0.0097	0.0026	0.0014	0	-0.0148	-0.0091	Spanish
HG01685	0.0154	-0.026	0.0218	-0.0071	0.0131	-0.0003	-0.0116	-0.0166	0.0024	-0.0139	Spanish
HG01686	0.0205	-0.0367	0.017	-0.0021	-0.0019	-0.0047	-0.011	-0.004	0.0131	-0.0016	Spanish
HG01704	0.0121	-0.0291	0.0225	-0.0105	-0.0047	0.0049	-0.0086	-0.0121	-0.0044	0.0105	Spanish
HG01673	0.0212	-0.0271	0.0243	0.0008	0.0042	-0.0114	0.0017	-0.0002	0.006	-0.0074	Spanish
HG01695	0.0045	-0.0254	0.0137	-0.0129	0.0008	-0.0053	-0.0055	-0.0002	-0.0043	0.0032	Canary_Islander
HG01694	0.0032	-0.0206	0.0163	-0.0093	0.0012	-0.0031	-0.0143	-0.0014	0.0026	0.0011	Canary_Islander
HG01761	0.0225	-0.033	0.03	0.0014	0.0049	0.0114	-0.0046	-0.0043	-0.0014	0.0022	Spanish
HG01770	0.0196	-0.0319	0.0334	0.006	0.0119	0.0135	0.0126	0.0069	0.0058	-0.001	Spanish
HG01762	0.0262	-0.0323	0.0178	-0.0034	0.0059	0.0016	-0.0065	0	0.0103	-0.0173	Spanish
HG01773	0.0234	-0.032	0.0336	0.0055	0.0139	-0.0039	0.0014	0.0009	0.0152	-0.0022	Spanish
HG02220	0.021	-0.0212	0.0217	0.0027	0.0076	0.006	-0.0099	0.0036	0.0115	0.0039	Spanish
HG02238	0.0202	-0.0386	0.0257	0.007	0.0107	0.0004	-0.0003	0.0115	0.0076	0.0031	Spanish
HG01678	0.0215	-0.0348	0.0321	0.0074	0.0115	-0.0006	0.0044	0.0037	0.0094	0.0098	Spanish
HG01699	0.0149	-0.0345	0.0275	0.0086	0.014	-0.0004	-0.0067	-0.0023	0.0002	-0.0145	Spanish
HG01697	0.0166	-0.028	0.0244	-0.0012	0.0101	-0.0144	-0.0135	0.009	0.0056	-0.002	Spanish
HG00160	0.0404	-0.0097	-0.0114	-0.0016	-0.0142	-0.003	0.0028	0.0012	0.0034	0.0002	English
Malta4AM91	-0.0101	-0.0069	0.0227	-0.0113	-0.0101	-0.0229	-0.0172	0.0065	-0.025	0.0072	Maltese
Malta8AM91	-0.0101	-0.0115	0.0259	-0.0079	0.0096	-0.0072	-0.0153	0.0038	-0.0079	0.0131	Maltese
CRO53	0.03	-0.0054	-0.0103	0.0002	-0.0027	-0.0074	0.0062	-0.0036	0.0037	-0.0008	Croatian
AshkenaziJew5779	-0.0139	-0.0013	0.0228	0.003	0.0009	-0.0027	-0.0029	-0.0045	0.0111	-0.0107	Jew_Ashkenazi
SephardiJewTurkey4955	-0.0213	-0.0004	0.0235	-0.0007	0.0086	-0.0234	-0.0198	0.0007	-0.027	-0.0008	Jew_Turkish
NOR119	0.043	-0.0085	-0.02	-0.003	-0.0069	0.0048	0.0009	-0.0023	0.002	-0.0041	Norwegian
NOR124	0.0436	-0.0077	-0.0238	-0.0131	-0.0124	-0.0014	0.0017	-0.0044	-0.01	0.0103	Norwegian
CRO103	0.0278	-0.0018	-0.0189	-0.0011	-0.0198	-0.0122	-0.0041	0.0023	-0.0077	0.0011	Croatian
CRO107	0.0295	0.0017	-0.015	-0.0023	-0.023	-0.012	0.0175	0.0039	0.0034	0.0143	Croatian
SephardiJewTurkey5877	-0.0199	0.0019	0.0287	0.0097	0.0116	-0.0145	-0.0027	-0.0083	-0.0039	-0.0047	Jew_Turkish
TP08	-0.0054	-0.0046	0.0225	0.008	0.012	-0.0116	0.0078	-0.0069	0.0138	0.0129	Sicilian
GREEKGRALPOP18	0.0084	-0.0015	0.0169	0.0051	-0.0051	-0.005	-0.003	-0.0033	-0.0007	0.0114	Greek
AshkenaziJew5782	-0.0107	-0.0006	0.0246	0.0155	0.0131	-0.0314	0.0013	-0.0111	0.0143	-0.0032	Jew_Ashkenazi
BEL57	-0.0086	-0.0008	0.0271	0.0064	-0.0024	-0.0028	0.0031	0.0105	-0.0062	-0.0004	Italian_South
BAS35	0.0376	-0.0475	0.0413	0.0245	0.0334	0.0168	0.0203	0.0132	0.0145	-0.0079	Basque
SR23	-0.0053	0.0014	0.0287	0.0068	0.0083	-0.0017	0.0076	-0.0055	0.0048	0.0043	Sicilian
CRO47	0.0336	-0.0062	-0.0065	-0.0052	-0.0067	-0.0082	-0.003	0.0049	-0.0019	-0.0023	Croatian
NOR106	0.0396	-0.0077	-0.0139	-0.0107	-0.0105	-0.0031	0.004	-0.0008	0.0143	-0.0065	Norwegian
CRO41	0.0298	-0.0014	-0.016	-0.0021	-0.0231	-0.0059	0.0024	0.002	-0.0065	0.001	Croatian
Malta7AM91	-0.0151	-0.0135	0.0248	0.0072	-0.0184	-0.0289	-0.0028	0.002	0.0051	-0.0153	Maltese
SephardiJewTurkey4953	-0.0269	-0.0122	0.0304	0.004	-0.0026	-0.0353	-0.013	-0.0029	-0.0239	-0.0064	Jew_Turkish
SephardiJewTurkey6077	-0.0251	-0.0089	0.0278	0.0141	-0.0099	-0.0189	-0.009	-0.0053	-0.0187	0.0114	Jew_Turkish
NOR101	0.0415	-0.0126	-0.0128	-0.0037	-0.0011	-0.0013	-0.0009	0.004	-0.0007	0.0024	Norwegian
SephardiJewTurkey5832	-0.0263	-0.0001	0.0277	0.0136	0.0028	-0.0221	-0.0036	0.0022	-0.0103	0.0045	Jew_Turkish
YemeniteJew4684	-0.0717	-0.0201	0.0127	-0.059	-0.0406	-0.1796	0.2607	0.0495	0.0847	0.0011	Jew_Yemenite
TP05	-0.0105	-0.0084	0.0212	0.0006	0.0012	-0.0096	-0.0102	-0.0065	-0.0011	0.0125	Sicilian
Kayseri24392	-0.0171	0.0338	0.0053	0.0064	0.0216	0.0015	0.0056	0.0135	-0.0067	0.0023	Turkish
YemeniteJew4695	-0.0755	-0.0295	0.0111	-0.0497	-0.041	-0.1625	0.2488	0.0444	0.0453	0.0175	Jew_Yemenite
SR60	-0.0115	-0.0068	0.0166	0.0109	-0.0026	-0.0158	-0.0012	-0.0032	-0.0034	-0.0032	Sicilian
NOR146	0.0429	-0.008	-0.0185	-0.011	-0.0001	0.0033	0.0058	-0.0164	-0.008	-0.0008	Norwegian
TP06	-0.0034	-0.0061	0.0221	0.0038	-0.0056	-0.0109	0.0051	-0.0048	0.0082	-0.0146	Sicilian
NOR108	0.0453	-0.0117	-0.02	-0.0066	-0.0102	0.0039	0.0154	-0.0016	-0.0012	-0.0028	Norwegian
CRO66	0.0236	0.0023	-0.0113	-0.0089	-0.0141	-0.0077	0.0103	-0.0012	-0.0021	-0.001	Croatian
IranianJew1409	-0.0377	0.039	0.0091	0.0228	0.0022	-0.0016	0.0078	-0.0004	-0.0098	0.0077	Jew_Iranian
NOR126	0.0444	-0.0108	-0.0195	-0.0042	-0.0104	-0.0006	0.0054	0.0025	0.0055	-0.0015	Norwegian
SephardiJewTurkey5075	-0.0178	-0.0023	0.0188	0.0195	0.0083	-0.0164	-0.0059	-0.0121	-0.0067	-0.0061	Jew_Turkish
GREEKGRALPOP13	0.005	-0.0025	0.0131	0.0052	0.0177	-0.0059	-0.0145	0.0086	-0.0008	0.0084	Greek
TP07	-0.0125	-0.0075	0.0208	-0.0033	0.0119	-0.0146	0.0016	-0.0144	0.0037	-0.0008	Sicilian
BAS31	0.0366	-0.0499	0.0398	0.0216	0.0262	0.0186	0.0114	0.0091	0.0038	-0.0077	Basque
ALB191	0.0122	0.0058	0.0051	0.0039	-0.0022	0.0075	-0.0078	0.0039	-0.0019	0.004	Albanian
GREEKGRALPOP15	0.0093	0.0047	0.0105	0.001	0.0073	-0.0007	-0.0102	0.0039	-0.0007	0.0051	Greek
SephardiJewTurkey4950	-0.0164	0.0014	0.0179	0.0027	0.0006	-0.0155	-0.0065	-0.0035	-0.0011	-0.0035	Jew_Turkish
NOR107	0.0461	-0.0065	-0.0203	-0.0037	-0.0152	-0.0143	-0.0031	-0.008	0.0003	-0.0082	Norwegian
SephardiJewTurkey5033	-0.0222	-0.0058	0.0304	0.0059	-0.0003	-0.0127	0.0019	-0.0077	-0.0215	0.0073	Jew_Turkish
GREEKGRALPOP5	0.0062	0.0006	0.0093	0.0079	0.0003	-0.0103	0.0015	0.0111	-0.0105	0.0057	Greek
YemeniteJew4675	-0.0695	-0.0144	0.0196	-0.0329	-0.023	-0.1172	0.1397	-0.0041	0.0361	0.0225	Jew_Yemenite
CRO153	0.027	-0.0007	-0.0146	-0.0006	-0.0104	-0.0055	0.0033	0.0011	0.0056	0.0124	Croatian
NOR109	0.0463	-0.0104	-0.0154	-0.0073	-0.0119	0.0079	0.005	0.0013	-0.0002	0.0015	Norwegian
SouthFrench3326	0.0346	-0.0361	0.033	0.0106	0.0163	-0.0026	-0.0013	0.0063	0.007	-0.0077	French
GREEKGRALPOP9	0.0086	-0.0006	0.0098	0.0062	0.0062	0.0006	-0.0055	0.0026	-0.0119	0.0023	Greek
TP04	-0.0028	-0.0081	0.0261	0.0071	0.0092	-0.0154	0.01	-0.0143	-0.0041	0.0159	Sicilian
CRO31	0.0281	-0.0046	-0.0139	-0.0064	-0.0187	-0.0032	-0.0079	-0.0082	0.0011	-0.0019	Croatian
TP25	-0.0067	-0.0076	0.027	0.0049	0.0062	0.0025	-0.0114	-0.0019	-0.0048	0.0016	Sicilian
GREEKGRALPOP4	0.0028	-0.0003	0.0112	0.0164	0.002	0.0023	0.0017	0.0014	-0.0132	0.0102	Greek
LibyanJew1601	-0.0365	-0.0107	0.038	-0.013	-0.0259	-0.0848	-0.1359	-0.0874	-0.1605	0.0182	Jew_Libyan
CRO93	0.0284	-0.0052	-0.0153	-0.0093	-0.0121	-0.0045	-0.0005	-0.0011	0.0012	-0.002	Croatian
Malta17AM91	-0.013	-0.0151	0.0317	0.0038	-0.0031	-0.02	-0.0373	0.0075	0.0011	0.0225	Maltese
SouthFrench3947	0.0301	-0.0363	0.0281	0.0071	0.0244	0.0052	0.0042	0.0069	0.0057	-0.0067	French
SouthFrench1323	0.0328	-0.0375	0.0341	0.0148	0.0212	0.0096	0.0043	0.009	0.0069	0.0009	French
SR48R	-0.0071	-0.0038	0.0197	0.0073	0.0145	-0.0135	0.0107	0.0035	-0.0083	-0.0068	Sicilian
YemeniteJew4938	-0.0695	-0.0194	0.0037	-0.024	-0.0193	-0.0923	0.1381	0.0251	0.0004	-0.0073	Jew_Yemenite
SR44	-0.0075	-0.0066	0.0241	-0.001	0.0047	-0.0095	-0.0092	-0.0046	-0.0068	0.0088	Sicilian
SR64	-0.0076	-0.0032	0.021	0.0033	0.0024	-0.0055	0.0013	-0.0059	-0.0097	0.0079	Sicilian
NOR148	0.0477	-0.0048	-0.022	-0.012	-0.0167	-0.0057	-0.0063	0.0011	0.0091	-0.001	Norwegian
IraqiJew4061	-0.04	0.0234	0.0126	0.0188	0.0078	0.0016	0.0095	0.0019	0.0037	-0.0001	Jew_Iraqi
CYP19	-0.0253	0.0091	0.0337	0.0138	0.0139	-0.0177	0.0127	-0.0045	0.0053	0.01	Cypriot
CRO48	0.0287	0.0001	-0.0046	-0.0022	-0.0113	0.0005	0.0001	-0.0086	-0.0074	0.0041	Croatian
GREEKGRALPOP17	0.0093	0.0009	0.0063	0.0033	-0.006	0.0006	0.0069	0.001	-0.0013	0.0092	Greek
ALB213	0.0071	0.0018	0.0109	0.0113	0.0116	0.0056	0.0018	0.0096	0.0002	0.0072	Albanian
Turkish7BA57	-0.0077	0.0317	-0.0011	0.0155	0.0118	-0.0105	0.0085	0.0048	0.0133	0.006	Turkish
BAS22	0.0365	-0.0506	0.0379	0.008	0.0314	0.0269	0.01	0.0092	0.0111	-0.0075	Basque
GREEKGRALPOP16	0.0045	-0.0001	0.0138	0.0134	0.0043	-0.0017	-0.0088	0.0026	-0.0044	0.0054	Greek
LibyanJew1104	-0.0348	-0.0066	0.0343	-0.0111	-0.0086	-0.0731	-0.0975	-0.0726	-0.1303	0.0151	Jew_Libyan
NOR111	0.0438	-0.0105	-0.0182	-0.0049	-0.011	-0.0049	0.01	-0.0052	-0.0085	-0.0045	Norwegian
SouthFrench3951	0.0291	-0.0438	0.0394	0.0126	0.0193	0.0153	0.0093	0.0017	0.0023	0.0047	French
BAS25	0.0358	-0.0481	0.0385	0.0237	0.0311	0.0221	0.0174	0.0052	0.0146	-0.005	Basque
BAS32	0.0327	-0.0491	0.046	0.02	0.0267	0.0147	0.0051	0.0089	0.0095	0.0025	Basque
GREEKGRALPOP11	0.0075	0.0034	0.0098	0.0008	-0.0012	-0.0043	0.0036	0.0007	-0.0026	0.0075	Greek
GREEKGRALPOP10	0.0055	0.0046	0.006	0.0145	0.0017	-0.0014	0.0061	0.0011	0.001	0.0002	Greek
Malta2AM91	-0.0175	0.0038	0.0202	0.0001	0	-0.0104	-0.0247	-0.0212	-0.018	-0.0094	Maltese
GREEKGRALPOP3	0.0086	-0.0042	0.0136	0.0115	0.006	-0.0083	0.0044	-0.0026	0.0017	0.0121	Greek
Malta16AM91	-0.0176	-0.0125	0.0349	-0.0056	-0.0137	-0.0048	-0.0164	-0.0247	0.0175	-0.0086	Maltese
GREEKGRALPOP8	0.0099	0.0006	0.0093	0.0115	-0.0012	0.0091	0.0031	0.002	-0.0096	0.0014	Greek
IranianJew1132	-0.0384	0.0315	0.0151	0.0162	0.0017	0.002	0.0173	-0.0028	-0.0048	0.0023	Jew_Iranian
MoroccanJew5126	-0.0264	-0.0135	0.0419	-0.0059	0.0077	-0.0445	-0.02	-0.0351	-0.0387	-0.0099	Jew_Moroccan
Turkish8BA62	0.0009	0.0244	-0.0171	0.0012	0.0145	-0.0093	-0.0031	0.0031	0.0031	-0.0005	Turkish
LibyanJew1462	-0.0336	-0.0109	0.0428	-0.0046	-0.0027	-0.069	-0.0631	-0.068	-0.1217	-0.015	Jew_Libyan
CYP5	-0.027	0.0131	0.0245	0.012	0.0027	-0.005	-0.0021	0.0074	-0.008	0.0011	Cypriot
SouthFrench3068	0.0322	-0.037	0.0322	0.0057	0.0242	0.001	0	0.0087	0.0092	-0.0024	French
Cyprus13AJ19	-0.0172	0.0075	0.0162	0.0116	0.0041	-0.0093	0.0039	-0.0021	-0.007	-0.0104	Cypriot
TunisianJew1763	-0.0398	-0.0182	0.0417	-0.0136	-0.0128	-0.0897	-0.0993	-0.0635	-0.1243	-0.0048	Jew_Tunisian
Malta15AM91	-0.0109	-0.0069	0.0237	-0.0005	0.0129	-0.0113	-0.0108	0.0002	0.0045	-0.0151	Maltese
MoroccanJew4634	-0.0273	-0.0061	0.0258	-0.0095	0.0028	-0.0348	-0.0244	-0.024	-0.0479	-0.007	Jew_Moroccan
Istanbul20010	-0.0216	0.0416	-0.0043	0.0147	0.0265	0.0058	0.0042	0.0087	-0.0032	-0.0044	Turkish
BAS30	0.036	-0.0566	0.0396	0.0151	0.0329	0.0221	0.0199	0.0095	0.0149	0.0038	Basque
Cyprus24AJ19	-0.0265	0.0082	0.026	0.0173	0.0042	-0.0013	0.002	-0.0119	-0.0068	0.0015	Cypriot
YemeniteJew4667	-0.078	-0.0379	0.0108	-0.0584	-0.0492	-0.2005	0.2299	0.0129	0.064	-0.0161	Jew_Yemenite
IraqiJew4241	-0.0404	0.029	0.0139	0.0166	0.0177	-0.0118	0.0096	-0.0114	0.0034	-0.0001	Jew_Iraqi
TunisianJew1544	-0.0317	-0.0083	0.0356	-0.0074	-0.0086	-0.0441	-0.0699	-0.0343	-0.0611	0.0209	Jew_Tunisian
AshkenaziJew5783	-0.0066	0.0009	0.0104	0.0027	0.0078	-0.0259	-0.01	-0.0003	-0.0124	-0.0052	Jew_Ashkenazi
Turkish4BA57	-0.0109	0.0324	-0.0145	0.0147	0.0215	0.0048	0.002	0.0004	-0.0093	0.0006	Turkish
AshkenaziJew5704	-0.0124	0.0015	0.0207	0.0095	0.0046	-0.0085	-0.0173	-0.0086	-0.0106	-0.0045	Jew_Ashkenazi
MoroccanJew4789	-0.0264	-0.006	0.0371	-0.0053	-0.0081	-0.0398	-0.0316	-0.0233	-0.0375	0.0079	Jew_Moroccan
IranianJew1159	-0.0399	0.033	0.0129	0.0274	0.0096	-0.0054	0.0104	0.0038	-0.0153	0.0037	Jew_Iranian
MoroccanJew5168	-0.0274	-0.0065	0.0275	-0.0158	0.0017	-0.0492	-0.0225	-0.0255	-0.0147	0.0043	Jew_Moroccan
IranianJew1513	-0.0388	0.0339	0.012	0.0229	0.0163	-0.0074	0.0129	0.0018	-0.0173	0.0094	Jew_Iranian
AshkenaziJew5728	-0.0076	0.0012	0.0169	-0.0031	0.0084	-0.0047	-0.0095	-0.0115	-0.0022	-0.0009	Jew_Ashkenazi
ALB202	0.0076	0.0054	0.0102	0.0132	0.0049	0.009	0.0101	0.0021	-0.0083	0.0016	Albanian
YemeniteJew4960	-0.0698	-0.0276	0.009	-0.0397	-0.0426	-0.1468	0.1835	0.0037	0.0119	-0.0103	Jew_Yemenite
GREEKGRALPOP12	0.0032	0.007	0.0097	0.0125	-0.0047	-0.0097	0.0016	-0.0067	-0.0074	-0.0041	Greek
SouthFrench1112	0.0291	-0.0374	0.0373	0.0117	0.0212	0.021	0.0054	0.0089	0.0032	0.0012	French
AshkenaziJew5790	-0.0091	-0.012	0.0191	0.0012	0.0029	-0.0156	-0.0182	-0.014	-0.006	-0.0091	Jew_Ashkenazi
CYP2	-0.0253	0.0093	0.0257	0.0147	0.0231	-0.0018	0.0047	-0.0022	-0.0057	0.0116	Cypriot
GeorgianJew1607	-0.0307	0.0408	0.0056	0.0137	0.0183	0.0016	0.0103	0.0015	-0.0021	-0.0046	Jew_Georgian
GeorgianJew1671	-0.0317	0.0385	0.0097	0.0226	0.0269	-0.0128	0.0026	-0.0014	-0.0053	0.0056	Jew_Georgian
Cyprus2AJ19	-0.0408	0.0087	0.0297	0.0129	0.0055	-0.0128	0.021	-0.0006	0.0057	-0.002	Cypriot
Adana23114	-0.0213	0.0383	0.0003	0.0154	0.0216	-0.0008	0.0025	-0.0007	0.0005	0.0019	Turkish
GREEKGRALPOP14	0.0044	-0.0023	0.0157	0.0089	-0.0108	-0.0021	-0.005	0.0053	-0.0088	-0.0079	Greek
IranianJew1556	-0.0367	0.0289	0.0126	0.0262	0.0188	-0.009	0.0144	-0.0021	0.0069	-0.0042	Jew_Iranian
TunisianJew1170	-0.0353	-0.0157	0.0364	-0.0045	0.0117	-0.0546	-0.0703	-0.0668	-0.0873	-0.002	Jew_Tunisian
TunisianJew1531	-0.0351	-0.0148	0.0424	-0.004	-0.0126	-0.0699	-0.1082	-0.0639	-0.1375	-0.0021	Jew_Tunisian
SouthFrench4018	0.0318	-0.041	0.0399	0.016	0.0186	0.023	0.0043	0.0073	0.0069	0.0083	French
Trabzon21177	-0.0288	0.0446	0.0162	0.0389	0.0375	0.0085	0.0034	-0.0067	0.0092	0.0011	Turkish
GeorgianJew1577	-0.03	0.0365	0.0081	0.0348	0.038	-0.0011	0.0163	0.0032	0.0135	-0.0019	Jew_Georgian
BAS28	0.0365	-0.0474	0.0435	0.0172	0.0347	0.0207	0.0119	-0.0004	0.0194	-0.0055	Basque
Aydin18784	-0.0133	0.0357	-0.0116	0.0028	0.0238	-0.0231	-0.0177	-0.013	-0.0029	-0.0153	Turkish
IraqiJew1417	-0.0407	0.0262	0.0159	0.0212	0.0229	0.0036	0.0182	-0.0023	-0.0022	0.0057	Jew_Iraqi
Istanbul19810	-0.0127	0.0447	-0.0017	0.0216	0.0261	0.007	0.0073	-0.0133	0.0096	0.0058	Turkish
Trabzon21557	-0.0283	0.0433	0.0251	0.0355	0.0236	0.0025	0.0006	0.0094	-0.0018	0.0018	Turkish
LibyanJew1611	-0.0337	-0.0142	0.0383	-0.0063	-0.0097	-0.0926	-0.1349	-0.0826	-0.1393	0.02	Jew_Libyan
IranianJew1557	-0.0296	0.0396	0.0035	0.0097	0.0079	-0.0065	0.0217	-0.0096	-0.0032	0.0088	Jew_Iranian
GeorgianJew1971	-0.0296	0.0343	0.0039	0.0231	0.0214	-0.0192	0.0116	-0.0041	-0.0001	-0.0007	Jew_Georgian
GeorgianJew1594	-0.0328	0.0382	0.0122	0.0295	0.0202	0.0028	0.015	-0.0011	0.0061	-0.0054	Jew_Georgian
MoroccanJew4692	-0.0287	-0.0106	0.0375	-0.0044	0.0182	-0.0268	-0.0387	-0.0143	-0.0304	0.015	Jew_Moroccan
ALB212	0.0071	-0.0058	0.0178	0.0092	0.0039	-0.0043	-0.0038	-0.0115	0.0021	0.002	Albanian
IraqiJew1771	-0.0377	0.0248	0.0183	0.0163	0.0135	0.0012	0.0061	0.0044	-0.0082	0.0083	Jew_Iraqi
YemeniteJew5433	-0.0722	-0.027	0.0129	-0.0291	-0.0495	-0.1269	0.1416	0.0118	0.0419	-0.0004	Jew_Yemenite
ALB220	0.0036	-0.0006	0.0126	0.0083	-0.0061	-0.0048	-0.0002	-0.0025	-0.0016	0.0077	Albanian
Cyprus22AJ19	-0.0252	0.0002	0.0274	0.0177	0.0117	-0.0008	0.0059	0.0013	0.0028	0.0004	Cypriot
YemeniteJew4937	-0.0741	-0.0169	0.0098	-0.0498	-0.0107	-0.158	0.1764	0.0126	0.0999	0.0143	Jew_Yemenite
Malta12AM91	-0.0141	-0.0154	0.029	-0.0027	0.0082	-0.0266	-0.0001	0.0043	0.0074	0.0122	Maltese
Trabzon21534	-0.0252	0.0384	0.0163	0.0308	0.0341	-0.0013	0.0128	0.0091	-0.0075	0.006	Turkish
LibyanJew1605	-0.0362	-0.0142	0.0391	-0.0237	-0.0097	-0.0794	-0.0941	-0.0596	-0.1712	-0.0116	Jew_Libyan
BAS27	0.0345	-0.0473	0.0465	0.0192	0.0196	0.0206	0.007	0.0096	0.0168	-0.0044	Basque
Cyprus21AJ19	-0.0332	0.0123	0.0233	0.0124	0.0194	-0.0034	0.0174	-0.0011	0.0043	-0.0034	Cypriot
TunisianJew1511	-0.0347	-0.0125	0.0311	-0.0048	-0.0101	-0.0836	-0.1457	-0.0846	-0.1742	0.0303	Jew_Tunisian
Turkish9BA57	-0.0167	0.0427	-0.0108	0.0105	0.0246	-0.0011	-0.0039	-0.0095	0.0079	-0.0105	Turkish
Kayseri24075	-0.0211	0.0377	-0.0015	0.0221	0.0281	0.0009	-0.0096	0.0093	0.0094	-0.0162	Turkish
IraqiJew4291	-0.0405	0.0234	0.0169	0.0126	0.0195	-0.02	0.0169	-0.006	0.0037	0.0009	Jew_Iraqi
ALB230	0.0104	-0.0025	0.0108	0.0106	-0.0065	0.0019	-0.0042	-0.0013	0.0011	0.0023	Albanian
Adana23108	-0.0377	0.0152	0.0255	0.0083	0.0086	-0.0063	0.0116	0.0068	-0.0102	-0.0096	Turkish
IranianJew1143	-0.0421	0.0308	0.0174	0.022	0.018	-0.0106	0.0008	0.0049	-0.0024	-0.0028	Jew_Iranian
MoroccanJew4683	-0.0256	-0.0066	0.0336	-0.0003	0.0026	-0.0311	-0.0244	-0.0231	-0.0157	-0.0119	Jew_Moroccan
IranianJew1832	-0.0363	0.0326	0.0088	0.0146	0.0265	-0.0151	0.0165	-0.002	-0.0028	-0.0049	Jew_Iranian
GeorgianJew1654	-0.0344	0.036	0.0134	0.0134	0.0078	0.0008	0.0167	-0.0073	0.0012	0.0023	Jew_Georgian
BAS33	0.0336	-0.0467	0.0385	0.0223	0.0188	0.0203	0.0114	0.0072	0.0131	0	Basque
GeorgianJew1883	-0.0313	0.0393	0.0017	0.0186	0.025	-0.0034	0.0146	-0.0001	0.0099	0.0071	Jew_Georgian
LibyanJew1639	-0.0396	-0.0119	0.0316	-0.0091	-0.0154	-0.0853	-0.0961	-0.0778	-0.1701	0.023	Jew_Libyan
LibyanJew1659	-0.0384	-0.019	0.0449	-0.0274	-0.0137	-0.1077	-0.1426	-0.081	-0.2201	-0.0047	Jew_Libyan
Kayseri24266	-0.0175	0.0394	-0.0074	0.0151	0.0229	-0.0018	-0.0069	0.005	0.0001	0.0071	Turkish
Istanbul25095	0.0133	0.0166	-0.0216	0.0005	-0.004	-0.0055	-0.0085	-0.008	-0.0175	-0.0012	Turkish
Aydin18112	-0.0156	0.0397	-0.0103	0.0054	0.024	-0.0023	0.0058	0.0087	0.0105	0.0095	Turkish
Kayseri24402	-0.0153	0.034	0.0023	0.0154	0.0148	-0.0022	-0.0007	0.0025	-0.0043	-0.0111	Turkish
Istanbul25081	-0.009	0.0332	-0.0032	0.0019	0.0073	0.0047	-0.0013	-0.0088	-0.0158	0.0077	Turkish
Aydin18596	-0.0102	0.0489	-0.0271	0.0023	0.0334	-0.0017	0.0036	0	0.0118	-0.0024	Turkish
Istanbul17778	-0.0178	0.0516	-0.0124	0.02	0.0202	0.0068	0.0045	-0.0061	-0.0008	0	Turkish
IraqiJew1430	-0.0408	0.0276	0.0148	0.0233	0.0219	-0.0111	0.0082	-0.0007	-0.0085	0.0089	Jew_Iraqi
Istanbul15781	0.0024	0.0144	-0.007	-0.0054	0.005	0.0015	-0.0248	-0.0187	0.0177	0.0067	Turkish
Adana23136	-0.035	0.0151	0.0201	0.0144	0.0055	-0.0137	0.0177	-0.0112	-0.0051	-0.003	Turkish
AshkenaziJew5788	-0.0109	-0.0016	0.0215	0.0061	0.0074	-0.0078	-0.0099	-0.0267	-0.0233	0.0039	Jew_Ashkenazi
Adana23113	-0.0231	0.0519	-0.0077	0.0111	0.023	-0.0049	0.0042	-0.0102	0.002	0.0082	Turkish
Trabzon21575	-0.0242	0.046	0.0212	0.0293	0.0229	0.0019	0.0027	0.0093	0.0019	-0.0103	Turkish
Aydin18636	-0.0149	0.0401	-0.0177	0.0018	0.0214	-0.0056	-0.0153	0.008	-0.0051	0.0151	Turkish
Istanbul20040	-0.0248	0.0491	-0.0072	0.0057	0.0155	0.0101	0.0045	-0.0022	0.0185	-0.0023	Turkish
Adana23144	-0.0218	0.0549	-0.0223	-0.0072	0.0394	0.0063	-0.0144	0.0034	-0.0085	-0.0257	Turkish
Kayseri23967	-0.0186	0.0446	-0.008	0.0199	0.0293	-0.0119	-0.0002	-0.0006	0.0239	0.0178	Turkish
IranianJew1845	-0.0396	0.0332	0.0076	0.0133	0.0145	0.0064	0.0155	-0.006	-0.0125	-0.0018	Jew_Iranian
Trabzon21174	-0.0228	0.046	0.0119	0.0274	0.034	0.0104	0.0028	0.0101	-0.005	-0.0028	Turkish
Aydin18873	-0.0083	0.0336	-0.0114	0.0012	0.0151	-0.0069	-0.0019	-0.0024	-0.0008	-0.0049	Turkish
Kayseri23892	-0.0216	0.0371	-0.0025	0.0029	0.0157	-0.0094	0.0128	0	0.0023	0.0024	Turkish
Istanbul19185	-0.0138	0.0393	-0.0101	0.0086	0.0192	0.0014	0.0087	0.0053	0.0006	0.0043	Turkish
Istanbul25098	0.0141	0.0037	0.0007	0.0078	-0.0018	-0.0068	-0.0004	0.0038	-0.0012	-0.0051	Turkish
Adana23133	-0.0237	0.0326	-0.0066	0.011	0.0219	-0.0047	-0.0045	-0.0005	-0.0085	0.0065	Turkish
Trabzon21515	-0.0229	0.0371	0.023	0.0394	0.0337	0.0107	-0.003	-0.002	0.0073	-0.0025	Turkish
Kayseri24032	-0.0209	0.037	-0.0019	0.0219	0.0272	0.0082	-0.0096	0.0046	0.0054	0.0018	Turkish
Kayseri23549	-0.0225	0.0424	-0.0119	0.0058	0.0268	-0.0054	-0.0099	-0.0002	0.009	-0.0021	Turkish
Trabzon21544	-0.026	0.0457	0.0148	0.0308	0.0287	0.0088	0.002	0.0132	-0.0015	-0.005	Turkish
Adana23150	-0.009	0.0324	-0.0123	0.0015	0.0179	-0.0006	0.004	-0.0043	-0.0088	0.0098	Turkish
Kayseri23271	-0.0212	0.0362	0.0057	0.0197	0.0185	-0.0021	0.0078	0.0076	-0.0057	0.0029	Turkish
Trabzon21645	-0.0219	0.0448	0.0037	0.027	0.0237	0.0077	-0.0011	0.002	-0.0032	-0.017	Turkish
Adana23147	-0.0263	0.0216	0.0044	0.0167	0.0239	-0.0208	-0.0084	0.0039	0.0123	-0.0106	Turkish
Aydin18483	-0.0144	0.0566	-0.0231	0.0036	0.0302	-0.0034	0.0015	-0.01	0.0143	0.0023	Turkish
Aydin18419	-0.0091	0.0424	-0.0106	0.0114	0.0134	-0.0166	-0.0016	-0.0117	0	0.0064	Turkish
Kayseri24276	-0.0256	0.0398	0.0003	0.0253	0.0357	-0.0201	-0.0102	0.0057	0.0002	0.004	Turkish
Istanbul19708	-0.0179	0.0504	-0.0233	0.0141	0.0295	-0.0037	-0.0074	0.0001	-0.0185	-0.0066	Turkish
Trabzon21173	-0.0275	0.0487	0.0197	0.0398	0.0384	0.0135	0.0082	0.0133	-0.0052	0.0038	Turkish
Adana23112	-0.0191	0.0402	-0.0129	0.0117	0.0272	-0.0199	0.0005	0.0015	0.0058	0.0006	Turkish
Adana23117	-0.0195	0.0356	-0.0085	0.0022	0.0258	-0.0038	-0.0031	0.015	0.0104	-0.0128	Turkish

## Sheet: Figure2
Source data for Figure 2: Differential affinity of ancient Anatolians tested by D(Anatolian pop1, Anatolian pop2; test, Mbuti). The investigated ancient Anatolian populations are given in “pop1” and “pop2” while global modern and ancient “test” populations are given in “pop 3”, “Mbuti” is used as the outgroup. The Z scores were calculated from a 5 cM block jackknifing standard error.
Pop1	Pop2	Pop3	Pop4	D	Z	nSNPs
AAF	AHG	KK1.SG	Mbuti	0.0111	2.149	458423
AAF	AHG	Vishwabrahmin	Mbuti	0.0089	2.722	458557
AAF	AHG	Mala	Mbuti	0.0081	2.46	458557
AAF	AHG	Jew_Iraqi	Mbuti	0.0081	2.403	458557
AAF	AHG	Pathan	Mbuti	0.0078	2.431	458557
AAF	AHG	SATP.SG	Mbuti	0.0075	1.216	319774
AAF	AHG	Iran_N	Mbuti	0.0074	1.391	384175
AAF	AHG	Sindhi_Pakistan	Mbuti	0.0072	2.26	458557
AAF	AHG	Kalash	Mbuti	0.0071	2.046	458557
AAF	AHG	Jew_Cochin	Mbuti	0.0071	2.019	458557
AAF	AHG	GujaratiD	Mbuti	0.007	2.025	458557
AAF	AHG	Falkenstein	Mbuti	0.0069	0.732	85621
AAF	AHG	GujaratiB	Mbuti	0.0068	1.974	458557
AAF	AHG	Kumyk	Mbuti	0.0066	1.954	458557
AAF	AHG	Makrani	Mbuti	0.0063	2.016	458557
AAF	AHG	Brahui	Mbuti	0.0063	1.943	458557
AAF	AHG	Lodhi	Mbuti	0.0063	1.942	458557
AAF	AHG	Bengali	Mbuti	0.0063	1.878	458557
AAF	AHG	Iran_ChL	Mbuti	0.0063	1.557	437181
AAF	AHG	Wambo	Mbuti	0.0059	2.299	458557
AAF	AHG	Brahmin_Tiwari	Mbuti	0.0059	1.818	458557
AAF	AHG	Arara	Mbuti	0.0057	1.271	454512
AAF	AHG	Burusho	Mbuti	0.0055	1.739	458557
AAF	AHG	Iran_Non-Zoroastrian_Fars	Mbuti	0.0054	1.689	454283
AAF	AHG	Balochi	Mbuti	0.0054	1.672	458557
AAF	AHG	Onge	Mbuti	0.0053	1.362	458557
AAF	AHG	Jew_Georgian	Mbuti	0.0051	1.456	458557
AAF	AHG	New_Guinea	Mbuti	0.0051	1.223	458557
AAF	AHG	Algonquin	Mbuti	0.0049	1.262	458557
AAF	AHG	Cabecar	Mbuti	0.0048	1.021	458557
AAF	AHG	Druze	Mbuti	0.0046	1.476	458557
AAF	AHG	GujaratiA	Mbuti	0.0046	1.289	458557
AAF	AHG	Steppe_MLBA	Mbuti	0.0045	1.321	458543
AAF	AHG	Jew_Iranian	Mbuti	0.0044	1.332	458557
AAF	AHG	BantuSA	Mbuti	0.0043	1.771	458557
AAF	AHG	Oromo	Mbuti	0.0043	1.467	458557
AAF	AHG	Punjabi	Mbuti	0.0042	1.241	458557
AAF	AHG	Levant_BA	Mbuti	0.0042	0.979	397785
AAF	AHG	Turkmen	Mbuti	0.004	1.188	458557
AAF	AHG	Vella_Lavella	Mbuti	0.004	1.035	458557
AAF	AHG	Scottish	Mbuti	0.0038	1.041	458557
AAF	AHG	Turkish	Mbuti	0.0037	1.196	458557
AAF	AHG	Kharia	Mbuti	0.0037	1.136	458557
AAF	AHG	Santa_Cruz	Mbuti	0.0037	0.907	458557
AAF	AHG	Greece_EN	Mbuti	0.0037	0.817	387137
AAF	AHG	BantuSA_Herero	Mbuti	0.0035	1.099	458485
AAF	AHG	UrubuKaapor	Mbuti	0.0035	0.763	454503
AAF	AHG	Wayuu	Mbuti	0.0035	0.663	457448
AAF	AHG	Iran_IA.SG	Mbuti	0.0035	0.631	406037
AAF	AHG	Ossetian	Mbuti	0.0034	1.003	458557
AAF	AHG	Pima	Mbuti	0.0034	0.825	458557
AAF	AHG	Kaqchikel	Mbuti	0.0034	0.82	458557
AAF	AHG	Papuan_Gulf	Mbuti	0.0033	0.811	458557
AAF	AHG	Palestinian	Mbuti	0.0032	1.064	458557
AAF	AHG	Orcadian	Mbuti	0.0032	0.978	458557
AAF	AHG	Nogai	Mbuti	0.0032	0.976	458557
AAF	AHG	Chechen	Mbuti	0.0032	0.929	458557
AAF	AHG	Saami.DG	Mbuti	0.0032	0.732	452841
AAF	AHG	Tshwa	Mbuti	0.0031	1.268	458557
AAF	AHG	Iran_Zoroastrian	Mbuti	0.0031	0.942	454283
AAF	AHG	Tibetan.DG	Mbuti	0.0031	0.712	452823
AAF	AHG	Steppe_IA	Mbuti	0.0031	0.563	408582
AAF	AHG	Hadza1	Mbuti	0.003	1.029	458544
AAF	AHG	Lezgin	Mbuti	0.003	0.899	458557
AAF	AHG	Tajik	Mbuti	0.003	0.876	458557
AAF	AHG	Papuan	Mbuti	0.003	0.693	458557
AAF	AHG	Italian_South	Mbuti	0.003	0.605	456501
AAF	AHG	Chuvash	Mbuti	0.0029	0.905	458557
AAF	AHG	Jew_Tunisian	Mbuti	0.0029	0.865	458557
AAF	AHG	Aleut	Mbuti	0.0029	0.818	458557
AAF	AHG	Armenia_EBA	Mbuti	0.0029	0.682	434701
AAF	AHG	Jordanian	Mbuti	0.0028	0.899	458557
AAF	AHG	Hazara	Mbuti	0.0028	0.862	458557
AAF	AHG	Estonian	Mbuti	0.0028	0.828	458557
AAF	AHG	Steppe_EMBA	Mbuti	0.0028	0.804	458548
AAF	AHG	Atayal	Mbuti	0.0028	0.713	458557
AAF	AHG	Iberia_BA	Mbuti	0.0028	0.406	177528
AAF	AHG	Shua	Mbuti	0.0027	1.196	458557
AAF	AHG	Czech	Mbuti	0.0027	0.805	458557
AAF	AHG	Steppe_Eneolithic	Mbuti	0.0027	0.543	339407
AAF	AHG	Iran_LN	Mbuti	0.0027	0.438	232655
AAF	AHG	ArgentinePuna	Mbuti	0.0025	0.601	454529
AAF	AHG	Taa_West	Mbuti	0.0024	1.138	458557
AAF	AHG	Haiom	Mbuti	0.0024	1.074	458557
AAF	AHG	AA	Mbuti	0.0024	1.054	458557
AAF	AHG	Adygei	Mbuti	0.0024	0.725	458557
AAF	AHG	Iranian	Mbuti	0.0024	0.722	458557
AAF	AHG	Cypriot	Mbuti	0.0023	0.67	458557
AAF	AHG	Finnish	Mbuti	0.0023	0.666	458557
AAF	AHG	GujaratiC	Mbuti	0.0023	0.66	458557
AAF	AHG	BantuKenya	Mbuti	0.0022	0.942	458557
AAF	AHG	Abkhasian	Mbuti	0.0022	0.672	458557
AAF	AHG	Tikopia	Mbuti	0.0022	0.536	458557
AAF	AHG	Anatolia_ChL	Mbuti	0.0022	0.394	303700
AAF	AHG	Nama	Mbuti	0.0021	1.02	458557
AAF	AHG	Syrian	Mbuti	0.0021	0.645	458557
AAF	AHG	Kyrgyz	Mbuti	0.0021	0.61	458557
AAF	AHG	Borneo	Mbuti	0.0021	0.552	458557
AAF	AHG	BedouinA	Mbuti	0.002	0.658	458557
AAF	AHG	BedouinB	Mbuti	0.002	0.622	458557
AAF	AHG	Karitiana	Mbuti	0.0019	0.425	458557
AAF	AHG	Mende	Mbuti	0.0018	0.756	458557
AAF	AHG	Jew_Libyan	Mbuti	0.0018	0.542	458557
AAF	AHG	Albanian	Mbuti	0.0018	0.53	458557
AAF	AHG	Yoruba	Mbuti	0.0017	0.779	458557
AAF	AHG	Gana	Mbuti	0.0017	0.755	458557
AAF	AHG	Kgalagadi	Mbuti	0.0017	0.735	458557
AAF	AHG	Kusunda	Mbuti	0.0017	0.475	458557
AAF	AHG	Hungarian	Mbuti	0.0016	0.5	458557
AAF	AHG	Naro	Mbuti	0.0015	0.652	458557
AAF	AHG	Italian_North	Mbuti	0.0015	0.459	458557
AAF	AHG	Jew_Ashkenazi	Mbuti	0.0015	0.425	458557
AAF	AHG	Tuvinian	Mbuti	0.0015	0.404	458557
AAF	AHG	Quechua	Mbuti	0.0015	0.37	458557
AAF	AHG	Armenia_MLBA	Mbuti	0.0015	0.367	427665
AAF	AHG	Mixe	Mbuti	0.0015	0.347	458557
AAF	AHG	Khomani	Mbuti	0.0014	0.645	458557
AAF	AHG	Egyptian	Mbuti	0.0014	0.469	458557
AAF	AHG	Jew_Yemenite	Mbuti	0.0014	0.446	458557
AAF	AHG	Mordovian	Mbuti	0.0014	0.394	458557
AAF	AHG	Chilote	Mbuti	0.0014	0.363	458557
AAF	AHG	Bolivian	Mbuti	0.0014	0.356	458557
AAF	AHG	Taa_East	Mbuti	0.0013	0.538	458557
AAF	AHG	Lebanese	Mbuti	0.0013	0.385	458557
AAF	AHG	Altaian	Mbuti	0.0013	0.35	458557
AAF	AHG	Mamanwa	Mbuti	0.0013	0.337	458557
AAF	AHG	Papuan_Central	Mbuti	0.0013	0.333	458557
AAF	AHG	Somali	Mbuti	0.0012	0.494	458557
AAF	AHG	Europe_LNBA	Mbuti	0.0012	0.382	458556
AAF	AHG	Bulgarian	Mbuti	0.0012	0.372	458557
AAF	AHG	Icelandic	Mbuti	0.0012	0.362	458557
AAF	AHG	Russian	Mbuti	0.0012	0.356	458557
AAF	AHG	Maltese	Mbuti	0.0012	0.344	458557
AAF	AHG	Mansi	Mbuti	0.0012	0.329	458557
AAF	AHG	Ranongga	Mbuti	0.0012	0.325	458557
AAF	AHG	Guarani	Mbuti	0.0012	0.281	458557
AAF	AHG	Kostenki12	Mbuti	0.0012	0.09	31290
AAF	AHG	Luo	Mbuti	0.0011	0.511	458557
AAF	AHG	Sandawe	Mbuti	0.0011	0.495	458557
AAF	AHG	Yemeni	Mbuti	0.0011	0.359	458557
AAF	AHG	Tunisian	Mbuti	0.0011	0.355	458557
AAF	AHG	Tubalar	Mbuti	0.0011	0.339	458557
AAF	AHG	Jew_Turkish	Mbuti	0.0011	0.32	458557
AAF	AHG	Spanish_North	Mbuti	0.0011	0.301	458557
AAF	AHG	Kolombangara	Mbuti	0.0011	0.286	458557
AAF	AHG	Chukchi1	Mbuti	0.0011	0.266	458557
AAF	AHG	Ju_hoan_North	Mbuti	0.001	0.443	458557
AAF	AHG	Makira	Mbuti	0.001	0.254	458557
AAF	AHG	Damara	Mbuti	0.0009	0.399	458557
AAF	AHG	Balkar	Mbuti	0.0009	0.283	458557
AAF	AHG	HohleFels79	Mbuti	0.0009	0.098	61755
AAF	AHG	Turkish_Balikesir	Mbuti	0.0008	0.22	458557
AAF	AHG	Malaita	Mbuti	0.0008	0.216	458557
AAF	AHG	Itelmen	Mbuti	0.0008	0.202	458557
AAF	AHG	Biaka	Mbuti	0.0007	0.364	458557
AAF	AHG	LateDorset.SG	Mbuti	0.0007	0.096	143050
AAF	AHG	Datog	Mbuti	0.0006	0.211	458543
AAF	AHG	Uygur	Mbuti	0.0006	0.185	458557
AAF	AHG	Tu	Mbuti	0.0006	0.156	458557
AAF	AHG	MA1.SG	Mbuti	0.0006	0.095	333118
AAF	AHG	Dinka	Mbuti	0.0005	0.184	458557
AAF	AHG	French	Mbuti	0.0005	0.162	458557
AAF	AHG	Cree	Mbuti	0.0005	0.141	458557
AAF	AHG	Zapotec	Mbuti	0.0005	0.129	458557
AAF	AHG	Ukrainian	Mbuti	0.0004	0.106	458557
AAF	AHG	AfontovaGora3	Mbuti	0.0004	0.063	139906
AAF	AHG	Jew_Moroccan	Mbuti	0.0003	0.079	458557
AAF	AHG	Sicilian	Mbuti	0.0003	0.079	458557
AAF	AHG	Norwegian	Mbuti	0.0003	0.073	458557
AAF	AHG	Ticuna	Mbuti	0.0003	0.052	457236
AAF	AHG	Cambodian	Mbuti	0.0002	0.063	458557
AAF	AHG	Savo	Mbuti	0.0002	0.046	458557
AAF	AHG	Balkans_Neolithic	Mbuti	0.0002	0.043	444968
AAF	AHG	Esan	Mbuti	0.0001	0.049	458557
AAF	AHG	Saqqaq.SG	Mbuti	0.0001	0.027	445364
AAF	AHG	Sardinian	Mbuti	0.0001	0.022	458557
AAF	AHG	Armenia_ChL	Mbuti	0.0001	0.017	441363
AAF	AHG	Motala_HG.SG	Mbuti	0.0001	0.011	412247
AAF	AHG	Mixtec	Mbuti	0	0.002	458557
AAF	AHG	Mozabite	Mbuti	0	0.002	458557
AAF	AHG	English	Mbuti	0	-0.002	458557
AAF	AHG	Himba	Mbuti	0	-0.011	458555
AAF	AHG	Villabruna	Mbuti	-0.0001	-0.026	413560
AAF	AHG	Surui	Mbuti	-0.0001	-0.027	458557
AAF	AHG	Gambian	Mbuti	-0.0001	-0.031	458557
AAF	AHG	Luhya	Mbuti	-0.0001	-0.047	458557
AAF	AHG	Zoro	Mbuti	-0.0002	-0.044	451690
AAF	AHG	Thai	Mbuti	-0.0002	-0.048	458557
AAF	AHG	Saudi	Mbuti	-0.0002	-0.056	458557
AAF	AHG	Taa_North	Mbuti	-0.0002	-0.086	458557
AAF	AHG	Chipewyan	Mbuti	-0.0003	-0.07	458557
AAF	AHG	Nggela	Mbuti	-0.0003	-0.071	458557
AAF	AHG	Kalmyk	Mbuti	-0.0003	-0.091	458557
AAF	AHG	Mandenka	Mbuti	-0.0003	-0.121	458557
AAF	AHG	Guarani_KW	Mbuti	-0.0004	-0.096	454527
AAF	AHG	Kinh	Mbuti	-0.0004	-0.104	458557
AAF	AHG	Belarusian	Mbuti	-0.0004	-0.106	458557
AAF	AHG	Yukagir	Mbuti	-0.0004	-0.113	458557
AAF	AHG	Lithuanian	Mbuti	-0.0004	-0.12	458557
AAF	AHG	Yakut	Mbuti	-0.0004	-0.121	458557
AAF	AHG	Khwe	Mbuti	-0.0004	-0.181	458557
AAF	AHG	Xavante	Mbuti	-0.0005	-0.123	454529
AAF	AHG	Spanish	Mbuti	-0.0005	-0.143	458557
AAF	AHG	Hadza	Mbuti	-0.0005	-0.206	458557
AAF	AHG	Aleut_Tlingit	Mbuti	-0.0006	-0.155	458557
AAF	AHG	Tswana	Mbuti	-0.0006	-0.243	458557
AAF	AHG	Hoan	Mbuti	-0.0006	-0.255	458557
AAF	AHG	Apalai	Mbuti	-0.0007	-0.159	454506
AAF	AHG	Mayan	Mbuti	-0.0007	-0.19	458557
AAF	AHG	Masai	Mbuti	-0.0007	-0.284	458557
AAF	AHG	Nasioi	Mbuti	-0.0008	-0.194	458557
AAF	AHG	Basque	Mbuti	-0.0008	-0.252	458557
AAF	AHG	Chukchi	Mbuti	-0.0009	-0.23	458557
AAF	AHG	Dai	Mbuti	-0.0009	-0.237	458557
AAF	AHG	Anatolia_N_7BC	Mbuti	-0.0009	-0.254	458488
AAF	AHG	Jew_Ethiopian	Mbuti	-0.0009	-0.297	458557
AAF	AHG	Selkup	Mbuti	-0.001	-0.288	458557
AAF	AHG	Choiseul	Mbuti	-0.0011	-0.27	458557
AAF	AHG	Gui	Mbuti	-0.0011	-0.462	458557
AAF	AHG	Xuun	Mbuti	-0.0011	-0.521	458557
AAF	AHG	Lahu	Mbuti	-0.0012	-0.317	458557
AAF	AHG	Even	Mbuti	-0.0012	-0.336	458557
AAF	AHG	Russell	Mbuti	-0.0013	-0.31	458555
AAF	AHG	Ju_hoan_South	Mbuti	-0.0013	-0.504	458557
AAF	AHG	Paglicci133_published	Mbuti	-0.0014	-0.112	33719
AAF	AHG	Koryak	Mbuti	-0.0014	-0.366	458557
AAF	AHG	Semende	Mbuti	-0.0014	-0.386	458557
AAF	AHG	Ami	Mbuti	-0.0015	-0.378	458557
AAF	AHG	Eskimo_Naukan	Mbuti	-0.0016	-0.404	458557
AAF	AHG	Korean	Mbuti	-0.0016	-0.416	458557
AAF	AHG	Mongola	Mbuti	-0.0016	-0.441	458557
AAF	AHG	Europe_MNChL	Mbuti	-0.0016	-0.484	458552
AAF	AHG	Dolgan	Mbuti	-0.0017	-0.442	458557
AAF	AHG	Chane	Mbuti	-0.0018	-0.348	457067
AAF	AHG	Inga	Mbuti	-0.0018	-0.398	458543
AAF	AHG	Ust_Ishim	Mbuti	-0.0019	-0.374	457568
AAF	AHG	Ojibwa	Mbuti	-0.0019	-0.53	458557
AAF	AHG	Nganasan	Mbuti	-0.002	-0.515	458557
AAF	AHG	Han	Mbuti	-0.002	-0.543	458557
AAF	AHG	Piapoco	Mbuti	-0.0021	-0.498	458557
AAF	AHG	Ontong_Java	Mbuti	-0.0021	-0.529	458557
AAF	AHG	Eskimo_ChaplinSireniki	Mbuti	-0.0021	-0.541	458557
AAF	AHG	Mamanwa1	Mbuti	-0.0021	-0.551	458557
AAF	AHG	She	Mbuti	-0.0021	-0.559	458557
AAF	AHG	Canary_Islander	Mbuti	-0.0022	-0.539	458550
AAF	AHG	Guarani_GN	Mbuti	-0.0023	-0.544	454520
AAF	AHG	Yi	Mbuti	-0.0023	-0.621	458557
AAF	AHG	Tongan	Mbuti	-0.0024	-0.625	458557
AAF	AHG	Croatian	Mbuti	-0.0024	-0.712	458557
AAF	AHG	Japanese	Mbuti	-0.0025	-0.703	458557
AAF	AHG	Saharawi	Mbuti	-0.0025	-0.769	458557
AAF	AHG	SHG	Mbuti	-0.0026	-0.604	445691
AAF	AHG	Santa_Isabel	Mbuti	-0.0026	-0.693	458557
AAF	AHG	Miao	Mbuti	-0.0027	-0.704	458557
AAF	AHG	Bockstein_d_published	Mbuti	-0.0028	-0.364	128286
AAF	AHG	Naxi	Mbuti	-0.0028	-0.74	458557
AAF	AHG	Ulchi	Mbuti	-0.0028	-0.764	458557
AAF	AHG	Oroqen	Mbuti	-0.0029	-0.778	458557
AAF	AHG	Xibo	Mbuti	-0.0029	-0.786	458557
AAF	AHG	Algerian	Mbuti	-0.0029	-0.912	458557
AAF	AHG	Natufian	Mbuti	-0.003	-0.501	233793
AAF	AHG	EHG	Mbuti	-0.0031	-0.667	443049
AAF	AHG	Aymara	Mbuti	-0.0031	-0.733	458557
AAF	AHG	Kostenki14	Mbuti	-0.0032	-0.571	435268
AAF	AHG	Hezhen	Mbuti	-0.0032	-0.848	458557
AAF	AHG	Daur	Mbuti	-0.0032	-0.873	458557
AAF	AHG	Kikuyu	Mbuti	-0.0032	-1.206	458557
AAF	AHG	Tepecik_pub	Mbuti	-0.0034	-0.654	308175
AAF	AHG	Rennell_and_Bellona	Mbuti	-0.0036	-0.844	458557
AAF	AHG	BantuSA_Ovambo	Mbuti	-0.0036	-0.918	453096
AAF	AHG	Tujia	Mbuti	-0.0038	-0.999	458557
AAF	AHG	LaBrana1.SG	Mbuti	-0.0043	-0.745	440589
AAF	AHG	Europe_EN	Mbuti	-0.0043	-1.293	458557
AAF	AHG	Vestonice16	Mbuti	-0.0045	-0.773	362520
AAF	AHG	Mota.SG	Mbuti	-0.0049	-1.053	458446
AAF	AHG	WHG	Mbuti	-0.0051	-1.124	458505
AAF	AHG	Sherpa.DG	Mbuti	-0.0052	-1.235	452845
AAF	AHG	Levant_N	Mbuti	-0.0053	-1.171	379062
AAF	AHG	LBK_EN	Mbuti	-0.0058	-0.834	180370
AAF	AHG	KO1.SG	Mbuti	-0.0065	-1.121	318957
AAF	AHG	Iron_Gates_HG	Mbuti	-0.0068	-1.764	458203
AAF	AHG	Pavlov1	Mbuti	-0.007	-0.524	31978
AAF	AHG	Rochedane_published	Mbuti	-0.007	-0.821	100520
AAF	AHG	Chaudardes1	Mbuti	-0.0076	-0.691	53550
AAF	AHG	KFH2	Mbuti	-0.0081	-0.784	57117
AAF	AHG	Iran_HotuIIIb	Mbuti	-0.0086	-0.905	68818
AAF	AHG	Muierii2	Mbuti	-0.0087	-0.747	43638
AAF	AHG	Bichon.SG	Mbuti	-0.0101	-1.798	458037
AAF	AHG	GoyetQ116-1_published	Mbuti	-0.0104	-1.701	346954
AAF	AHG	HohleFels49	Mbuti	-0.0125	-1.853	222611
AAF	AHG	ElMiron	Mbuti	-0.0128	-2.021	324024
AAF	AHG	Ostuni1	Mbuti	-0.0144	-2.057	173990
AAF	AHG	Ranchot88_d_published	Mbuti	-0.0153	-2.506	299279
AAF	AHG	Iberia_Chalcolithic	Mbuti	-0.0153	-2.781	438131
AAF	AHG	GoyetQ-2	Mbuti	-0.0156	-2.315	186680
AAF	AHG	Brillenhohle	Mbuti	-0.0157	-2.199	142791
AAF	AHG	GoyetQ376-19	Mbuti	-0.018	-1.198	22696
AAF	AHG	Vestonice43	Mbuti	-0.0204	-2.127	69421
AAF	AHG	Vestonice13	Mbuti	-0.0242	-2.457	61662
AAF	AHG	BerryAuBac_published	Mbuti	-0.0293	-1.932	23073
ACF	AAF	Levant_N	Mbuti	0.0121	5.205	444701
ACF	AAF	Natufian	Mbuti	0.0114	3.838	269272
ACF	AAF	GoyetQ376-19	Mbuti	0.01	1.202	26082
ACF	AAF	Greece_EN	Mbuti	0.0098	4.342	453168
ACF	AAF	Levant_BA	Mbuti	0.0086	4.004	468017
ACF	AAF	Balkans_Neolithic	Mbuti	0.008	3.729	544735
ACF	AAF	Iran_ChL	Mbuti	0.0066	3.25	530738
ACF	AAF	Europe_EN	Mbuti	0.0062	3.796	568814
ACF	AAF	Armenia_ChL	Mbuti	0.0062	2.952	536679
ACF	AAF	Anatolia_ChL	Mbuti	0.0059	1.882	349178
ACF	AAF	Italian_South	Mbuti	0.0054	2.102	566153
ACF	AAF	BerryAuBac_published	Mbuti	0.0051	0.634	26105
ACF	AAF	Saudi	Mbuti	0.005	2.981	568817
ACF	AAF	Jew_Yemenite	Mbuti	0.0046	2.772	568817
ACF	AAF	Jew_Moroccan	Mbuti	0.0042	2.474	568817
ACF	AAF	Iran_LN	Mbuti	0.0042	1.298	269810
ACF	AAF	GoyetQ-2	Mbuti	0.0042	1.154	218680
ACF	AAF	Lebanese	Mbuti	0.0041	2.567	568817
ACF	AAF	Iran_IA.SG	Mbuti	0.0041	1.431	499676
ACF	AAF	BedouinB	Mbuti	0.0039	2.363	568817
ACF	AAF	Armenia_EBA	Mbuti	0.0038	1.862	526385
ACF	AAF	Iran_N	Mbuti	0.0036	1.382	454262
ACF	AAF	Syrian	Mbuti	0.0034	2.069	568817
ACF	AAF	Iran_HotuIIIb	Mbuti	0.0033	0.682	78554
ACF	AAF	Jew_Ethiopian	Mbuti	0.0032	2.272	568817
ACF	AAF	Sicilian	Mbuti	0.0032	1.933	568817
ACF	AAF	Europe_MNChL	Mbuti	0.0031	1.86	568811
ACF	AAF	KFH2	Mbuti	0.0031	0.555	66281
ACF	AAF	Jordanian	Mbuti	0.003	1.914	568817
ACF	AAF	Cypriot	Mbuti	0.003	1.795	568817
ACF	AAF	BedouinA	Mbuti	0.0029	1.945	568817
ACF	AAF	Jew_Iranian	Mbuti	0.0029	1.773	568817
ACF	AAF	Jew_Tunisian	Mbuti	0.0029	1.743	568817
ACF	AAF	Egyptian	Mbuti	0.0028	2.003	568817
ACF	AAF	Tunisian	Mbuti	0.0028	1.834	568817
ACF	AAF	Mozabite	Mbuti	0.0027	1.846	568817
ACF	AAF	Palestinian	Mbuti	0.0026	1.738	568817
ACF	AAF	Canary_Islander	Mbuti	0.0026	1.252	568810
ACF	AAF	Armenia_MLBA	Mbuti	0.0025	1.13	519362
ACF	AAF	Yemeni	Mbuti	0.0024	1.549	568817
ACF	AAF	Saharawi	Mbuti	0.0024	1.496	568817
ACF	AAF	Druze	Mbuti	0.0023	1.506	568817
ACF	AAF	Jew_Turkish	Mbuti	0.0021	1.244	568817
ACF	AAF	Tepecik_pub	Mbuti	0.0021	0.83	377465
ACF	AAF	Jew_Iraqi	Mbuti	0.002	1.158	568817
ACF	AAF	Sardinian	Mbuti	0.0019	1.132	568817
ACF	AAF	Somali	Mbuti	0.0018	1.4	568817
ACF	AAF	Jew_Georgian	Mbuti	0.0017	0.978	568817
ACF	AAF	Maltese	Mbuti	0.0016	0.949	568817
ACF	AAF	Brillenhohle	Mbuti	0.0016	0.42	166412
ACF	AAF	Jew_Ashkenazi	Mbuti	0.0015	0.9	568817
ACF	AAF	Iranian	Mbuti	0.0015	0.898	568817
ACF	AAF	Datog	Mbuti	0.0012	0.751	568797
ACF	AAF	Abkhasian	Mbuti	0.0012	0.706	568817
ACF	AAF	Algerian	Mbuti	0.0011	0.679	568817
ACF	AAF	Adygei	Mbuti	0.0011	0.666	568817
ACF	AAF	Iberia_Chalcolithic	Mbuti	0.0011	0.406	539527
ACF	AAF	Iran_Zoroastrian	Mbuti	0.0009	0.578	563061
ACF	AAF	Balkar	Mbuti	0.0009	0.549	568817
ACF	AAF	Ossetian	Mbuti	0.0009	0.535	568817
ACF	AAF	Gui	Mbuti	0.0006	0.421	568817
ACF	AAF	Lezgin	Mbuti	0.0006	0.347	568817
ACF	AAF	Turkish_Balikesir	Mbuti	0.0005	0.246	568817
ACF	AAF	Rochedane_published	Mbuti	0.0004	0.097	115198
ACF	AAF	Italian_North	Mbuti	0.0003	0.189	568817
ACF	AAF	Iran_Non-Zoroastrian_Fars	Mbuti	0.0003	0.183	563061
ACF	AAF	Masai	Mbuti	0.0002	0.192	568817
ACF	AAF	Turkish	Mbuti	0.0002	0.149	568817
ACF	AAF	Albanian	Mbuti	0.0002	0.146	568817
ACF	AAF	Sandawe	Mbuti	0.0002	0.136	568817
ACF	AAF	Hoan	Mbuti	0.0002	0.132	568817
ACF	AAF	Jew_Libyan	Mbuti	0.0002	0.126	568817
ACF	AAF	Ju_hoan_South	Mbuti	0.0002	0.113	568817
ACF	AAF	Kgalagadi	Mbuti	0.0001	0.054	568817
ACF	AAF	Esan	Mbuti	0	0.032	568817
ACF	AAF	Chechen	Mbuti	0	0.005	568817
ACF	AAF	Tswana	Mbuti	0	-0.019	568817
ACF	AAF	Ranchot88_d_published	Mbuti	-0.0001	-0.023	344717
ACF	AAF	Spanish	Mbuti	-0.0001	-0.064	568817
ACF	AAF	Oromo	Mbuti	-0.0001	-0.07	568817
ACF	AAF	Taa_East	Mbuti	-0.0002	-0.186	568817
ACF	AAF	Paglicci133_published	Mbuti	-0.0003	-0.048	39214
ACF	AAF	Gana	Mbuti	-0.0003	-0.233	568817
ACF	AAF	Mandenka	Mbuti	-0.0003	-0.301	568817
ACF	AAF	Pavlov1	Mbuti	-0.0004	-0.049	36324
ACF	AAF	Spanish_North	Mbuti	-0.0004	-0.189	568817
ACF	AAF	Croatian	Mbuti	-0.0004	-0.232	568817
ACF	AAF	Kikuyu	Mbuti	-0.0004	-0.311	568817
ACF	AAF	Luhya	Mbuti	-0.0004	-0.324	568817
ACF	AAF	Khomani	Mbuti	-0.0004	-0.327	568817
ACF	AAF	BantuSA_Ovambo	Mbuti	-0.0005	-0.23	561892
ACF	AAF	Bulgarian	Mbuti	-0.0005	-0.331	568817
ACF	AAF	Nama	Mbuti	-0.0005	-0.474	568817
ACF	AAF	ElMiron	Mbuti	-0.0007	-0.214	378816
ACF	AAF	Himba	Mbuti	-0.0007	-0.491	568815
ACF	AAF	Tshwa	Mbuti	-0.0007	-0.573	568817
ACF	AAF	Shua	Mbuti	-0.0007	-0.604	568817
ACF	AAF	French	Mbuti	-0.0008	-0.514	568817
ACF	AAF	Dinka	Mbuti	-0.0008	-0.58	568817
ACF	AAF	Damara	Mbuti	-0.0008	-0.692	568817
ACF	AAF	Kumyk	Mbuti	-0.0009	-0.53	568817
ACF	AAF	Europe_LNBA	Mbuti	-0.0009	-0.587	568812
ACF	AAF	Gambian	Mbuti	-0.0009	-0.679	568817
ACF	AAF	Naro	Mbuti	-0.001	-0.812	568817
ACF	AAF	Balochi	Mbuti	-0.0011	-0.708	568817
ACF	AAF	Haiom	Mbuti	-0.0011	-0.921	568817
ACF	AAF	Khwe	Mbuti	-0.0011	-0.949	568817
ACF	AAF	Jew_Cochin	Mbuti	-0.0012	-0.676	568817
ACF	AAF	Norwegian	Mbuti	-0.0012	-0.694	568817
ACF	AAF	Basque	Mbuti	-0.0012	-0.742	568817
ACF	AAF	Brahui	Mbuti	-0.0012	-0.765	568817
ACF	AAF	Yoruba	Mbuti	-0.0012	-1.068	568817
ACF	AAF	GujaratiD	Mbuti	-0.0013	-0.757	568817
ACF	AAF	Nogai	Mbuti	-0.0013	-0.761	568817
ACF	AAF	Makrani	Mbuti	-0.0013	-0.863	568817
ACF	AAF	BantuSA	Mbuti	-0.0014	-1.092	568817
ACF	AAF	BantuKenya	Mbuti	-0.0014	-1.106	568817
ACF	AAF	Czech	Mbuti	-0.0015	-0.881	568817
ACF	AAF	Taa_North	Mbuti	-0.0015	-1.182	568817
ACF	AAF	Taa_West	Mbuti	-0.0015	-1.239	568817
ACF	AAF	Xuun	Mbuti	-0.0015	-1.286	568817
ACF	AAF	Icelandic	Mbuti	-0.0016	-0.944	568817
ACF	AAF	BantuSA_Herero	Mbuti	-0.0016	-0.976	568735
ACF	AAF	Luo	Mbuti	-0.0016	-1.328	568817
ACF	AAF	Kalash	Mbuti	-0.0017	-0.981	568817
ACF	AAF	Hungarian	Mbuti	-0.0017	-1.027	568817
ACF	AAF	Ju_hoan_North	Mbuti	-0.0017	-1.412	568817
ACF	AAF	Burusho	Mbuti	-0.0018	-1.119	568817
ACF	AAF	Scottish	Mbuti	-0.0019	-1.003	568817
ACF	AAF	GujaratiC	Mbuti	-0.0019	-1.074	568817
ACF	AAF	Belarusian	Mbuti	-0.0019	-1.123	568817
ACF	AAF	Ukrainian	Mbuti	-0.0019	-1.139	568817
ACF	AAF	Pathan	Mbuti	-0.0019	-1.208	568817
ACF	AAF	Hadza	Mbuti	-0.0019	-1.477	568817
ACF	AAF	Biaka	Mbuti	-0.0019	-1.848	568817
ACF	AAF	Mota.SG	Mbuti	-0.002	-0.835	568686
ACF	AAF	HohleFels49	Mbuti	-0.0021	-0.568	261800
ACF	AAF	Uygur	Mbuti	-0.0021	-1.246	568817
ACF	AAF	GujaratiB	Mbuti	-0.0021	-1.274	568817
ACF	AAF	Lithuanian	Mbuti	-0.0022	-1.282	568817
ACF	AAF	Orcadian	Mbuti	-0.0022	-1.29	568817
ACF	AAF	Mordovian	Mbuti	-0.0022	-1.334	568817
ACF	AAF	Mende	Mbuti	-0.0022	-1.855	568817
ACF	AAF	Tajik	Mbuti	-0.0023	-1.367	568817
ACF	AAF	AA	Mbuti	-0.0023	-1.956	568817
ACF	AAF	Steppe_EMBA	Mbuti	-0.0024	-1.449	568783
ACF	AAF	Wambo	Mbuti	-0.0024	-1.753	568817
ACF	AAF	LateDorset.SG	Mbuti	-0.0026	-0.637	171492
ACF	AAF	English	Mbuti	-0.0026	-1.526	568817
ACF	AAF	Russian	Mbuti	-0.0026	-1.596	568817
ACF	AAF	Finnish	Mbuti	-0.0027	-1.597	568817
ACF	AAF	Saqqaq.SG	Mbuti	-0.0028	-1.078	547233
ACF	AAF	Turkmen	Mbuti	-0.0028	-1.702	568817
ACF	AAF	Hazara	Mbuti	-0.0028	-1.721	568817
ACF	AAF	Daur	Mbuti	-0.0029	-1.508	568817
ACF	AAF	Hadza1	Mbuti	-0.0029	-1.928	568803
ACF	AAF	Sherpa.DG	Mbuti	-0.003	-1.402	561515
ACF	AAF	Miao	Mbuti	-0.0031	-1.675	568817
ACF	AAF	AfontovaGora3	Mbuti	-0.0032	-0.826	160878
ACF	AAF	Xibo	Mbuti	-0.0032	-1.688	568817
ACF	AAF	Sindhi_Pakistan	Mbuti	-0.0032	-2.023	568817
ACF	AAF	Atayal	Mbuti	-0.0033	-1.596	568817
ACF	AAF	Muierii2	Mbuti	-0.0034	-0.575	49567
ACF	AAF	Mamanwa1	Mbuti	-0.0034	-1.702	568817
ACF	AAF	GujaratiA	Mbuti	-0.0035	-2.08	568817
ACF	AAF	Naxi	Mbuti	-0.0036	-1.906	568817
ACF	AAF	Tuvinian	Mbuti	-0.0036	-1.969	568817
ACF	AAF	Estonian	Mbuti	-0.0036	-2.124	568817
ACF	AAF	Lodhi	Mbuti	-0.0036	-2.227	568817
ACF	AAF	Steppe_IA	Mbuti	-0.0037	-1.311	497860
ACF	AAF	Ostuni1	Mbuti	-0.0038	-0.996	199301
ACF	AAF	Iberia_BA	Mbuti	-0.0038	-1.005	218775
ACF	AAF	SATP.SG	Mbuti	-0.0038	-1.215	397717
ACF	AAF	Lahu	Mbuti	-0.0038	-1.953	568817
ACF	AAF	Even	Mbuti	-0.0038	-2.165	568817
ACF	AAF	Hezhen	Mbuti	-0.0039	-2.064	568817
ACF	AAF	Steppe_MLBA	Mbuti	-0.0039	-2.264	568788
ACF	AAF	Saami.DG	Mbuti	-0.004	-1.799	561513
ACF	AAF	Ami	Mbuti	-0.004	-1.998	568817
ACF	AAF	GoyetQ116-1_published	Mbuti	-0.0041	-1.286	405006
ACF	AAF	Iran_Neolithic.SG	Mbuti	-0.0041	-1.992	568730
ACF	AAF	Tubalar	Mbuti	-0.0041	-2.421	568817
ACF	AAF	Vestonice16	Mbuti	-0.0042	-1.379	428490
ACF	AAF	Brahmin_Tiwari	Mbuti	-0.0042	-2.651	568817
ACF	AAF	Ontong_Java	Mbuti	-0.0043	-2.107	568817
ACF	AAF	Tujia	Mbuti	-0.0043	-2.243	568817
ACF	AAF	Kinh	Mbuti	-0.0043	-2.245	568817
ACF	AAF	Han	Mbuti	-0.0043	-2.348	568817
ACF	AAF	Kyrgyz	Mbuti	-0.0043	-2.474	568817
ACF	AAF	Aymara	Mbuti	-0.0044	-2.124	568817
ACF	AAF	Chilote	Mbuti	-0.0044	-2.331	568817
ACF	AAF	Selkup	Mbuti	-0.0044	-2.393	568817
ACF	AAF	Yakut	Mbuti	-0.0044	-2.403	568817
ACF	AAF	Punjabi	Mbuti	-0.0044	-2.635	568817
ACF	AAF	Thai	Mbuti	-0.0045	-2.515	568817
ACF	AAF	Mongola	Mbuti	-0.0046	-2.408	568817
ACF	AAF	Kusunda	Mbuti	-0.0046	-2.455	568817
ACF	AAF	Dolgan	Mbuti	-0.0046	-2.473	568817
ACF	AAF	Kalmyk	Mbuti	-0.0046	-2.586	568817
ACF	AAF	Aleut	Mbuti	-0.0046	-2.593	568817
ACF	AAF	She	Mbuti	-0.0047	-2.413	568817
ACF	AAF	Oroqen	Mbuti	-0.0047	-2.444	568817
ACF	AAF	Japanese	Mbuti	-0.0047	-2.508	568817
ACF	AAF	Yukagir	Mbuti	-0.0047	-2.603	568817
ACF	AAF	Cree	Mbuti	-0.0047	-2.645	568817
ACF	AAF	Russell	Mbuti	-0.0048	-2.229	568815
ACF	AAF	Nggela	Mbuti	-0.0048	-2.389	568817
ACF	AAF	Kharia	Mbuti	-0.0048	-2.752	568817
ACF	AAF	Vishwabrahmin	Mbuti	-0.0048	-2.861	568817
ACF	AAF	Bengali	Mbuti	-0.0048	-2.865	568817
ACF	AAF	KK1.SG	Mbuti	-0.0049	-1.867	568617
ACF	AAF	Tongan	Mbuti	-0.0049	-2.393	568817
ACF	AAF	Yi	Mbuti	-0.0049	-2.596	568817
ACF	AAF	Korean	Mbuti	-0.005	-2.544	568817
ACF	AAF	Borneo	Mbuti	-0.005	-2.577	568817
ACF	AAF	Dai	Mbuti	-0.005	-2.607	568817
ACF	AAF	Cambodian	Mbuti	-0.005	-2.673	568817
ACF	AAF	Ulchi	Mbuti	-0.005	-2.679	568817
ACF	AAF	Chuvash	Mbuti	-0.005	-2.971	568817
ACF	AAF	Rennell_and_Bellona	Mbuti	-0.0051	-2.388	568817
ACF	AAF	Semende	Mbuti	-0.0051	-2.629	568817
ACF	AAF	Altaian	Mbuti	-0.0051	-2.799	568817
ACF	AAF	Bockstein_d_published	Mbuti	-0.0052	-1.324	147527
ACF	AAF	Chukchi	Mbuti	-0.0052	-2.723	568817
ACF	AAF	Mamanwa	Mbuti	-0.0053	-2.687	568817
ACF	AAF	Ojibwa	Mbuti	-0.0053	-3.079	568817
ACF	AAF	Steppe_Eneolithic	Mbuti	-0.0054	-2.154	406342
ACF	AAF	Nganasan	Mbuti	-0.0054	-2.749	568817
ACF	AAF	ArgentinePuna	Mbuti	-0.0054	-2.775	563167
ACF	AAF	Aleut_Tlingit	Mbuti	-0.0054	-2.828	568817
ACF	AAF	Tibetan.DG	Mbuti	-0.0055	-2.559	561493
ACF	AAF	Chukchi1	Mbuti	-0.0055	-2.619	568817
ACF	AAF	Eskimo_Naukan	Mbuti	-0.0055	-2.751	568817
ACF	AAF	Bolivian	Mbuti	-0.0055	-2.809	568817
ACF	AAF	Santa_Isabel	Mbuti	-0.0056	-2.859	568817
ACF	AAF	Makira	Mbuti	-0.0057	-2.835	568817
ACF	AAF	Quechua	Mbuti	-0.0057	-2.87	568817
ACF	AAF	Mansi	Mbuti	-0.0057	-3.231	568817
ACF	AAF	Mala	Mbuti	-0.0057	-3.335	568817
ACF	AAF	Tu	Mbuti	-0.0058	-3.065	568817
ACF	AAF	Ust_Ishim	Mbuti	-0.006	-2.274	567635
ACF	AAF	Algonquin	Mbuti	-0.006	-3.069	568817
ACF	AAF	Chaudardes1	Mbuti	-0.0061	-1.092	61961
ACF	AAF	Malaita	Mbuti	-0.0061	-3.032	568817
ACF	AAF	Koryak	Mbuti	-0.0061	-3.181	568817
ACF	AAF	Vestonice13	Mbuti	-0.0062	-1.186	70540
ACF	AAF	Tikopia	Mbuti	-0.0062	-2.927	568817
ACF	AAF	Mixtec	Mbuti	-0.0062	-3.107	568817
ACF	AAF	Eskimo_ChaplinSireniki	Mbuti	-0.0062	-3.133	568817
ACF	AAF	Choiseul	Mbuti	-0.0063	-3.121	568817
ACF	AAF	Zapotec	Mbuti	-0.0063	-3.182	568817
ACF	AAF	Mayan	Mbuti	-0.0063	-3.371	568817
ACF	AAF	Chipewyan	Mbuti	-0.0064	-3.439	568817
ACF	AAF	Onge	Mbuti	-0.0065	-3.103	568817
ACF	AAF	Vella_Lavella	Mbuti	-0.0065	-3.167	568817
ACF	AAF	Itelmen	Mbuti	-0.0065	-3.283	568817
ACF	AAF	Kolombangara	Mbuti	-0.0066	-3.171	568817
ACF	AAF	Papuan_Central	Mbuti	-0.0066	-3.27	568817
ACF	AAF	New_Guinea	Mbuti	-0.0067	-3.191	568817
ACF	AAF	Nasioi	Mbuti	-0.0067	-3.26	568817
ACF	AAF	Savo	Mbuti	-0.0067	-3.471	568817
ACF	AAF	Vestonice43	Mbuti	-0.0068	-1.425	78266
ACF	AAF	Kostenki14	Mbuti	-0.0068	-2.441	540566
ACF	AAF	Piapoco	Mbuti	-0.0068	-3.169	568817
ACF	AAF	Ranongga	Mbuti	-0.0068	-3.344	568817
ACF	AAF	Kaqchikel	Mbuti	-0.0068	-3.351	568817
ACF	AAF	EHG	Mbuti	-0.0069	-2.943	543614
ACF	AAF	Mixe	Mbuti	-0.0069	-3.395	568817
ACF	AAF	Pima	Mbuti	-0.0071	-3.493	568817
ACF	AAF	Ticuna	Mbuti	-0.0072	-2.669	567153
ACF	AAF	SHG	Mbuti	-0.0072	-3.23	546590
ACF	AAF	Papuan	Mbuti	-0.0073	-3.521	568817
ACF	AAF	Villabruna	Mbuti	-0.0075	-2.568	494215
ACF	AAF	UrubuKaapor	Mbuti	-0.0075	-3.255	563139
ACF	AAF	Santa_Cruz	Mbuti	-0.0076	-3.684	568817
ACF	AAF	Guarani	Mbuti	-0.0076	-3.755	568817
ACF	AAF	Guarani_GN	Mbuti	-0.0078	-3.7	563156
ACF	AAF	Surui	Mbuti	-0.0079	-3.476	568817
ACF	AAF	Inga	Mbuti	-0.0081	-3.546	568802
ACF	AAF	Karitiana	Mbuti	-0.0081	-3.708	568817
ACF	AAF	Iron_Gates_HG	Mbuti	-0.0081	-4.085	567592
ACF	AAF	MA1.SG	Mbuti	-0.0082	-2.754	409750
ACF	AAF	Guarani_KW	Mbuti	-0.0082	-3.882	563168
ACF	AAF	Papuan_Gulf	Mbuti	-0.0084	-3.865	568817
ACF	AAF	Zoro	Mbuti	-0.0086	-3.353	559533
ACF	AAF	Chane	Mbuti	-0.0087	-3.291	566888
ACF	AAF	Xavante	Mbuti	-0.0087	-4.177	563170
ACF	AAF	Bichon.SG	Mbuti	-0.0088	-3.017	568012
ACF	AAF	Apalai	Mbuti	-0.009	-4.106	563142
ACF	AAF	Cabecar	Mbuti	-0.0092	-4.105	568817
ACF	AAF	Wayuu	Mbuti	-0.0095	-3.667	567441
ACF	AAF	Arara	Mbuti	-0.0097	-4.262	563152
ACF	AAF	WHG	Mbuti	-0.0101	-4.275	568738
ACF	AAF	LaBrana1.SG	Mbuti	-0.0108	-3.744	541613
ACF	AAF	Motala_HG.SG	Mbuti	-0.0116	-3.974	510191
ACF	AAF	KO1.SG	Mbuti	-0.0118	-3.821	393262
ACF	AAF	Falkenstein	Mbuti	-0.0126	-2.571	97419
ACF	AAF	Kostenki12	Mbuti	-0.0133	-1.916	36761
ACF	AAF	HohleFels79	Mbuti	-0.0154	-2.939	71497
ACF	AAF	AHG	Mbuti	-0.0216	-6.7	458488
AAF	AHG	CHG	Mbuti	0.0105	2.251	458485

## Sheet: Figure3A
Source data for Figure 3A: Differential affinity of European hunter-gatherers and Near Eastern hunter-gatherers tested by D(European HG pop1, European HG pop2; Near Eastern HG, Mbuti/Altai Neanderthal). The Z scores were calculated from a 5 cM block jackknifing standard error. The tests were filtered for more than 30,000 overlapping SNPs (nSNPs) between the four tested populations.
Pop1	Pop2	Pop3	Pop4	D	Z	nSNPs
AfontovaGora2.SG	Bichon.SG	AHG	Mbuti	-0.0343	-2.414	40600
AfontovaGora2.SG	EHG	AHG	Mbuti	-0.0223	-1.7	39237
AfontovaGora2.SG	ElMiron	AHG	Mbuti	-0.0092	-0.545	30180
AfontovaGora2.SG	GoyetQ116-1	AHG	Mbuti	0.0037	0.232	32593
AfontovaGora2.SG	Iron_Gates_HG	AHG	Mbuti	-0.045	-4.197	40608
AfontovaGora2.SG	Karelia_HG.SG	AHG	Mbuti	-0.0108	-0.702	35422
AfontovaGora2.SG	KK1.SG	AHG	Mbuti	-0.0008	-0.057	40617
AfontovaGora2.SG	Kostenki14	AHG	Mbuti	0.0222	1.561	38508
AfontovaGora2.SG	MA1.SG	AHG	Mbuti	0.0271	1.58	30481
AfontovaGora2.SG	SHG	AHG	Mbuti	-0.0324	-2.715	39666
AfontovaGora2.SG	Ust_Ishim	AHG	Mbuti	0.0687	5.633	40519
AfontovaGora2.SG	Vestonice16	AHG	Mbuti	-0.0082	-0.55	33264
AfontovaGora2.SG	Villabruna	AHG	Mbuti	-0.047	-3.417	37725
AfontovaGora2.SG	WHG	AHG	Mbuti	-0.0464	-3.923	40618
AfontovaGora3	Bichon.SG	AHG	Mbuti	-0.0587	-6.521	141531
AfontovaGora3	Bockstein_d	AHG	Mbuti	-0.0442	-3.757	54817
AfontovaGora3	Brillenhohle	AHG	Mbuti	-0.0505	-4.179	51716
AfontovaGora3	EHG	AHG	Mbuti	-0.0377	-4.56	139629
AfontovaGora3	ElMiron	AHG	Mbuti	-0.0347	-3.705	116915
AfontovaGora3	Falkenstein	AHG	Mbuti	-0.0382	-2.493	33503
AfontovaGora3	GoyetQ116-1	AHG	Mbuti	-0.0247	-2.55	120117
AfontovaGora3	GoyetQ-2	AHG	Mbuti	-0.0424	-3.687	65439
AfontovaGora3	HohleFels49	AHG	Mbuti	-0.0156	-1.465	79941
AfontovaGora3	Iron_Gates_HG	AHG	Mbuti	-0.0668	-10.078	141618
AfontovaGora3	Karelia_HG.SG	AHG	Mbuti	-0.0329	-3.46	124551
AfontovaGora3	KK1.SG	AHG	Mbuti	-0.0223	-2.484	141597
AfontovaGora3	Kostenki14	AHG	Mbuti	0.0018	0.193	129652
AfontovaGora3	MA1.SG	AHG	Mbuti	-0.0173	-1.71	104458
AfontovaGora3	Oase1	AHG	Mbuti	0.0958	7.056	41338
AfontovaGora3	Ostuni1	AHG	Mbuti	-0.0435	-3.853	69827
AfontovaGora3	Ranchot88_d	AHG	Mbuti	-0.0559	-5.932	108445
AfontovaGora3	Rochedane	AHG	Mbuti	-0.0603	-4.198	37451
AfontovaGora3	SATP.SG	AHG	Mbuti	-0.0219	-2.161	98327
AfontovaGora3	SHG	AHG	Mbuti	-0.058	-8.016	140263
AfontovaGora3	Ust_Ishim	AHG	Mbuti	0.0476	5.983	141304
AfontovaGora3	Vestonice16	AHG	Mbuti	-0.0167	-1.879	125580
AfontovaGora3	Villabruna	AHG	Mbuti	-0.0552	-6.274	136877
AfontovaGora3	WHG	AHG	Mbuti	-0.0638	-8.969	141624
Bichon.SG	ElMiron	AHG	Mbuti	0.0175	2.325	328324
Bichon.SG	GoyetQ116-1	AHG	Mbuti	0.0312	4.358	351751
Bichon.SG	Iron_Gates_HG	AHG	Mbuti	-0.0132	-2.625	469320
Bichon.SG	KK1.SG	AHG	Mbuti	0.0307	4.688	469704
Bichon.SG	Kostenki12	AHG	Mbuti	0.0554	3.608	31720
Bichon.SG	Kostenki14	AHG	Mbuti	0.0469	6.746	445859
Bichon.SG	MA1.SG	AHG	Mbuti	0.0534	7.419	340991
Bichon.SG	Muierii2	AHG	Mbuti	0.034	2.309	44085
Bichon.SG	Oase1	AHG	Mbuti	0.1345	14.222	105682
Bichon.SG	Ostuni1	AHG	Mbuti	0.0203	2.344	175880
Bichon.SG	Paglicci133	AHG	Mbuti	0.0322	2.08	34174
Bichon.SG	Pavlov1	AHG	Mbuti	0.0129	0.87	32301
Bichon.SG	Ust_Ishim	AHG	Mbuti	0.0984	15.123	468820
Bichon.SG	Vestonice13	AHG	Mbuti	0.0247	2.153	62296
Bichon.SG	Vestonice16	AHG	Mbuti	0.0339	4.733	367922
Bichon.SG	Vestonice43	AHG	Mbuti	0.0228	1.935	69997
Bockstein_d	Bichon.SG	AHG	Mbuti	-0.0151	-1.606	129828
Bockstein_d	EHG	AHG	Mbuti	0.0128	1.63	129565
Bockstein_d	ElMiron	AHG	Mbuti	0.0158	1.586	112781
Bockstein_d	GoyetQ116-1	AHG	Mbuti	0.0299	3.205	107868
Bockstein_d	Iron_Gates_HG	AHG	Mbuti	-0.0202	-3.061	129915
Bockstein_d	KK1.SG	AHG	Mbuti	0.0212	2.43	129899
Bockstein_d	Kostenki14	AHG	Mbuti	0.0384	4.022	115557
Bockstein_d	MA1.SG	AHG	Mbuti	0.039	3.946	95722
Bockstein_d	Oase1	AHG	Mbuti	0.1413	10.366	40336
Bockstein_d	Ostuni1	AHG	Mbuti	0.0108	0.947	71179
Bockstein_d	Ust_Ishim	AHG	Mbuti	0.099	12.099	129609
Bockstein_d	Vestonice16	AHG	Mbuti	0.0264	2.742	119052
Bockstein_d	WHG	AHG	Mbuti	-0.0184	-2.449	129916
Brillenhohle	Bichon.SG	AHG	Mbuti	-0.0169	-1.95	144763
Brillenhohle	Bockstein_d	AHG	Mbuti	0.0031	0.229	50403
Brillenhohle	EHG	AHG	Mbuti	0.0054	0.72	142197
Brillenhohle	ElMiron	AHG	Mbuti	0.001	0.111	115111
Brillenhohle	Falkenstein	AHG	Mbuti	-0.0297	-1.927	33284
Brillenhohle	GoyetQ116-1	AHG	Mbuti	0.0248	2.639	120221
Brillenhohle	Iron_Gates_HG	AHG	Mbuti	-0.0264	-4.129	144861
Brillenhohle	Karelia_HG.SG	AHG	Mbuti	0.0025	0.29	127788
Brillenhohle	KK1.SG	AHG	Mbuti	0.0171	1.972	144850
Brillenhohle	Kostenki14	AHG	Mbuti	0.036	4.043	134928
Brillenhohle	MA1.SG	AHG	Mbuti	0.0434	4.6	106581
Brillenhohle	Oase1	AHG	Mbuti	0.1251	8.781	39076
Brillenhohle	Ostuni1	AHG	Mbuti	0.0097	0.835	65077
Brillenhohle	Ranchot88_d	AHG	Mbuti	-0.0237	-2.514	107314
Brillenhohle	Rochedane	AHG	Mbuti	-0.0076	-0.503	35993
Brillenhohle	SATP.SG	AHG	Mbuti	0.0232	2.376	99994
Brillenhohle	SHG	AHG	Mbuti	-0.0132	-1.914	143021
Brillenhohle	Ust_Ishim	AHG	Mbuti	0.0868	11.385	144506
Brillenhohle	Vestonice16	AHG	Mbuti	0.0084	0.938	125254
Brillenhohle	Villabruna	AHG	Mbuti	-0.0092	-1.02	138005
Brillenhohle	WHG	AHG	Mbuti	-0.0267	-3.796	144870
Chaudardes1	Bichon.SG	AHG	Mbuti	-0.006	-0.445	54219
Chaudardes1	EHG	AHG	Mbuti	0.0168	1.477	52936
Chaudardes1	ElMiron	AHG	Mbuti	0.0222	1.548	41962
Chaudardes1	GoyetQ116-1	AHG	Mbuti	0.0279	1.992	45267
Chaudardes1	Iron_Gates_HG	AHG	Mbuti	-0.0188	-1.941	54251
Chaudardes1	KK1.SG	AHG	Mbuti	0.033	2.653	54252
Chaudardes1	Kostenki14	AHG	Mbuti	0.0309	2.36	50706
Chaudardes1	MA1.SG	AHG	Mbuti	0.0426	2.909	39865
Chaudardes1	Ust_Ishim	AHG	Mbuti	0.0974	8.719	54158
Chaudardes1	Vestonice16	AHG	Mbuti	0.0294	2.109	46061
Chaudardes1	WHG	AHG	Mbuti	-0.0179	-1.615	54258
EHG	Bichon.SG	AHG	Mbuti	-0.0188	-3.024	452733
EHG	ElMiron	AHG	Mbuti	-0.0038	-0.574	323970
EHG	GoyetQ116-1	AHG	Mbuti	0.0142	2.221	344035
EHG	Iron_Gates_HG	AHG	Mbuti	-0.0306	-7.329	452918
EHG	KK1.SG	AHG	Mbuti	0.0138	2.381	453113
EHG	Kostenki12	AHG	Mbuti	0.0244	1.542	31308
EHG	Kostenki14	AHG	Mbuti	0.0284	4.322	430354
EHG	MA1.SG	AHG	Mbuti	0.0375	5.758	329362
EHG	Muierii2	AHG	Mbuti	0.0111	0.888	43607
EHG	Oase1	AHG	Mbuti	0.1203	13.907	103993
EHG	Ostuni1	AHG	Mbuti	0.0038	0.505	173897
EHG	Paglicci133	AHG	Mbuti	0.0133	0.914	33386
EHG	Pavlov1	AHG	Mbuti	0.0055	0.402	32078
EHG	Ust_Ishim	AHG	Mbuti	0.0809	14.021	452263
EHG	Vestonice13	AHG	Mbuti	0.0027	0.255	61541
EHG	Vestonice16	AHG	Mbuti	0.0143	2.317	362054
EHG	Vestonice43	AHG	Mbuti	0.0009	0.086	69336
ElMiron	AfontovaGora2.SG	AHG	Mbuti	0.0092	0.545	30180
ElMiron	AfontovaGora3	AHG	Mbuti	0.0347	3.705	116915
ElMiron	Bichon.SG	AHG	Mbuti	-0.0175	-2.325	328324
ElMiron	Bockstein_d	AHG	Mbuti	-0.0158	-1.586	112781
ElMiron	Brillenhohle	AHG	Mbuti	-0.001	-0.111	115111
ElMiron	Chaudardes1	AHG	Mbuti	-0.0222	-1.548	41962
ElMiron	EHG	AHG	Mbuti	0.0038	0.574	323970
ElMiron	Falkenstein	AHG	Mbuti	-0.0303	-2.566	72079
ElMiron	GoyetQ116-1	AHG	Mbuti	0.0187	2.354	271310
ElMiron	GoyetQ-2	AHG	Mbuti	-0.0073	-0.777	145139
ElMiron	HohleFels49	AHG	Mbuti	0.0224	2.476	177943
ElMiron	HohleFels79	AHG	Mbuti	0.02	1.494	51624
ElMiron	Iron_Gates_HG	AHG	Mbuti	-0.0277	-4.72	328572
ElMiron	Iron_Gates_HG	AHG	Mbuti	-0.0277	-4.72	328572
ElMiron	Karelia_HG.SG	AHG	Mbuti	0.004	0.531	289736
ElMiron	KK1.SG	AHG	Mbuti	0.0178	2.456	328548
ElMiron	Kostenki14	AHG	Mbuti	0.0328	4.32	307261
ElMiron	MA1.SG	AHG	Mbuti	0.0346	4.397	240818
ElMiron	Muierii2	AHG	Mbuti	0.0146	0.953	38028
ElMiron	Oase1	AHG	Mbuti	0.1203	11.5	87666
ElMiron	Ostuni1	AHG	Mbuti	-0.0032	-0.352	149852
ElMiron	Ranchot88_d	AHG	Mbuti	-0.025	-3.07	240861
ElMiron	Rochedane	AHG	Mbuti	-0.0112	-0.989	81002
ElMiron	SATP.SG	AHG	Mbuti	0.0229	2.94	227986
ElMiron	SHG	AHG	Mbuti	-0.0142	-2.346	325129
ElMiron	Ust_Ishim	AHG	Mbuti	0.0872	12.192	327864
ElMiron	Vestonice13	AHG	Mbuti	0.0044	0.345	52839
ElMiron	Vestonice16	AHG	Mbuti	0.02	2.617	288837
ElMiron	Vestonice43	AHG	Mbuti	0.0042	0.354	61830
ElMiron	Villabruna	AHG	Mbuti	-0.0204	-2.674	315020
ElMiron	WHG	AHG	Mbuti	-0.024	-3.864	328605
Falkenstein	Bichon.SG	AHG	Mbuti	0.0038	0.328	86553
Falkenstein	EHG	AHG	Mbuti	0.0182	1.899	85006
Falkenstein	ElMiron	AHG	Mbuti	0.0303	2.566	72079
Falkenstein	GoyetQ116-1	AHG	Mbuti	0.0309	2.677	75701
Falkenstein	Iron_Gates_HG	AHG	Mbuti	-0.0131	-1.631	86603
Falkenstein	KK1.SG	AHG	Mbuti	0.0307	3.045	86591
Falkenstein	Kostenki14	AHG	Mbuti	0.0452	4.134	78721
Falkenstein	MA1.SG	AHG	Mbuti	0.0371	3.068	63945
Falkenstein	Ostuni1	AHG	Mbuti	0.0354	2.468	42534
Falkenstein	Ust_Ishim	AHG	Mbuti	0.0974	10.085	86416
Falkenstein	Vestonice16	AHG	Mbuti	0.0248	2.261	76917
Falkenstein	WHG	AHG	Mbuti	-0.0077	-0.848	86611
GoyetQ116-1	ElMiron	AHG	Mbuti	-0.0187	-2.354	271310
GoyetQ116-1	Iron_Gates_HG	AHG	Mbuti	-0.0408	-7.303	352031
GoyetQ116-1	MA1.SG	AHG	Mbuti	0.0171	2.145	258137
GoyetQ116-1	Muierii2	AHG	Mbuti	-0.0193	-1.306	38151
GoyetQ116-1	Ostuni1	AHG	Mbuti	-0.013	-1.483	150344
GoyetQ116-1	Vestonice13	AHG	Mbuti	-0.0078	-0.591	53623
GoyetQ116-1	Vestonice16	AHG	Mbuti	-0.0019	-0.25	298120
GoyetQ116-1	Vestonice43	AHG	Mbuti	-0.0079	-0.691	62423
GoyetQ-2	Bichon.SG	AHG	Mbuti	-0.0258	-2.983	189390
GoyetQ-2	Bockstein_d	AHG	Mbuti	-0.0137	-1.159	59022
GoyetQ-2	Brillenhohle	AHG	Mbuti	0.0089	0.746	65312
GoyetQ-2	EHG	AHG	Mbuti	0.0036	0.496	184664
GoyetQ-2	ElMiron	AHG	Mbuti	0.0073	0.777	145139
GoyetQ-2	Falkenstein	AHG	Mbuti	-0.0167	-1.126	42381
GoyetQ-2	GoyetQ116-1	AHG	Mbuti	0.0155	1.71	155809
GoyetQ-2	Iron_Gates_HG	AHG	Mbuti	-0.0304	-4.667	189497
GoyetQ-2	Karelia_HG.SG	AHG	Mbuti	0.0046	0.562	166599
GoyetQ-2	KK1.SG	AHG	Mbuti	0.0169	2.104	189502
GoyetQ-2	Kostenki14	AHG	Mbuti	0.0327	4.012	177744
GoyetQ-2	MA1.SG	AHG	Mbuti	0.0317	3.541	139321
GoyetQ-2	Oase1	AHG	Mbuti	0.1199	9.339	49772
GoyetQ-2	Ostuni1	AHG	Mbuti	0.0038	0.365	82150
GoyetQ-2	Ranchot88_d	AHG	Mbuti	-0.0199	-2.174	139547
GoyetQ-2	Rochedane	AHG	Mbuti	-0.0247	-1.792	47749
GoyetQ-2	SATP.SG	AHG	Mbuti	0.0141	1.57	131782
GoyetQ-2	SHG	AHG	Mbuti	-0.0187	-2.779	185830
GoyetQ-2	Ust_Ishim	AHG	Mbuti	0.0848	10.741	189110
GoyetQ-2	Vestonice16	AHG	Mbuti	0.0121	1.45	159230
GoyetQ-2	Vestonice43	AHG	Mbuti	-0.0121	-0.771	33909
GoyetQ-2	Villabruna	AHG	Mbuti	-0.0231	-2.774	178395
GoyetQ-2	WHG	AHG	Mbuti	-0.0233	-3.295	189537
HohleFels49	Bichon.SG	AHG	Mbuti	-0.0353	-4.34	226089
HohleFels49	Bockstein_d	AHG	Mbuti	-0.0249	-2.217	79203
HohleFels49	Brillenhohle	AHG	Mbuti	-0.0324	-2.872	79306
HohleFels49	EHG	AHG	Mbuti	-0.0147	-2.017	222166
HohleFels49	ElMiron	AHG	Mbuti	-0.0224	-2.476	177943
HohleFels49	Falkenstein	AHG	Mbuti	-0.0509	-3.89	49616
HohleFels49	GoyetQ116-1	AHG	Mbuti	-0.0052	-0.575	183900
HohleFels49	GoyetQ-2	AHG	Mbuti	-0.0196	-1.679	99804
HohleFels49	Iron_Gates_HG	AHG	Mbuti	-0.0457	-7.231	226222
HohleFels49	Karelia_HG.SG	AHG	Mbuti	-0.0144	-1.813	199242
HohleFels49	KK1.SG	AHG	Mbuti	0.0019	0.244	226212
HohleFels49	Kostenki14	AHG	Mbuti	0.0157	1.894	211453
HohleFels49	MA1.SG	AHG	Mbuti	0.0134	1.524	166423
HohleFels49	Oase1	AHG	Mbuti	0.096	8.033	60223
HohleFels49	Ostuni1	AHG	Mbuti	-0.0178	-1.74	101249
HohleFels49	Ranchot88_d	AHG	Mbuti	-0.0449	-4.791	162411
HohleFels49	Rochedane	AHG	Mbuti	-0.0264	-2.162	55125
HohleFels49	SATP.SG	AHG	Mbuti	0.0112	1.319	157619
HohleFels49	SHG	AHG	Mbuti	-0.0321	-4.898	223417
HohleFels49	Ust_Ishim	AHG	Mbuti	0.0747	9.902	225727
HohleFels49	Vestonice13	AHG	Mbuti	0.0053	0.352	35987
HohleFels49	Vestonice16	AHG	Mbuti	-0.0014	-0.163	193865
HohleFels49	Vestonice43	AHG	Mbuti	-0.0226	-1.553	41473
HohleFels49	Villabruna	AHG	Mbuti	-0.0337	-4.077	214852
HohleFels49	WHG	AHG	Mbuti	-0.0465	-6.754	226250
HohleFels79	Bichon.SG	AHG	Mbuti	-0.0252	-2.048	62579
HohleFels79	EHG	AHG	Mbuti	-0.0171	-1.592	61792
HohleFels79	ElMiron	AHG	Mbuti	-0.02	-1.494	51624
HohleFels79	GoyetQ116-1	AHG	Mbuti	-0.0028	-0.212	52549
HohleFels79	HohleFels49	AHG	Mbuti	0.0375	2.132	36022
HohleFels79	Iron_Gates_HG	AHG	Mbuti	-0.0386	-4.348	62608
HohleFels79	Karelia_HG.SG	AHG	Mbuti	-0.0096	-0.811	55260
HohleFels79	KK1.SG	AHG	Mbuti	0.0102	0.896	62607
HohleFels79	Kostenki14	AHG	Mbuti	0.0249	2.059	57488
HohleFels79	MA1.SG	AHG	Mbuti	0.0246	1.901	46251
HohleFels79	Ostuni1	AHG	Mbuti	-0.0179	-1.104	30333
HohleFels79	Ranchot88_d	AHG	Mbuti	-0.0339	-2.519	47467
HohleFels79	SATP.SG	AHG	Mbuti	0.0073	0.539	43439
HohleFels79	SHG	AHG	Mbuti	-0.0263	-2.78	62056
HohleFels79	Ust_Ishim	AHG	Mbuti	0.0743	7.034	62468
HohleFels79	Vestonice16	AHG	Mbuti	0.0033	0.261	55387
HohleFels79	Villabruna	AHG	Mbuti	-0.0265	-2.332	60507
HohleFels79	WHG	AHG	Mbuti	-0.0456	-4.695	62615
Karelia_HG.SG	Bichon.SG	AHG	Mbuti	-0.0201	-2.895	412205
Karelia_HG.SG	Bockstein_d	AHG	Mbuti	-0.0121	-1.334	114420
Karelia_HG.SG	Chaudardes1	AHG	Mbuti	-0.0178	-1.344	47767
Karelia_HG.SG	EHG	AHG	Mbuti	-0.0008	-0.145	399123
Karelia_HG.SG	ElMiron	AHG	Mbuti	-0.004	-0.531	289736
Karelia_HG.SG	Falkenstein	AHG	Mbuti	-0.0208	-1.913	76308
Karelia_HG.SG	GoyetQ116-1	AHG	Mbuti	0.0121	1.722	310384
Karelia_HG.SG	Iron_Gates_HG	AHG	Mbuti	-0.0333	-6.507	412227
Karelia_HG.SG	KK1.SG	AHG	Mbuti	0.0132	2.021	412548
Karelia_HG.SG	Kostenki14	AHG	Mbuti	0.0252	3.588	390837
Karelia_HG.SG	MA1.SG	AHG	Mbuti	0.0335	4.615	299916
Karelia_HG.SG	Muierii2	AHG	Mbuti	0.0041	0.281	38811
Karelia_HG.SG	Oase1	AHG	Mbuti	0.1132	11.728	92861
Karelia_HG.SG	Ostuni1	AHG	Mbuti	-0.0011	-0.133	154919
Karelia_HG.SG	Paglicci133	AHG	Mbuti	0.0244	1.55	30220
Karelia_HG.SG	Ranchot88_d	AHG	Mbuti	-0.0256	-3.547	267295
Karelia_HG.SG	Rochedane	AHG	Mbuti	-0.0176	-1.765	89686
Karelia_HG.SG	SATP.SG	AHG	Mbuti	0.0197	2.766	289057
Karelia_HG.SG	Ust_Ishim	AHG	Mbuti	0.0794	12.453	411756
Karelia_HG.SG	Vestonice13	AHG	Mbuti	-0.0213	-1.743	54898
Karelia_HG.SG	Vestonice16	AHG	Mbuti	0.013	1.893	324751
Karelia_HG.SG	Vestonice43	AHG	Mbuti	0.0122	1.044	61872
Karelia_HG.SG	WHG	AHG	Mbuti	-0.0287	-5.117	412596
KK1.SG	ElMiron	AHG	Mbuti	-0.0178	-2.456	328548
KK1.SG	GoyetQ116-1	AHG	Mbuti	-0.0034	-0.49	351990
KK1.SG	Iron_Gates_HG	AHG	Mbuti	-0.0423	-8.226	469739
KK1.SG	Kostenki12	AHG	Mbuti	0.0342	2.274	31739
KK1.SG	Kostenki14	AHG	Mbuti	0.0147	2.152	446246
KK1.SG	MA1.SG	AHG	Mbuti	0.0193	2.758	341243
KK1.SG	Muierii2	AHG	Mbuti	0.0021	0.161	44103
KK1.SG	Oase1	AHG	Mbuti	0.1021	10.542	105740
KK1.SG	Ostuni1	AHG	Mbuti	-0.0094	-1.144	175957
KK1.SG	Paglicci133	AHG	Mbuti	0.0094	0.661	34190
KK1.SG	Pavlov1	AHG	Mbuti	0.0006	0.038	32319
KK1.SG	Ust_Ishim	AHG	Mbuti	0.0686	10.884	469242
KK1.SG	Vestonice13	AHG	Mbuti	-0.0114	-1.011	62326
KK1.SG	Vestonice16	AHG	Mbuti	-0.0005	-0.066	368180
KK1.SG	Vestonice43	AHG	Mbuti	-0.0118	-1.054	70027
Kostenki12	Iron_Gates_HG	AHG	Mbuti	-0.0649	-5.369	31734
Kostenki14	ElMiron	AHG	Mbuti	-0.0328	-4.32	307261
Kostenki14	GoyetQ116-1	AHG	Mbuti	-0.0166	-2.197	330995
Kostenki14	Iron_Gates_HG	AHG	Mbuti	-0.0576	-10.175	445986
Kostenki14	MA1.SG	AHG	Mbuti	0.0087	1.151	323788
Kostenki14	Muierii2	AHG	Mbuti	-0.0118	-0.866	39627
Kostenki14	Ostuni1	AHG	Mbuti	-0.0371	-4.15	159609
Kostenki14	Paglicci133	AHG	Mbuti	-0.0186	-1.183	32017
Kostenki14	Vestonice13	AHG	Mbuti	-0.0302	-2.48	56542
Kostenki14	Vestonice16	AHG	Mbuti	-0.0157	-2.141	346791
Kostenki14	Vestonice43	AHG	Mbuti	-0.0348	-2.995	60484
MA1.SG	ElMiron	AHG	Mbuti	-0.0346	-4.397	240818
MA1.SG	Iron_Gates_HG	AHG	Mbuti	-0.0647	-11.356	341004
Muierii2	ElMiron	AHG	Mbuti	-0.0146	-0.953	38028
Muierii2	Iron_Gates_HG	AHG	Mbuti	-0.0365	-3.307	44111
Muierii2	MA1.SG	AHG	Mbuti	0.0303	1.984	32717
Muierii2	Vestonice16	AHG	Mbuti	0.0113	0.774	40207
Oase1	ElMiron	AHG	Mbuti	-0.1203	-11.5	87666
Oase1	GoyetQ116-1	AHG	Mbuti	-0.1092	-10.588	90594
Oase1	Iron_Gates_HG	AHG	Mbuti	-0.1445	-18.792	105750
Oase1	Kostenki14	AHG	Mbuti	-0.0892	-8.548	96303
Oase1	MA1.SG	AHG	Mbuti	-0.093	-8.545	78222
Oase1	Ostuni1	AHG	Mbuti	-0.1241	-9.812	52699
Oase1	Vestonice16	AHG	Mbuti	-0.102	-10.149	93777
Ostuni1	ElMiron	AHG	Mbuti	0.0032	0.352	149852
Ostuni1	Iron_Gates_HG	AHG	Mbuti	-0.031	-4.714	175971
Ostuni1	MA1.SG	AHG	Mbuti	0.0194	2.149	129552
Paglicci133	Iron_Gates_HG	AHG	Mbuti	-0.0363	-3.107	34194
Pavlov1	Iron_Gates_HG	AHG	Mbuti	-0.0424	-3.64	32327
Ranchot88_d	Bichon.SG	AHG	Mbuti	0.0038	0.479	302805
Ranchot88_d	Bockstein_d	AHG	Mbuti	0.0131	1.201	97284
Ranchot88_d	Chaudardes1	AHG	Mbuti	0.0072	0.477	40636
Ranchot88_d	EHG	AHG	Mbuti	0.0238	3.721	296856
Ranchot88_d	ElMiron	AHG	Mbuti	0.025	3.07	240861
Ranchot88_d	Falkenstein	AHG	Mbuti	0.0046	0.357	69375
Ranchot88_d	GoyetQ116-1	AHG	Mbuti	0.0377	5.065	259167
Ranchot88_d	Iron_Gates_HG	AHG	Mbuti	-0.007	-1.247	303038
Ranchot88_d	KK1.SG	AHG	Mbuti	0.0348	4.948	302984
Ranchot88_d	Kostenki14	AHG	Mbuti	0.0534	7.076	282944
Ranchot88_d	MA1.SG	AHG	Mbuti	0.0546	6.817	223210
Ranchot88_d	Muierii2	AHG	Mbuti	0.0328	2.13	34988
Ranchot88_d	Oase1	AHG	Mbuti	0.1456	13.507	82297
Ranchot88_d	Ostuni1	AHG	Mbuti	0.0301	3.188	136427
Ranchot88_d	Ust_Ishim	AHG	Mbuti	0.1029	14.932	302318
Ranchot88_d	Vestonice13	AHG	Mbuti	0.0177	1.438	48653
Ranchot88_d	Vestonice16	AHG	Mbuti	0.0328	4.385	261964
Ranchot88_d	Vestonice43	AHG	Mbuti	0.043	3.367	57445
Ranchot88_d	WHG	AHG	Mbuti	-0.0027	-0.432	303032
Rochedane	Bichon.SG	AHG	Mbuti	-0.0091	-0.853	101635
Rochedane	Bockstein_d	AHG	Mbuti	-0.0156	-0.961	33212
Rochedane	EHG	AHG	Mbuti	0.0181	2.011	99626
Rochedane	ElMiron	AHG	Mbuti	0.0112	0.989	81002
Rochedane	GoyetQ116-1	AHG	Mbuti	0.029	2.775	86933
Rochedane	Iron_Gates_HG	AHG	Mbuti	-0.0132	-1.735	101709
Rochedane	KK1.SG	AHG	Mbuti	0.0219	2.228	101695
Rochedane	Kostenki14	AHG	Mbuti	0.0422	4.207	94328
Rochedane	MA1.SG	AHG	Mbuti	0.0347	3.066	74754
Rochedane	Ostuni1	AHG	Mbuti	0.009	0.653	47068
Rochedane	Ranchot88_d	AHG	Mbuti	-0.0051	-0.439	79372
Rochedane	Ust_Ishim	AHG	Mbuti	0.0939	10.679	101447
Rochedane	Vestonice16	AHG	Mbuti	0.0344	3.252	88201
Rochedane	WHG	AHG	Mbuti	-0.0105	-1.258	101706
SATP.SG	Bichon.SG	AHG	Mbuti	-0.0396	-5.624	327689
SATP.SG	Bockstein_d	AHG	Mbuti	-0.0373	-3.83	90125
SATP.SG	Chaudardes1	AHG	Mbuti	-0.0318	-2.205	37309
SATP.SG	EHG	AHG	Mbuti	-0.0233	-3.801	316228
SATP.SG	ElMiron	AHG	Mbuti	-0.0229	-2.94	227986
SATP.SG	Falkenstein	AHG	Mbuti	-0.0319	-2.629	59368
SATP.SG	GoyetQ116-1	AHG	Mbuti	-0.0136	-1.73	243937
SATP.SG	Iron_Gates_HG	AHG	Mbuti	-0.0504	-9.013	327662
SATP.SG	KK1.SG	AHG	Mbuti	-0.0142	-2.016	327953
SATP.SG	Kostenki14	AHG	Mbuti	0.0078	1.065	311002
SATP.SG	MA1.SG	AHG	Mbuti	0.0163	2.103	238027
SATP.SG	Muierii2	AHG	Mbuti	-0.0168	-1.028	30428
SATP.SG	Oase1	AHG	Mbuti	0.1041	9.842	73187
SATP.SG	Ostuni1	AHG	Mbuti	-0.0205	-2.211	122292
SATP.SG	Ranchot88_d	AHG	Mbuti	-0.0402	-4.983	209083
SATP.SG	Rochedane	AHG	Mbuti	-0.0327	-2.942	70560
SATP.SG	Ust_Ishim	AHG	Mbuti	0.0592	8.969	327301
SATP.SG	Vestonice13	AHG	Mbuti	-0.0341	-2.542	43196
SATP.SG	Vestonice16	AHG	Mbuti	-0.0118	-1.497	256113
SATP.SG	Vestonice43	AHG	Mbuti	-0.0274	-2.138	48199
SATP.SG	WHG	AHG	Mbuti	-0.0454	-7.55	327979
SHG	Bichon.SG	AHG	Mbuti	-0.0021	-0.372	455581
SHG	Bockstein_d	AHG	Mbuti	0.0068	0.929	129810
SHG	Chaudardes1	AHG	Mbuti	0.0017	0.159	53253
SHG	EHG	AHG	Mbuti	0.0182	4.03	443492
SHG	ElMiron	AHG	Mbuti	0.0142	2.346	325129
SHG	Falkenstein	AHG	Mbuti	-0.0038	-0.431	85504
SHG	GoyetQ116-1	AHG	Mbuti	0.029	4.823	345899
SHG	Iron_Gates_HG	AHG	Mbuti	-0.0144	-4.844	455805
SHG	Karelia_HG.SG	AHG	Mbuti	0.0211	3.885	400835
SHG	KK1.SG	AHG	Mbuti	0.03	5.423	455957
SHG	Kostenki12	AHG	Mbuti	0.0493	3.793	31411
SHG	Kostenki14	AHG	Mbuti	0.0441	7.387	433127
SHG	MA1.SG	AHG	Mbuti	0.0543	9	331414
SHG	Muierii2	AHG	Mbuti	0.0294	2.523	43734
SHG	Oase1	AHG	Mbuti	0.1348	16.664	104446
SHG	Ostuni1	AHG	Mbuti	0.018	2.594	174509
SHG	Paglicci133	AHG	Mbuti	0.0246	2.011	33543
SHG	Pavlov1	AHG	Mbuti	0.0359	2.89	32175
SHG	Ranchot88_d	AHG	Mbuti	-0.0069	-1.124	298226
SHG	Rochedane	AHG	Mbuti	0.0048	0.592	100102
SHG	SATP.SG	AHG	Mbuti	0.039	6.395	318176
SHG	Ust_Ishim	AHG	Mbuti	0.0975	17.688	455086
SHG	Vestonice13	AHG	Mbuti	0.0208	2.135	61747
SHG	Vestonice16	AHG	Mbuti	0.0324	5.576	363450
SHG	Vestonice43	AHG	Mbuti	0.024	2.59	69562
SHG	WHG	AHG	Mbuti	-0.0102	-2.571	456035
Ust_Ishim	ElMiron	AHG	Mbuti	-0.0872	-12.192	327864
Ust_Ishim	GoyetQ116-1	AHG	Mbuti	-0.0725	-10.041	351227
Ust_Ishim	Iron_Gates_HG	AHG	Mbuti	-0.1088	-20.844	468861
Ust_Ishim	Kostenki12	AHG	Mbuti	-0.0395	-2.907	31667
Ust_Ishim	Kostenki14	AHG	Mbuti	-0.0554	-8.01	445415
Ust_Ishim	MA1.SG	AHG	Mbuti	-0.0496	-7.207	340612
Ust_Ishim	Muierii2	AHG	Mbuti	-0.0809	-6.602	44010
Ust_Ishim	Oase1	AHG	Mbuti	0.0369	3.939	105517
Ust_Ishim	Ostuni1	AHG	Mbuti	-0.0811	-10.124	175583
Ust_Ishim	Paglicci133	AHG	Mbuti	-0.0649	-4.772	34130
Ust_Ishim	Pavlov1	AHG	Mbuti	-0.0653	-4.815	32253
Ust_Ishim	Vestonice13	AHG	Mbuti	-0.0746	-7.132	62176
Ust_Ishim	Vestonice16	AHG	Mbuti	-0.0704	-10.097	367435
Ust_Ishim	Vestonice43	AHG	Mbuti	-0.0825	-8.265	69870
Vestonice13	ElMiron	AHG	Mbuti	-0.0044	-0.345	52839
Vestonice13	Iron_Gates_HG	AHG	Mbuti	-0.0257	-2.821	62335
Vestonice13	MA1.SG	AHG	Mbuti	0.0516	3.98	46114
Vestonice13	Ostuni1	AHG	Mbuti	-0.0117	-0.737	32297
Vestonice13	Vestonice16	AHG	Mbuti	0.0157	1.16	56216
Vestonice16	ElMiron	AHG	Mbuti	-0.02	-2.617	288837
Vestonice16	Iron_Gates_HG	AHG	Mbuti	-0.0436	-7.961	368180
Vestonice16	MA1.SG	AHG	Mbuti	0.0181	2.449	269127
Vestonice16	Ostuni1	AHG	Mbuti	-0.0142	-1.628	159408
Vestonice43	ElMiron	AHG	Mbuti	-0.0042	-0.354	61830
Vestonice43	Iron_Gates_HG	AHG	Mbuti	-0.0332	-3.759	70038
Vestonice43	MA1.SG	AHG	Mbuti	0.0217	1.646	51845
Vestonice43	Ostuni1	AHG	Mbuti	-0.0046	-0.298	38706
Vestonice43	Vestonice16	AHG	Mbuti	0.0081	0.671	64843
Villabruna	Bichon.SG	AHG	Mbuti	0.0013	0.187	420778
Villabruna	Bockstein_d	AHG	Mbuti	0.0016	0.167	127680
Villabruna	Chaudardes1	AHG	Mbuti	0.0066	0.491	51162
Villabruna	EHG	AHG	Mbuti	0.0196	3.026	411675
Villabruna	ElMiron	AHG	Mbuti	0.0204	2.674	315020
Villabruna	Falkenstein	AHG	Mbuti	0.0031	0.275	83440
Villabruna	GoyetQ116-1	AHG	Mbuti	0.0336	4.728	332476
Villabruna	Iron_Gates_HG	AHG	Mbuti	-0.011	-2.149	421101
Villabruna	Karelia_HG.SG	AHG	Mbuti	0.0229	3.161	370135
Villabruna	KK1.SG	AHG	Mbuti	0.031	4.648	421100
Villabruna	Kostenki12	AHG	Mbuti	0.0387	2.462	30423
Villabruna	Kostenki14	AHG	Mbuti	0.0497	6.904	399384
Villabruna	MA1.SG	AHG	Mbuti	0.0543	7.429	307346
Villabruna	Muierii2	AHG	Mbuti	0.0215	1.495	42989
Villabruna	Oase1	AHG	Mbuti	0.144	14.976	102186
Villabruna	Ostuni1	AHG	Mbuti	0.0181	2.112	171229
Villabruna	Paglicci133	AHG	Mbuti	0.0219	1.372	32119
Villabruna	Pavlov1	AHG	Mbuti	0.0235	1.488	31614
Villabruna	Ranchot88_d	AHG	Mbuti	-0.0029	-0.368	289976
Villabruna	Rochedane	AHG	Mbuti	0.0062	0.576	97277
Villabruna	SATP.SG	AHG	Mbuti	0.0375	5.245	292944
Villabruna	SHG	AHG	Mbuti	0.0029	0.514	414072
Villabruna	Ust_Ishim	AHG	Mbuti	0.1006	15.538	420255
Villabruna	Vestonice13	AHG	Mbuti	0.0129	1.115	60543
Villabruna	Vestonice16	AHG	Mbuti	0.0345	4.875	349167
Villabruna	Vestonice43	AHG	Mbuti	0.0354	2.986	68535
Villabruna	WHG	AHG	Mbuti	-0.0072	-1.252	421165
WHG	Bichon.SG	AHG	Mbuti	0.009	1.603	469781
WHG	EHG	AHG	Mbuti	0.0263	5.731	453196
WHG	ElMiron	AHG	Mbuti	0.024	3.864	328605
WHG	GoyetQ116-1	AHG	Mbuti	0.038	6.215	352045
WHG	Iron_Gates_HG	AHG	Mbuti	-0.0047	-1.497	469825
WHG	KK1.SG	AHG	Mbuti	0.0382	6.781	470204
WHG	Kostenki12	AHG	Mbuti	0.062	4.695	31744
WHG	Kostenki14	AHG	Mbuti	0.0536	8.853	446332
WHG	MA1.SG	AHG	Mbuti	0.0605	9.772	341290
WHG	Muierii2	AHG	Mbuti	0.0342	2.793	44109
WHG	Oase1	AHG	Mbuti	0.1401	17.341	105754
WHG	Ostuni1	AHG	Mbuti	0.0301	4.275	175986
WHG	Paglicci133	AHG	Mbuti	0.0362	2.905	34199
WHG	Pavlov1	AHG	Mbuti	0.0418	3.174	32326
WHG	Ust_Ishim	AHG	Mbuti	0.1053	18.844	469329
WHG	Vestonice13	AHG	Mbuti	0.0303	3.094	62338
WHG	Vestonice16	AHG	Mbuti	0.0404	6.939	368253
WHG	Vestonice43	AHG	Mbuti	0.0314	3.143	70039
AfontovaGora3	Bichon.SG	Natufian	Mbuti	-0.0442	-4.552	92352
AfontovaGora3	Bockstein_d	Natufian	Mbuti	-0.0334	-2.36	37505
AfontovaGora3	Brillenhohle	Natufian	Mbuti	-0.0523	-3.728	34841
AfontovaGora3	EHG	Natufian	Mbuti	-0.0293	-3.162	91209
AfontovaGora3	ElMiron	Natufian	Mbuti	-0.0513	-4.993	78295
AfontovaGora3	GoyetQ116-1	Natufian	Mbuti	-0.0278	-2.7	80978
AfontovaGora3	GoyetQ-2	Natufian	Mbuti	-0.0635	-5.001	44937
AfontovaGora3	HohleFels49	Natufian	Mbuti	-0.0286	-2.4	53713
AfontovaGora3	Iron_Gates_HG	Natufian	Mbuti	-0.0537	-7.058	92398
AfontovaGora3	Karelia_HG.SG	Natufian	Mbuti	-0.0312	-2.997	81547
AfontovaGora3	KK1.SG	Natufian	Mbuti	-0.0328	-3.353	92375
AfontovaGora3	Kostenki14	Natufian	Mbuti	-0.0072	-0.714	83748
AfontovaGora3	MA1.SG	Natufian	Mbuti	-0.0242	-2.033	68675
AfontovaGora3	Ostuni1	Natufian	Mbuti	-0.0346	-2.804	48370
AfontovaGora3	Ranchot88_d	Natufian	Mbuti	-0.0423	-4.156	74731
AfontovaGora3	SATP.SG	Natufian	Mbuti	-0.0311	-2.666	64105
AfontovaGora3	SHG	Natufian	Mbuti	-0.0513	-6.31	91634
AfontovaGora3	Ust_Ishim	Natufian	Mbuti	0.0206	2.345	92178
AfontovaGora3	Vestonice16	Natufian	Mbuti	-0.0159	-1.571	83328
AfontovaGora3	Villabruna	Natufian	Mbuti	-0.0548	-5.688	90208
AfontovaGora3	WHG	Natufian	Mbuti	-0.0545	-6.86	92398
Bichon.SG	ElMiron	Natufian	Mbuti	0.0087	1.123	204096
Bichon.SG	GoyetQ116-1	Natufian	Mbuti	0.0205	2.632	220168
Bichon.SG	Iron_Gates_HG	Natufian	Mbuti	-0.0114	-2.125	273465
Bichon.SG	KK1.SG	Natufian	Mbuti	0.0169	2.436	273469
Bichon.SG	Kostenki14	Natufian	Mbuti	0.0331	4.593	257757
Bichon.SG	MA1.SG	Natufian	Mbuti	0.0336	4.525	200614
Bichon.SG	Oase1	Natufian	Mbuti	0.0979	8.868	69486
Bichon.SG	Ostuni1	Natufian	Mbuti	0.0145	1.567	114414
Bichon.SG	Ust_Ishim	Natufian	Mbuti	0.0685	10.565	272953
Bichon.SG	Vestonice13	Natufian	Mbuti	0.0407	2.933	40698
Bichon.SG	Vestonice16	Natufian	Mbuti	0.0263	3.516	224891
Bichon.SG	Vestonice43	Natufian	Mbuti	0.0261	1.953	46558
Bockstein_d	Bichon.SG	Natufian	Mbuti	-0.0014	-0.127	82985
Bockstein_d	EHG	Natufian	Mbuti	0.0278	3.128	82868
Bockstein_d	ElMiron	Natufian	Mbuti	0.0011	0.094	73738
Bockstein_d	GoyetQ116-1	Natufian	Mbuti	0.0218	1.974	71104
Bockstein_d	Iron_Gates_HG	Natufian	Mbuti	-0.0141	-1.797	83024
Bockstein_d	KK1.SG	Natufian	Mbuti	0.0228	2.234	83015
Bockstein_d	Kostenki14	Natufian	Mbuti	0.0481	4.498	72529
Bockstein_d	MA1.SG	Natufian	Mbuti	0.0427	3.696	61575
Bockstein_d	Ostuni1	Natufian	Mbuti	0.0222	1.779	48325
Bockstein_d	Ust_Ishim	Natufian	Mbuti	0.0684	7.64	82821
Bockstein_d	Vestonice16	Natufian	Mbuti	0.0299	2.848	77157
Bockstein_d	WHG	Natufian	Mbuti	-0.0082	-0.96	83025
Brillenhohle	Bichon.SG	Natufian	Mbuti	-0.0043	-0.444	90551
Brillenhohle	Bockstein_d	Natufian	Mbuti	-0.0008	-0.057	33299
Brillenhohle	EHG	Natufian	Mbuti	0.0213	2.511	89165
Brillenhohle	ElMiron	Natufian	Mbuti	0.011	1.053	74623
Brillenhohle	GoyetQ116-1	Natufian	Mbuti	0.0151	1.477	78279
Brillenhohle	Iron_Gates_HG	Natufian	Mbuti	-0.0185	-2.623	90609
Brillenhohle	Karelia_HG.SG	Natufian	Mbuti	0.0201	2.092	80082
Brillenhohle	KK1.SG	Natufian	Mbuti	0.0069	0.779	90591
Brillenhohle	Kostenki14	Natufian	Mbuti	0.0215	2.206	83557
Brillenhohle	MA1.SG	Natufian	Mbuti	0.0398	3.884	67059
Brillenhohle	Ostuni1	Natufian	Mbuti	0.0067	0.515	43696
Brillenhohle	Ranchot88_d	Natufian	Mbuti	-0.018	-1.676	71665
Brillenhohle	SATP.SG	Natufian	Mbuti	0.0206	1.941	62711
Brillenhohle	SHG	Natufian	Mbuti	-0.0113	-1.472	89642
Brillenhohle	Ust_Ishim	Natufian	Mbuti	0.0564	6.604	90389
Brillenhohle	Vestonice16	Natufian	Mbuti	0.0158	1.627	80159
Brillenhohle	Villabruna	Natufian	Mbuti	-0.0173	-1.796	87597
Brillenhohle	WHG	Natufian	Mbuti	-0.0227	-2.893	90604
Chaudardes1	Bichon.SG	Natufian	Mbuti	0.0104	0.703	34826
Chaudardes1	EHG	Natufian	Mbuti	0.0437	3.316	34111
Chaudardes1	GoyetQ116-1	Natufian	Mbuti	0.033	2.064	30160
Chaudardes1	Iron_Gates_HG	Natufian	Mbuti	-0.005	-0.461	34843
Chaudardes1	KK1.SG	Natufian	Mbuti	0.0215	1.553	34842
Chaudardes1	Kostenki14	Natufian	Mbuti	0.0454	3.008	32315
Chaudardes1	Ust_Ishim	Natufian	Mbuti	0.0715	5.688	34780
Chaudardes1	Vestonice16	Natufian	Mbuti	0.0113	0.717	30391
Chaudardes1	WHG	Natufian	Mbuti	0.0039	0.308	34846
EHG	Bichon.SG	Natufian	Mbuti	-0.023	-3.613	265717
EHG	ElMiron	Natufian	Mbuti	-0.0169	-2.54	201594
EHG	GoyetQ116-1	Natufian	Mbuti	-0.0052	-0.75	215949
EHG	Iron_Gates_HG	Natufian	Mbuti	-0.0343	-7.993	265885
EHG	KK1.SG	Natufian	Mbuti	-0.005	-0.81	265856
EHG	Kostenki14	Natufian	Mbuti	0.0085	1.302	250433
EHG	MA1.SG	Natufian	Mbuti	0.0078	1.156	195170
EHG	Oase1	Natufian	Mbuti	0.0711	6.978	68545
EHG	Ostuni1	Natufian	Mbuti	-0.009	-1.155	113232
EHG	Ust_Ishim	Natufian	Mbuti	0.0464	7.639	265353
EHG	Vestonice13	Natufian	Mbuti	0.0148	1.171	40273
EHG	Vestonice16	Natufian	Mbuti	0.0051	0.759	221690
EHG	Vestonice43	Natufian	Mbuti	-0.0022	-0.191	46165
ElMiron	AfontovaGora3	Natufian	Mbuti	0.0513	4.993	78295
ElMiron	Bichon.SG	Natufian	Mbuti	-0.0087	-1.123	204096
ElMiron	Bockstein_d	Natufian	Mbuti	-0.0011	-0.094	73738
ElMiron	Brillenhohle	Natufian	Mbuti	-0.011	-1.053	74623
ElMiron	EHG	Natufian	Mbuti	0.0169	2.54	201594
ElMiron	Falkenstein	Natufian	Mbuti	-0.0136	-1.059	48837
ElMiron	GoyetQ116-1	Natufian	Mbuti	0.0117	1.45	175750
ElMiron	GoyetQ-2	Natufian	Mbuti	-0.0085	-0.842	95789
ElMiron	HohleFels49	Natufian	Mbuti	0.0057	0.611	114575
ElMiron	HohleFels79	Natufian	Mbuti	0.0088	0.548	33679
ElMiron	Iron_Gates_HG	Natufian	Mbuti	-0.0174	-3.089	204226
ElMiron	Iron_Gates_HG	Natufian	Mbuti	-0.0174	-3.089	204226
ElMiron	Karelia_HG.SG	Natufian	Mbuti	0.0152	2.01	180403
ElMiron	KK1.SG	Natufian	Mbuti	0.0092	1.291	204185
ElMiron	Kostenki14	Natufian	Mbuti	0.0235	3.101	189213
ElMiron	MA1.SG	Natufian	Mbuti	0.0259	3.261	150772
ElMiron	Oase1	Natufian	Mbuti	0.089	7.717	59146
ElMiron	Ostuni1	Natufian	Mbuti	0.0033	0.337	99650
ElMiron	Ranchot88_d	Natufian	Mbuti	-0.0192	-2.341	160365
ElMiron	Rochedane	Natufian	Mbuti	-0.0099	-0.839	55035
ElMiron	SATP.SG	Natufian	Mbuti	0.0194	2.407	141807
ElMiron	SHG	Natufian	Mbuti	-0.0112	-1.934	202357
ElMiron	Ust_Ishim	Natufian	Mbuti	0.0614	8.49	203767
ElMiron	Vestonice13	Natufian	Mbuti	0.0233	1.625	35259
ElMiron	Vestonice16	Natufian	Mbuti	0.0224	2.872	183037
ElMiron	Vestonice43	Natufian	Mbuti	-0.0005	-0.037	41876
ElMiron	Villabruna	Natufian	Mbuti	-0.0249	-3.278	198440
ElMiron	WHG	Natufian	Mbuti	-0.0188	-3.086	204226
Falkenstein	Bichon.SG	Natufian	Mbuti	-0.0031	-0.235	57155
Falkenstein	EHG	Natufian	Mbuti	0.0207	1.949	56306
Falkenstein	ElMiron	Natufian	Mbuti	0.0136	1.059	48837
Falkenstein	GoyetQ116-1	Natufian	Mbuti	0.0211	1.726	51371
Falkenstein	Iron_Gates_HG	Natufian	Mbuti	-0.0232	-2.71	57186
Falkenstein	KK1.SG	Natufian	Mbuti	0.0207	1.775	57177
Falkenstein	Kostenki14	Natufian	Mbuti	0.0423	3.518	51429
Falkenstein	MA1.SG	Natufian	Mbuti	0.0193	1.551	42495
Falkenstein	Ust_Ishim	Natufian	Mbuti	0.0599	5.955	57060
Falkenstein	Vestonice16	Natufian	Mbuti	0.02	1.697	51739
Falkenstein	WHG	Natufian	Mbuti	-0.0222	-2.244	57186
GoyetQ116-1	ElMiron	Natufian	Mbuti	-0.0117	-1.45	175750
GoyetQ116-1	Iron_Gates_HG	Natufian	Mbuti	-0.027	-4.379	220305
GoyetQ116-1	MA1.SG	Natufian	Mbuti	0.0114	1.355	162620
GoyetQ116-1	Ostuni1	Natufian	Mbuti	-0.0054	-0.558	100799
GoyetQ116-1	Vestonice13	Natufian	Mbuti	0.0022	0.148	36184
GoyetQ116-1	Vestonice16	Natufian	Mbuti	0.0075	0.928	191034
GoyetQ116-1	Vestonice43	Natufian	Mbuti	-0.0045	-0.326	42495
GoyetQ-2	Bichon.SG	Natufian	Mbuti	-0.0123	-1.366	120211
GoyetQ-2	Bockstein_d	Natufian	Mbuti	-0.0058	-0.426	39376
GoyetQ-2	Brillenhohle	Natufian	Mbuti	-0.0147	-1.049	43010
GoyetQ-2	EHG	Natufian	Mbuti	0.0204	2.685	117583
GoyetQ-2	ElMiron	Natufian	Mbuti	0.0085	0.842	95789
GoyetQ-2	GoyetQ116-1	Natufian	Mbuti	0.0129	1.262	102861
GoyetQ-2	Iron_Gates_HG	Natufian	Mbuti	-0.0172	-2.603	120277
GoyetQ-2	Karelia_HG.SG	Natufian	Mbuti	0.0208	2.42	106033
GoyetQ-2	KK1.SG	Natufian	Mbuti	0.0073	0.878	120250
GoyetQ-2	Kostenki14	Natufian	Mbuti	0.0226	2.468	111894
GoyetQ-2	MA1.SG	Natufian	Mbuti	0.0354	3.645	88998
GoyetQ-2	Oase1	Natufian	Mbuti	0.0931	6.278	34244
GoyetQ-2	Ostuni1	Natufian	Mbuti	0.0058	0.484	56125
GoyetQ-2	Ranchot88_d	Natufian	Mbuti	-0.0046	-0.465	94490
GoyetQ-2	Rochedane	Natufian	Mbuti	-0.0228	-1.435	32880
GoyetQ-2	SATP.SG	Natufian	Mbuti	0.0127	1.353	83698
GoyetQ-2	SHG	Natufian	Mbuti	-0.0113	-1.561	118352
GoyetQ-2	Ust_Ishim	Natufian	Mbuti	0.0604	7.492	120004
GoyetQ-2	Vestonice16	Natufian	Mbuti	0.019	2.06	103769
GoyetQ-2	Villabruna	Natufian	Mbuti	-0.0249	-2.821	115204
GoyetQ-2	WHG	Natufian	Mbuti	-0.0156	-2.152	120274
HohleFels49	Bichon.SG	Natufian	Mbuti	-0.0234	-2.714	139961
HohleFels49	Bockstein_d	Natufian	Mbuti	-0.0062	-0.506	52194
HohleFels49	Brillenhohle	Natufian	Mbuti	-0.0119	-0.903	51356
HohleFels49	EHG	Natufian	Mbuti	0.0044	0.572	137858
HohleFels49	ElMiron	Natufian	Mbuti	-0.0057	-0.611	114575
HohleFels49	Falkenstein	Natufian	Mbuti	-0.019	-1.249	33671
HohleFels49	GoyetQ116-1	Natufian	Mbuti	-0.0051	-0.535	119009
HohleFels49	GoyetQ-2	Natufian	Mbuti	-0.0149	-1.131	65428
HohleFels49	Iron_Gates_HG	Natufian	Mbuti	-0.0318	-4.914	140034
HohleFels49	Karelia_HG.SG	Natufian	Mbuti	0.0086	1.003	123665
HohleFels49	KK1.SG	Natufian	Mbuti	-0.0027	-0.324	140007
HohleFels49	Kostenki14	Natufian	Mbuti	0.0118	1.328	129571
HohleFels49	MA1.SG	Natufian	Mbuti	0.0058	0.612	103707
HohleFels49	Oase1	Natufian	Mbuti	0.0676	4.974	40634
HohleFels49	Ostuni1	Natufian	Mbuti	0.001	0.095	67684
HohleFels49	Ranchot88_d	Natufian	Mbuti	-0.0333	-3.53	108220
HohleFels49	Rochedane	Natufian	Mbuti	-0.0131	-0.915	37451
HohleFels49	SATP.SG	Natufian	Mbuti	0.009	0.972	97717
HohleFels49	SHG	Natufian	Mbuti	-0.0271	-3.986	138599
HohleFels49	Ust_Ishim	Natufian	Mbuti	0.0495	6.478	139728
HohleFels49	Vestonice16	Natufian	Mbuti	0.0116	1.321	123172
HohleFels49	Villabruna	Natufian	Mbuti	-0.0314	-3.615	135253
HohleFels49	WHG	Natufian	Mbuti	-0.0347	-4.917	140032
HohleFels79	Bichon.SG	Natufian	Mbuti	-0.0153	-1.066	39807
HohleFels79	EHG	Natufian	Mbuti	-0.009	-0.752	39354
HohleFels79	ElMiron	Natufian	Mbuti	-0.0088	-0.548	33679
HohleFels79	GoyetQ116-1	Natufian	Mbuti	-0.0047	-0.301	34587
HohleFels79	Iron_Gates_HG	Natufian	Mbuti	-0.0268	-2.607	39821
HohleFels79	Karelia_HG.SG	Natufian	Mbuti	-0.0084	-0.596	35210
HohleFels79	KK1.SG	Natufian	Mbuti	0.0074	0.545	39815
HohleFels79	Kostenki14	Natufian	Mbuti	0.0261	1.784	36223
HohleFels79	Ranchot88_d	Natufian	Mbuti	-0.0126	-0.799	31942
HohleFels79	SHG	Natufian	Mbuti	-0.0264	-2.364	39522
HohleFels79	Ust_Ishim	Natufian	Mbuti	0.076	6.366	39720
HohleFels79	Vestonice16	Natufian	Mbuti	0.0026	0.189	35924
HohleFels79	Villabruna	Natufian	Mbuti	-0.0425	-2.914	38887
HohleFels79	WHG	Natufian	Mbuti	-0.0297	-2.564	39819
Karelia_HG.SG	Bichon.SG	Natufian	Mbuti	-0.0287	-4.137	240778
Karelia_HG.SG	Bockstein_d	Natufian	Mbuti	-0.036	-3.43	73318
Karelia_HG.SG	Chaudardes1	Natufian	Mbuti	-0.0448	-2.895	30696
Karelia_HG.SG	EHG	Natufian	Mbuti	-0.0101	-1.556	234787
Karelia_HG.SG	ElMiron	Natufian	Mbuti	-0.0152	-2.01	180403
Karelia_HG.SG	Falkenstein	Natufian	Mbuti	-0.0204	-1.663	50603
Karelia_HG.SG	GoyetQ116-1	Natufian	Mbuti	-0.0113	-1.5	194683
Karelia_HG.SG	Iron_Gates_HG	Natufian	Mbuti	-0.0405	-7.95	240898
Karelia_HG.SG	KK1.SG	Natufian	Mbuti	-0.0112	-1.609	240902
Karelia_HG.SG	Kostenki14	Natufian	Mbuti	0.0047	0.66	226465
Karelia_HG.SG	MA1.SG	Natufian	Mbuti	0.004	0.523	176969
Karelia_HG.SG	Oase1	Natufian	Mbuti	0.0617	5.497	61188
Karelia_HG.SG	Ostuni1	Natufian	Mbuti	-0.0175	-1.927	101007
Karelia_HG.SG	Ranchot88_d	Natufian	Mbuti	-0.0316	-4.242	173858
Karelia_HG.SG	Rochedane	Natufian	Mbuti	-0.0122	-1.117	59297
Karelia_HG.SG	SATP.SG	Natufian	Mbuti	0.002	0.26	168836
Karelia_HG.SG	Ust_Ishim	Natufian	Mbuti	0.0411	6.112	240447
Karelia_HG.SG	Vestonice13	Natufian	Mbuti	0.0101	0.721	35882
Karelia_HG.SG	Vestonice16	Natufian	Mbuti	0.0005	0.071	198908
Karelia_HG.SG	Vestonice43	Natufian	Mbuti	-0.0078	-0.595	41237
Karelia_HG.SG	WHG	Natufian	Mbuti	-0.0365	-6.372	240937
KK1.SG	ElMiron	Natufian	Mbuti	-0.0092	-1.291	204185
KK1.SG	GoyetQ116-1	Natufian	Mbuti	0.0018	0.239	220260
KK1.SG	Iron_Gates_HG	Natufian	Mbuti	-0.0268	-5.176	273617
KK1.SG	Kostenki14	Natufian	Mbuti	0.0133	1.925	257901
KK1.SG	MA1.SG	Natufian	Mbuti	0.0146	1.935	200706
KK1.SG	Oase1	Natufian	Mbuti	0.0773	7	69505
KK1.SG	Ostuni1	Natufian	Mbuti	0.0011	0.123	114443
KK1.SG	Ust_Ishim	Natufian	Mbuti	0.052	8.109	273104
KK1.SG	Vestonice13	Natufian	Mbuti	0.0205	1.531	40706
KK1.SG	Vestonice16	Natufian	Mbuti	0.0103	1.464	224992
KK1.SG	Vestonice43	Natufian	Mbuti	0.0153	1.259	46566
Kostenki14	ElMiron	Natufian	Mbuti	-0.0235	-3.101	189213
Kostenki14	GoyetQ116-1	Natufian	Mbuti	-0.0155	-1.952	205537
Kostenki14	Iron_Gates_HG	Natufian	Mbuti	-0.0417	-7.395	257916
Kostenki14	MA1.SG	Natufian	Mbuti	-0.0001	-0.013	189057
Kostenki14	Ostuni1	Natufian	Mbuti	-0.0218	-2.297	102736
Kostenki14	Vestonice13	Natufian	Mbuti	0.0023	0.161	36520
Kostenki14	Vestonice16	Natufian	Mbuti	-0.002	-0.269	209967
Kostenki14	Vestonice43	Natufian	Mbuti	-0.0073	-0.506	39641
MA1.SG	ElMiron	Natufian	Mbuti	-0.0259	-3.261	150772
MA1.SG	Iron_Gates_HG	Natufian	Mbuti	-0.0409	-7.021	200714
Oase1	ElMiron	Natufian	Mbuti	-0.089	-7.717	59146
Oase1	GoyetQ116-1	Natufian	Mbuti	-0.0742	-6.272	61307
Oase1	Iron_Gates_HG	Natufian	Mbuti	-0.1033	-11.629	69516
Oase1	Kostenki14	Natufian	Mbuti	-0.0584	-4.867	62578
Oase1	MA1.SG	Natufian	Mbuti	-0.0673	-5.447	51800
Oase1	Ostuni1	Natufian	Mbuti	-0.07	-4.829	36623
Oase1	Vestonice16	Natufian	Mbuti	-0.0549	-4.759	62836
Ostuni1	ElMiron	Natufian	Mbuti	-0.0033	-0.337	99650
Ostuni1	Iron_Gates_HG	Natufian	Mbuti	-0.0227	-3.251	114471
Ostuni1	MA1.SG	Natufian	Mbuti	0.0175	1.816	84921
Ranchot88_d	Bichon.SG	Natufian	Mbuti	0.0045	0.539	196506
Ranchot88_d	Bockstein_d	Natufian	Mbuti	0.0116	0.989	65610
Ranchot88_d	EHG	Natufian	Mbuti	0.0287	4.278	193036
Ranchot88_d	ElMiron	Natufian	Mbuti	0.0192	2.341	160365
Ranchot88_d	Falkenstein	Natufian	Mbuti	0.035	2.487	48050
Ranchot88_d	GoyetQ116-1	Natufian	Mbuti	0.0251	3.157	172451
Ranchot88_d	Iron_Gates_HG	Natufian	Mbuti	-0.0048	-0.857	196619
Ranchot88_d	KK1.SG	Natufian	Mbuti	0.0195	2.669	196573
Ranchot88_d	Kostenki14	Natufian	Mbuti	0.037	4.816	182338
Ranchot88_d	MA1.SG	Natufian	Mbuti	0.0379	4.8	145586
Ranchot88_d	Oase1	Natufian	Mbuti	0.0981	8.291	56905
Ranchot88_d	Ostuni1	Natufian	Mbuti	0.0179	1.824	93628
Ranchot88_d	Ust_Ishim	Natufian	Mbuti	0.0726	10.327	196162
Ranchot88_d	Vestonice13	Natufian	Mbuti	0.0426	2.876	33506
Ranchot88_d	Vestonice16	Natufian	Mbuti	0.0332	4.273	173100
Ranchot88_d	Vestonice43	Natufian	Mbuti	0.0393	2.802	39868
Ranchot88_d	WHG	Natufian	Mbuti	-0.0041	-0.673	196610
Rochedane	Bichon.SG	Natufian	Mbuti	0.0003	0.025	67052
Rochedane	EHG	Natufian	Mbuti	0.0237	2.376	65882
Rochedane	ElMiron	Natufian	Mbuti	0.0099	0.839	55035
Rochedane	GoyetQ116-1	Natufian	Mbuti	0.0239	2.083	59051
Rochedane	Iron_Gates_HG	Natufian	Mbuti	-0.0045	-0.528	67087
Rochedane	KK1.SG	Natufian	Mbuti	0.0205	1.886	67072
Rochedane	Kostenki14	Natufian	Mbuti	0.0386	3.427	61760
Rochedane	MA1.SG	Natufian	Mbuti	0.0302	2.417	49709
Rochedane	Ostuni1	Natufian	Mbuti	0.024	1.609	33000
Rochedane	Ranchot88_d	Natufian	Mbuti	0.0023	0.187	55026
Rochedane	Ust_Ishim	Natufian	Mbuti	0.0673	6.687	66921
Rochedane	Vestonice16	Natufian	Mbuti	0.0425	3.821	59345
Rochedane	WHG	Natufian	Mbuti	-0.0108	-1.17	67087
SATP.SG	Bichon.SG	Natufian	Mbuti	-0.0272	-3.718	190732
SATP.SG	Bockstein_d	Natufian	Mbuti	-0.0327	-2.825	57738
SATP.SG	EHG	Natufian	Mbuti	-0.0084	-1.201	185473
SATP.SG	ElMiron	Natufian	Mbuti	-0.0194	-2.407	141807
SATP.SG	Falkenstein	Natufian	Mbuti	-0.0294	-2.147	39317
SATP.SG	GoyetQ116-1	Natufian	Mbuti	-0.0098	-1.172	152994
SATP.SG	Iron_Gates_HG	Natufian	Mbuti	-0.0379	-6.624	190809
SATP.SG	KK1.SG	Natufian	Mbuti	-0.0136	-1.787	190823
SATP.SG	Kostenki14	Natufian	Mbuti	0.0035	0.46	179640
SATP.SG	MA1.SG	Natufian	Mbuti	-0.0002	-0.022	140071
SATP.SG	Oase1	Natufian	Mbuti	0.0705	5.759	48043
SATP.SG	Ostuni1	Natufian	Mbuti	-0.0118	-1.16	79664
SATP.SG	Ranchot88_d	Natufian	Mbuti	-0.0313	-3.827	136161
SATP.SG	Rochedane	Natufian	Mbuti	-0.0312	-2.475	46681
SATP.SG	Ust_Ishim	Natufian	Mbuti	0.0394	5.786	190454
SATP.SG	Vestonice16	Natufian	Mbuti	-0.0001	-0.008	156643
SATP.SG	Vestonice43	Natufian	Mbuti	-0.0068	-0.464	32036
SATP.SG	WHG	Natufian	Mbuti	-0.0348	-5.476	190845
SHG	Bichon.SG	Natufian	Mbuti	0.0027	0.472	267471
SHG	Bockstein_d	Natufian	Mbuti	0.0041	0.484	82985
SHG	Chaudardes1	Natufian	Mbuti	-0.0047	-0.392	34319
SHG	EHG	Natufian	Mbuti	0.0268	5.547	261659
SHG	ElMiron	Natufian	Mbuti	0.0112	1.934	202357
SHG	Falkenstein	Natufian	Mbuti	0.0121	1.301	56576
SHG	GoyetQ116-1	Natufian	Mbuti	0.0208	3.209	217041
SHG	Iron_Gates_HG	Natufian	Mbuti	-0.0083	-2.758	267634
SHG	Karelia_HG.SG	Natufian	Mbuti	0.0329	5.901	235941
SHG	KK1.SG	Natufian	Mbuti	0.0182	3.225	267611
SHG	Kostenki14	Natufian	Mbuti	0.033	5.466	252164
SHG	MA1.SG	Natufian	Mbuti	0.0359	5.732	196392
SHG	Oase1	Natufian	Mbuti	0.0953	9.986	68823
SHG	Ostuni1	Natufian	Mbuti	0.0174	2.331	113603
SHG	Ranchot88_d	Natufian	Mbuti	-0.0025	-0.419	193912
SHG	Rochedane	Natufian	Mbuti	0.0035	0.372	66165
SHG	SATP.SG	Natufian	Mbuti	0.0284	4.561	186713
SHG	Ust_Ishim	Natufian	Mbuti	0.0703	12.814	267102
SHG	Vestonice13	Natufian	Mbuti	0.0334	3.046	40343
SHG	Vestonice16	Natufian	Mbuti	0.0296	4.894	222639
SHG	Vestonice43	Natufian	Mbuti	0.0295	2.769	46297
SHG	WHG	Natufian	Mbuti	-0.0046	-1.163	267657
Ust_Ishim	ElMiron	Natufian	Mbuti	-0.0614	-8.49	203767
Ust_Ishim	GoyetQ116-1	Natufian	Mbuti	-0.0513	-6.942	219798
Ust_Ishim	Iron_Gates_HG	Natufian	Mbuti	-0.0778	-15.181	273109
Ust_Ishim	Kostenki14	Natufian	Mbuti	-0.0398	-5.699	257428
Ust_Ishim	MA1.SG	Natufian	Mbuti	-0.0386	-5.364	200350
Ust_Ishim	Oase1	Natufian	Mbuti	0.0238	2.25	69359
Ust_Ishim	Ostuni1	Natufian	Mbuti	-0.054	-6.589	114196
Ust_Ishim	Vestonice13	Natufian	Mbuti	-0.0344	-2.869	40610
Ust_Ishim	Vestonice16	Natufian	Mbuti	-0.043	-6.312	224551
Ust_Ishim	Vestonice43	Natufian	Mbuti	-0.043	-3.708	46458
Vestonice13	ElMiron	Natufian	Mbuti	-0.0233	-1.625	35259
Vestonice13	Iron_Gates_HG	Natufian	Mbuti	-0.0357	-3.429	40716
Vestonice13	MA1.SG	Natufian	Mbuti	0.0141	0.913	30382
Vestonice13	Vestonice16	Natufian	Mbuti	0	0.001	37271
Vestonice16	ElMiron	Natufian	Mbuti	-0.0224	-2.872	183037
Vestonice16	Iron_Gates_HG	Natufian	Mbuti	-0.0357	-6.247	225038
Vestonice16	MA1.SG	Natufian	Mbuti	0.0044	0.543	165795
Vestonice16	Ostuni1	Natufian	Mbuti	-0.0171	-1.79	105091
Vestonice43	ElMiron	Natufian	Mbuti	0.0005	0.037	41876
Vestonice43	Iron_Gates_HG	Natufian	Mbuti	-0.0323	-3.274	46578
Vestonice43	MA1.SG	Natufian	Mbuti	0.0163	1.124	34677
Vestonice43	Vestonice16	Natufian	Mbuti	0.021	1.581	43647
Villabruna	Bichon.SG	Natufian	Mbuti	0.0135	1.715	254405
Villabruna	Bockstein_d	Natufian	Mbuti	0.015	1.394	82114
Villabruna	Chaudardes1	Natufian	Mbuti	0.0103	0.66	33402
Villabruna	EHG	Natufian	Mbuti	0.0364	5.749	249469
Villabruna	ElMiron	Natufian	Mbuti	0.0249	3.278	198440
Villabruna	Falkenstein	Natufian	Mbuti	0.0155	1.227	55735
Villabruna	GoyetQ116-1	Natufian	Mbuti	0.0295	3.761	211291
Villabruna	Iron_Gates_HG	Natufian	Mbuti	0.0035	0.664	254577
Villabruna	Karelia_HG.SG	Natufian	Mbuti	0.0405	5.624	224368
Villabruna	KK1.SG	Natufian	Mbuti	0.0285	4.199	254533
Villabruna	Kostenki14	Natufian	Mbuti	0.0458	6.341	239381
Villabruna	MA1.SG	Natufian	Mbuti	0.0405	5.229	187231
Villabruna	Oase1	Natufian	Mbuti	0.1067	9.609	67823
Villabruna	Ostuni1	Natufian	Mbuti	0.0261	2.855	112339
Villabruna	Ranchot88_d	Natufian	Mbuti	0.0069	0.868	190115
Villabruna	Rochedane	Natufian	Mbuti	0.003	0.263	64976
Villabruna	SATP.SG	Natufian	Mbuti	0.0375	4.901	177208
Villabruna	SHG	Natufian	Mbuti	0.0104	1.782	250924
Villabruna	Ust_Ishim	Natufian	Mbuti	0.0803	12.194	254026
Villabruna	Vestonice13	Natufian	Mbuti	0.0482	3.506	39889
Villabruna	Vestonice16	Natufian	Mbuti	0.041	5.57	216983
Villabruna	Vestonice43	Natufian	Mbuti	0.0379	2.776	45919
Villabruna	WHG	Natufian	Mbuti	0.006	0.976	254575
WHG	Bichon.SG	Natufian	Mbuti	0.0079	1.344	273514
WHG	EHG	Natufian	Mbuti	0.0308	6.125	265903
WHG	ElMiron	Natufian	Mbuti	0.0188	3.086	204226
WHG	GoyetQ116-1	Natufian	Mbuti	0.0293	4.441	220298
WHG	Iron_Gates_HG	Natufian	Mbuti	-0.004	-1.205	273670
WHG	KK1.SG	Natufian	Mbuti	0.0234	4.021	273665
WHG	Kostenki14	Natufian	Mbuti	0.0383	6.316	257950
WHG	MA1.SG	Natufian	Mbuti	0.0368	5.841	200735
WHG	Oase1	Natufian	Mbuti	0.101	10.712	69516
WHG	Ostuni1	Natufian	Mbuti	0.0267	3.539	114469
WHG	Ust_Ishim	Natufian	Mbuti	0.0747	13.277	273157
WHG	Vestonice13	Natufian	Mbuti	0.0456	3.98	40718
WHG	Vestonice16	Natufian	Mbuti	0.0346	5.581	225040
WHG	Vestonice43	Natufian	Mbuti	0.0324	2.983	46576
AfontovaGora2.SG	Bichon.SG	AHG	Altai.DG	-0.0253	-1.485	40592
AfontovaGora2.SG	EHG	AHG	Altai.DG	-0.0061	-0.384	39229
AfontovaGora2.SG	ElMiron	AHG	Altai.DG	-0.0016	-0.081	30174
AfontovaGora2.SG	GoyetQ116-1	AHG	Altai.DG	0.0256	1.346	32586
AfontovaGora2.SG	Iron_Gates_HG	AHG	Altai.DG	-0.0349	-2.685	40600
AfontovaGora2.SG	Karelia_HG.SG	AHG	Altai.DG	0.0045	0.247	35416
AfontovaGora2.SG	KK1.SG	AHG	Altai.DG	-0.0014	-0.089	40609
AfontovaGora2.SG	Kostenki14	AHG	Altai.DG	0.0165	0.975	38500
AfontovaGora2.SG	MA1.SG	AHG	Altai.DG	0.0467	2.23	30475
AfontovaGora2.SG	SHG	AHG	Altai.DG	-0.0201	-1.399	39658
AfontovaGora2.SG	Ust_Ishim	AHG	Altai.DG	0.0878	5.929	40511
AfontovaGora2.SG	Vestonice16	AHG	Altai.DG	0.0038	0.214	33257
AfontovaGora2.SG	Villabruna	AHG	Altai.DG	-0.0347	-2.018	37717
AfontovaGora2.SG	WHG	AHG	Altai.DG	-0.0404	-2.81	40610
AfontovaGora3	Bichon.SG	AHG	Altai.DG	-0.0643	-6.035	141491
AfontovaGora3	Bockstein_d	AHG	Altai.DG	-0.0574	-3.756	54810
AfontovaGora3	Brillenhohle	AHG	Altai.DG	-0.0421	-2.909	51701
AfontovaGora3	EHG	AHG	Altai.DG	-0.0466	-4.675	139589
AfontovaGora3	ElMiron	AHG	Altai.DG	-0.0273	-2.415	116881
AfontovaGora3	Falkenstein	AHG	Altai.DG	-0.0426	-2.294	33493
AfontovaGora3	GoyetQ116-1	AHG	Altai.DG	-0.0079	-0.702	120084
AfontovaGora3	GoyetQ-2	AHG	Altai.DG	-0.0301	-2.145	65418
AfontovaGora3	HohleFels49	AHG	Altai.DG	-0.0124	-0.982	79919
AfontovaGora3	Iron_Gates_HG	AHG	Altai.DG	-0.0693	-8.85	141578
AfontovaGora3	Karelia_HG.SG	AHG	Altai.DG	-0.0388	-3.46	124515
AfontovaGora3	KK1.SG	AHG	Altai.DG	-0.0395	-3.8	141557
AfontovaGora3	Kostenki14	AHG	Altai.DG	0.0049	0.433	129615
AfontovaGora3	MA1.SG	AHG	Altai.DG	-0.0098	-0.794	104427
AfontovaGora3	Oase1	AHG	Altai.DG	0.1446	7.979	41326
AfontovaGora3	Ostuni1	AHG	Altai.DG	-0.0525	-3.936	69812
AfontovaGora3	Ranchot88_d	AHG	Altai.DG	-0.0606	-5.408	108412
AfontovaGora3	Rochedane	AHG	Altai.DG	-0.0609	-3.472	37435
AfontovaGora3	SATP.SG	AHG	Altai.DG	-0.0373	-3.157	98298
AfontovaGora3	SHG	AHG	Altai.DG	-0.0636	-7.59	140224
AfontovaGora3	Ust_Ishim	AHG	Altai.DG	0.058	5.727	141264
AfontovaGora3	Vestonice16	AHG	Altai.DG	-0.0165	-1.55	125545
AfontovaGora3	Villabruna	AHG	Altai.DG	-0.0542	-5.179	136837
AfontovaGora3	WHG	AHG	Altai.DG	-0.0687	-8.122	141584
Bichon.SG	ElMiron	AHG	Altai.DG	0.0303	3.416	328243
Bichon.SG	GoyetQ116-1	AHG	Altai.DG	0.0502	5.661	351665
Bichon.SG	Iron_Gates_HG	AHG	Altai.DG	-0.0104	-1.778	469214
Bichon.SG	KK1.SG	AHG	Altai.DG	0.0242	3.211	469598
Bichon.SG	Kostenki12	AHG	Altai.DG	0.076	4.063	31713
Bichon.SG	Kostenki14	AHG	Altai.DG	0.0563	6.85	445761
Bichon.SG	MA1.SG	AHG	Altai.DG	0.0611	7.017	340914
Bichon.SG	Muierii2	AHG	Altai.DG	0.0338	1.923	44080
Bichon.SG	Oase1	AHG	Altai.DG	0.2075	15.729	105655
Bichon.SG	Ostuni1	AHG	Altai.DG	0.0292	2.781	175840
Bichon.SG	Paglicci133	AHG	Altai.DG	0.0638	3.527	34167
Bichon.SG	Pavlov1	AHG	Altai.DG	0.0389	2.006	32294
Bichon.SG	Ust_Ishim	AHG	Altai.DG	0.112	13.38	468715
Bichon.SG	Vestonice13	AHG	Altai.DG	0.0374	2.589	62277
Bichon.SG	Vestonice16	AHG	Altai.DG	0.0454	5.373	367834
Bichon.SG	Vestonice43	AHG	Altai.DG	0.0279	1.976	69981
Bockstein_d	Bichon.SG	AHG	Altai.DG	-0.0183	-1.622	129802
Bockstein_d	EHG	AHG	Altai.DG	0.0159	1.661	129540
Bockstein_d	ElMiron	AHG	Altai.DG	0.0263	2.244	112760
Bockstein_d	GoyetQ116-1	AHG	Altai.DG	0.0504	4.363	107846
Bockstein_d	Iron_Gates_HG	AHG	Altai.DG	-0.0181	-2.304	129889
Bockstein_d	KK1.SG	AHG	Altai.DG	0.0172	1.622	129873
Bockstein_d	Kostenki14	AHG	Altai.DG	0.0442	3.904	115535
Bockstein_d	MA1.SG	AHG	Altai.DG	0.0544	4.522	95703
Bockstein_d	Oase1	AHG	Altai.DG	0.1904	11.013	40330
Bockstein_d	Ostuni1	AHG	Altai.DG	0.0156	1.112	71165
Bockstein_d	Ust_Ishim	AHG	Altai.DG	0.1148	11.31	129584
Bockstein_d	Vestonice16	AHG	Altai.DG	0.029	2.458	119027
Bockstein_d	WHG	AHG	Altai.DG	-0.0213	-2.457	129890
Brillenhohle	Bichon.SG	AHG	Altai.DG	-0.019	-1.901	144731
Brillenhohle	Bockstein_d	AHG	Altai.DG	0.0082	0.519	50394
Brillenhohle	EHG	AHG	Altai.DG	-0.0001	-0.017	142165
Brillenhohle	ElMiron	AHG	Altai.DG	0.0123	1.152	115084
Brillenhohle	Falkenstein	AHG	Altai.DG	-0.0177	-0.943	33273
Brillenhohle	GoyetQ116-1	AHG	Altai.DG	0.0395	3.437	120196
Brillenhohle	Iron_Gates_HG	AHG	Altai.DG	-0.0267	-3.706	144829
Brillenhohle	Karelia_HG.SG	AHG	Altai.DG	-0.0014	-0.137	127761
Brillenhohle	KK1.SG	AHG	Altai.DG	0.0073	0.722	144818
Brillenhohle	Kostenki14	AHG	Altai.DG	0.0503	4.723	134900
Brillenhohle	MA1.SG	AHG	Altai.DG	0.0436	3.895	106558
Brillenhohle	Oase1	AHG	Altai.DG	0.1902	10.47	39070
Brillenhohle	Ostuni1	AHG	Altai.DG	0.0162	1.205	65062
Brillenhohle	Ranchot88_d	AHG	Altai.DG	-0.0109	-1.005	107291
Brillenhohle	Rochedane	AHG	Altai.DG	0.0082	0.461	35984
Brillenhohle	SATP.SG	AHG	Altai.DG	0.009	0.785	99969
Brillenhohle	SHG	AHG	Altai.DG	-0.0143	-1.838	142990
Brillenhohle	Ust_Ishim	AHG	Altai.DG	0.0973	10.12	144474
Brillenhohle	Vestonice16	AHG	Altai.DG	0.0142	1.368	125227
Brillenhohle	Villabruna	AHG	Altai.DG	-0.0044	-0.451	137974
Brillenhohle	WHG	AHG	Altai.DG	-0.0308	-3.843	144838
Chaudardes1	Bichon.SG	AHG	Altai.DG	-0.0072	-0.453	54207
Chaudardes1	EHG	AHG	Altai.DG	0.0186	1.338	52924
Chaudardes1	ElMiron	AHG	Altai.DG	0.024	1.389	41953
Chaudardes1	GoyetQ116-1	AHG	Altai.DG	0.0444	2.638	45257
Chaudardes1	Iron_Gates_HG	AHG	Altai.DG	-0.0093	-0.812	54239
Chaudardes1	KK1.SG	AHG	Altai.DG	0.0305	2.061	54240
Chaudardes1	Kostenki14	AHG	Altai.DG	0.0455	2.897	50695
Chaudardes1	MA1.SG	AHG	Altai.DG	0.0522	2.899	39857
Chaudardes1	Ust_Ishim	AHG	Altai.DG	0.1129	8.19	54146
Chaudardes1	Vestonice16	AHG	Altai.DG	0.0394	2.325	46051
Chaudardes1	WHG	AHG	Altai.DG	-0.0048	-0.364	54246
EHG	Bichon.SG	AHG	Altai.DG	-0.0202	-2.828	452631
EHG	ElMiron	AHG	Altai.DG	0.0023	0.299	323891
EHG	GoyetQ116-1	AHG	Altai.DG	0.0331	4.078	343952
EHG	Iron_Gates_HG	AHG	Altai.DG	-0.0292	-5.838	452816
EHG	KK1.SG	AHG	Altai.DG	0.0063	0.94	453011
EHG	Kostenki12	AHG	Altai.DG	0.0232	1.237	31301
EHG	Kostenki14	AHG	Altai.DG	0.0377	4.799	430259
EHG	MA1.SG	AHG	Altai.DG	0.0445	5.729	329288
EHG	Muierii2	AHG	Altai.DG	0.025	1.638	43602
EHG	Oase1	AHG	Altai.DG	0.1907	15.236	103966
EHG	Ostuni1	AHG	Altai.DG	0.0127	1.428	173857
EHG	Paglicci133	AHG	Altai.DG	0.0391	2.307	33379
EHG	Pavlov1	AHG	Altai.DG	0.0163	0.929	32071
EHG	Ust_Ishim	AHG	Altai.DG	0.0938	12.34	452161
EHG	Vestonice13	AHG	Altai.DG	0.0285	2.162	61522
EHG	Vestonice16	AHG	Altai.DG	0.0231	3.036	361967
EHG	Vestonice43	AHG	Altai.DG	0.0128	0.997	69321
ElMiron	AfontovaGora2.SG	AHG	Altai.DG	0.0016	0.081	30174
ElMiron	AfontovaGora3	AHG	Altai.DG	0.0273	2.415	116881
ElMiron	Bichon.SG	AHG	Altai.DG	-0.0303	-3.416	328243
ElMiron	Bockstein_d	AHG	Altai.DG	-0.0263	-2.244	112760
ElMiron	Brillenhohle	AHG	Altai.DG	-0.0123	-1.152	115084
ElMiron	Chaudardes1	AHG	Altai.DG	-0.024	-1.389	41953
ElMiron	EHG	AHG	Altai.DG	-0.0023	-0.299	323891
ElMiron	Falkenstein	AHG	Altai.DG	-0.0189	-1.372	72061
ElMiron	GoyetQ116-1	AHG	Altai.DG	0.0264	2.781	271243
ElMiron	GoyetQ-2	AHG	Altai.DG	0.0045	0.399	145100
ElMiron	HohleFels49	AHG	Altai.DG	0.0235	2.21	177899
ElMiron	HohleFels79	AHG	Altai.DG	0.0136	0.846	51609
ElMiron	Iron_Gates_HG	AHG	Altai.DG	-0.0345	-5.057	328491
ElMiron	Iron_Gates_HG	AHG	Altai.DG	-0.0345	-5.057	328491
ElMiron	Karelia_HG.SG	AHG	Altai.DG	-0.0028	-0.323	289665
ElMiron	KK1.SG	AHG	Altai.DG	0.0026	0.31	328467
ElMiron	Kostenki14	AHG	Altai.DG	0.033	3.643	307186
ElMiron	MA1.SG	AHG	Altai.DG	0.0318	3.377	240758
ElMiron	Muierii2	AHG	Altai.DG	0.0106	0.556	38024
ElMiron	Oase1	AHG	Altai.DG	0.1819	13.009	87643
ElMiron	Ostuni1	AHG	Altai.DG	-0.0026	-0.242	149820
ElMiron	Ranchot88_d	AHG	Altai.DG	-0.0223	-2.301	240796
ElMiron	Rochedane	AHG	Altai.DG	-0.0113	-0.864	80983
ElMiron	SATP.SG	AHG	Altai.DG	0.0074	0.797	227923
ElMiron	SHG	AHG	Altai.DG	-0.0232	-3.252	325050
ElMiron	Ust_Ishim	AHG	Altai.DG	0.0946	10.592	327783
ElMiron	Vestonice13	AHG	Altai.DG	0.0082	0.508	52822
ElMiron	Vestonice16	AHG	Altai.DG	0.0206	2.266	288763
ElMiron	Vestonice43	AHG	Altai.DG	0.0115	0.794	61818
ElMiron	Villabruna	AHG	Altai.DG	-0.0233	-2.579	314940
ElMiron	WHG	AHG	Altai.DG	-0.0338	-4.504	328524
Falkenstein	Bichon.SG	AHG	Altai.DG	-0.0156	-1.149	86531
Falkenstein	EHG	AHG	Altai.DG	0.0058	0.501	84984
Falkenstein	ElMiron	AHG	Altai.DG	0.0189	1.372	72061
Falkenstein	GoyetQ116-1	AHG	Altai.DG	0.0295	2.139	75683
Falkenstein	Iron_Gates_HG	AHG	Altai.DG	-0.0226	-2.409	86581
Falkenstein	KK1.SG	AHG	Altai.DG	0.0111	0.912	86569
Falkenstein	Kostenki14	AHG	Altai.DG	0.0414	3.093	78703
Falkenstein	MA1.SG	AHG	Altai.DG	0.0292	2.132	63930
Falkenstein	Ostuni1	AHG	Altai.DG	0.0295	1.704	42524
Falkenstein	Ust_Ishim	AHG	Altai.DG	0.097	8.086	86394
Falkenstein	Vestonice16	AHG	Altai.DG	0.0188	1.441	76895
Falkenstein	WHG	AHG	Altai.DG	-0.0226	-2.109	86589
GoyetQ116-1	ElMiron	AHG	Altai.DG	-0.0264	-2.781	271243
GoyetQ116-1	Iron_Gates_HG	AHG	Altai.DG	-0.0577	-8.07	351945
GoyetQ116-1	MA1.SG	AHG	Altai.DG	0.0036	0.357	258074
GoyetQ116-1	Muierii2	AHG	Altai.DG	-0.0238	-1.308	38146
GoyetQ116-1	Ostuni1	AHG	Altai.DG	-0.0244	-2.273	150309
GoyetQ116-1	Vestonice13	AHG	Altai.DG	-0.0118	-0.736	53605
GoyetQ116-1	Vestonice16	AHG	Altai.DG	-0.0109	-1.169	298043
GoyetQ116-1	Vestonice43	AHG	Altai.DG	-0.0234	-1.617	62411
GoyetQ-2	Bichon.SG	AHG	Altai.DG	-0.0421	-4.153	189344
GoyetQ-2	Bockstein_d	AHG	Altai.DG	-0.018	-1.198	59008
GoyetQ-2	Brillenhohle	AHG	Altai.DG	-0.0146	-0.999	65295
GoyetQ-2	EHG	AHG	Altai.DG	-0.0089	-1.043	184620
GoyetQ-2	ElMiron	AHG	Altai.DG	-0.0045	-0.399	145100
GoyetQ-2	Falkenstein	AHG	Altai.DG	-0.0284	-1.62	42370
GoyetQ-2	GoyetQ116-1	AHG	Altai.DG	0.0209	1.869	155771
GoyetQ-2	Iron_Gates_HG	AHG	Altai.DG	-0.0439	-5.649	189451
GoyetQ-2	Karelia_HG.SG	AHG	Altai.DG	-0.0102	-1.057	166559
GoyetQ-2	KK1.SG	AHG	Altai.DG	-0.0044	-0.476	189456
GoyetQ-2	Kostenki14	AHG	Altai.DG	0.0275	2.671	177702
GoyetQ-2	MA1.SG	AHG	Altai.DG	0.018	1.706	139291
GoyetQ-2	Oase1	AHG	Altai.DG	0.1686	10.286	49757
GoyetQ-2	Ostuni1	AHG	Altai.DG	-0.0005	-0.04	82130
GoyetQ-2	Ranchot88_d	AHG	Altai.DG	-0.0241	-2.146	139511
GoyetQ-2	Rochedane	AHG	Altai.DG	-0.0335	-2.05	47738
GoyetQ-2	SATP.SG	AHG	Altai.DG	-0.0017	-0.159	131747
GoyetQ-2	SHG	AHG	Altai.DG	-0.034	-4.348	185786
GoyetQ-2	Ust_Ishim	AHG	Altai.DG	0.0786	8.145	189065
GoyetQ-2	Vestonice16	AHG	Altai.DG	0.007	0.669	159187
GoyetQ-2	Vestonice43	AHG	Altai.DG	-0.0109	-0.578	33900
GoyetQ-2	Villabruna	AHG	Altai.DG	-0.0362	-3.621	178350
GoyetQ-2	WHG	AHG	Altai.DG	-0.0409	-4.825	189491
HohleFels49	Bichon.SG	AHG	Altai.DG	-0.0492	-5.113	226033
HohleFels49	Bockstein_d	AHG	Altai.DG	-0.0239	-1.8	79183
HohleFels49	Brillenhohle	AHG	Altai.DG	-0.0478	-3.612	79288
HohleFels49	EHG	AHG	Altai.DG	-0.0292	-3.425	222112
HohleFels49	ElMiron	AHG	Altai.DG	-0.0235	-2.21	177899
HohleFels49	Falkenstein	AHG	Altai.DG	-0.0469	-3.023	49606
HohleFels49	GoyetQ116-1	AHG	Altai.DG	0.0082	0.743	183853
HohleFels49	GoyetQ-2	AHG	Altai.DG	-0.0054	-0.392	99780
HohleFels49	Iron_Gates_HG	AHG	Altai.DG	-0.0554	-7.277	226166
HohleFels49	Karelia_HG.SG	AHG	Altai.DG	-0.0273	-2.914	199191
HohleFels49	KK1.SG	AHG	Altai.DG	-0.0173	-1.858	226156
HohleFels49	Kostenki14	AHG	Altai.DG	0.0141	1.387	211403
HohleFels49	MA1.SG	AHG	Altai.DG	0.0161	1.542	166381
HohleFels49	Oase1	AHG	Altai.DG	0.1484	9.344	60210
HohleFels49	Ostuni1	AHG	Altai.DG	-0.0186	-1.581	101225
HohleFels49	Ranchot88_d	AHG	Altai.DG	-0.0475	-4.322	162369
HohleFels49	Rochedane	AHG	Altai.DG	-0.0229	-1.557	55110
HohleFels49	SATP.SG	AHG	Altai.DG	-0.0099	-0.998	157581
HohleFels49	SHG	AHG	Altai.DG	-0.0448	-5.703	223364
HohleFels49	Ust_Ishim	AHG	Altai.DG	0.0758	7.897	225672
HohleFels49	Vestonice13	AHG	Altai.DG	0.0054	0.298	35973
HohleFels49	Vestonice16	AHG	Altai.DG	-0.0059	-0.58	193815
HohleFels49	Vestonice43	AHG	Altai.DG	-0.0043	-0.248	41459
HohleFels49	Villabruna	AHG	Altai.DG	-0.0389	-4.019	214797
HohleFels49	WHG	AHG	Altai.DG	-0.0583	-7.072	226194
HohleFels79	Bichon.SG	AHG	Altai.DG	-0.0309	-2.089	62562
HohleFels79	EHG	AHG	Altai.DG	-0.029	-2.238	61775
HohleFels79	ElMiron	AHG	Altai.DG	-0.0136	-0.846	51609
HohleFels79	GoyetQ116-1	AHG	Altai.DG	0.016	0.964	52534
HohleFels79	HohleFels49	AHG	Altai.DG	0.0366	1.787	36011
HohleFels79	Iron_Gates_HG	AHG	Altai.DG	-0.0444	-4.168	62591
HohleFels79	Karelia_HG.SG	AHG	Altai.DG	-0.0257	-1.819	55245
HohleFels79	KK1.SG	AHG	Altai.DG	-0.0014	-0.101	62590
HohleFels79	Kostenki14	AHG	Altai.DG	0.0362	2.364	57474
HohleFels79	MA1.SG	AHG	Altai.DG	0.0335	2.143	46238
HohleFels79	Ostuni1	AHG	Altai.DG	-0.0107	-0.54	30324
HohleFels79	Ranchot88_d	AHG	Altai.DG	-0.039	-2.424	47453
HohleFels79	SATP.SG	AHG	Altai.DG	-0.01	-0.624	43427
HohleFels79	SHG	AHG	Altai.DG	-0.0313	-2.762	62039
HohleFels79	Ust_Ishim	AHG	Altai.DG	0.0806	6.173	62451
HohleFels79	Vestonice16	AHG	Altai.DG	0.0151	0.976	55371
HohleFels79	Villabruna	AHG	Altai.DG	-0.0167	-1.164	60490
HohleFels79	WHG	AHG	Altai.DG	-0.056	-4.729	62598
Karelia_HG.SG	Bichon.SG	AHG	Altai.DG	-0.0192	-2.43	412110
Karelia_HG.SG	Bockstein_d	AHG	Altai.DG	-0.0173	-1.579	114397
Karelia_HG.SG	Chaudardes1	AHG	Altai.DG	-0.0315	-2.044	47757
Karelia_HG.SG	EHG	AHG	Altai.DG	0.0006	0.095	399030
Karelia_HG.SG	ElMiron	AHG	Altai.DG	0.0028	0.323	289665
Karelia_HG.SG	Falkenstein	AHG	Altai.DG	-0.0028	-0.207	76286
Karelia_HG.SG	GoyetQ116-1	AHG	Altai.DG	0.0331	3.696	310305
Karelia_HG.SG	Iron_Gates_HG	AHG	Altai.DG	-0.0304	-5.083	412132
Karelia_HG.SG	KK1.SG	AHG	Altai.DG	0.005	0.658	412453
Karelia_HG.SG	Kostenki14	AHG	Altai.DG	0.0345	4.063	390750
Karelia_HG.SG	MA1.SG	AHG	Altai.DG	0.0387	4.518	299850
Karelia_HG.SG	Muierii2	AHG	Altai.DG	0.0125	0.726	38806
Karelia_HG.SG	Oase1	AHG	Altai.DG	0.1842	13.961	92837
Karelia_HG.SG	Ostuni1	AHG	Altai.DG	0.0119	1.191	154881
Karelia_HG.SG	Paglicci133	AHG	Altai.DG	0.0456	2.38	30213
Karelia_HG.SG	Ranchot88_d	AHG	Altai.DG	-0.0125	-1.466	267223
Karelia_HG.SG	Rochedane	AHG	Altai.DG	-0.0172	-1.405	89665
Karelia_HG.SG	SATP.SG	AHG	Altai.DG	0.0122	1.488	288992
Karelia_HG.SG	Ust_Ishim	AHG	Altai.DG	0.0915	11.286	411661
Karelia_HG.SG	Vestonice13	AHG	Altai.DG	0.004	0.271	54880
Karelia_HG.SG	Vestonice16	AHG	Altai.DG	0.0216	2.58	324670
Karelia_HG.SG	Vestonice43	AHG	Altai.DG	0.0246	1.721	61857
Karelia_HG.SG	WHG	AHG	Altai.DG	-0.0281	-4.312	412501
KK1.SG	ElMiron	AHG	Altai.DG	-0.0026	-0.31	328467
KK1.SG	GoyetQ116-1	AHG	Altai.DG	0.0253	2.92	351904
KK1.SG	Iron_Gates_HG	AHG	Altai.DG	-0.0332	-5.656	469633
KK1.SG	Kostenki12	AHG	Altai.DG	0.0589	3.191	31732
KK1.SG	Kostenki14	AHG	Altai.DG	0.0308	3.81	446148
KK1.SG	MA1.SG	AHG	Altai.DG	0.0329	3.98	341166
KK1.SG	Muierii2	AHG	Altai.DG	0.0169	1.041	44098
KK1.SG	Oase1	AHG	Altai.DG	0.1822	14.099	105713
KK1.SG	Ostuni1	AHG	Altai.DG	0.0067	0.682	175917
KK1.SG	Paglicci133	AHG	Altai.DG	0.0319	1.822	34183
KK1.SG	Pavlov1	AHG	Altai.DG	0.0281	1.485	32312
KK1.SG	Ust_Ishim	AHG	Altai.DG	0.0888	10.897	469137
KK1.SG	Vestonice13	AHG	Altai.DG	0.0203	1.465	62307
KK1.SG	Vestonice16	AHG	Altai.DG	0.0178	2.191	368092
KK1.SG	Vestonice43	AHG	Altai.DG	0.0131	0.975	70011
Kostenki12	Iron_Gates_HG	AHG	Altai.DG	-0.069	-4.669	31727
Kostenki14	ElMiron	AHG	Altai.DG	-0.033	-3.643	307186
Kostenki14	GoyetQ116-1	AHG	Altai.DG	-0.0052	-0.573	330916
Kostenki14	Iron_Gates_HG	AHG	Altai.DG	-0.0648	-9.67	445888
Kostenki14	MA1.SG	AHG	Altai.DG	0.0033	0.353	323719
Kostenki14	Muierii2	AHG	Altai.DG	-0.03	-1.807	39623
Kostenki14	Ostuni1	AHG	Altai.DG	-0.0385	-3.649	159574
Kostenki14	Paglicci133	AHG	Altai.DG	-0.0139	-0.756	32011
Kostenki14	Vestonice13	AHG	Altai.DG	-0.0159	-1.07	56525
Kostenki14	Vestonice16	AHG	Altai.DG	-0.014	-1.567	346709
Kostenki14	Vestonice43	AHG	Altai.DG	-0.0289	-2.052	60469
MA1.SG	ElMiron	AHG	Altai.DG	-0.0318	-3.377	240758
MA1.SG	Iron_Gates_HG	AHG	Altai.DG	-0.0685	-10.152	340927
Muierii2	ElMiron	AHG	Altai.DG	-0.0106	-0.556	38024
Muierii2	Iron_Gates_HG	AHG	Altai.DG	-0.0465	-3.52	44106
Muierii2	MA1.SG	AHG	Altai.DG	0.0255	1.431	32714
Muierii2	Vestonice16	AHG	Altai.DG	-0.0137	-0.786	40203
Oase1	ElMiron	AHG	Altai.DG	-0.1819	-13.009	87643
Oase1	GoyetQ116-1	AHG	Altai.DG	-0.1605	-11.643	90569
Oase1	Iron_Gates_HG	AHG	Altai.DG	-0.2109	-19.167	105723
Oase1	Kostenki14	AHG	Altai.DG	-0.1505	-10.896	96278
Oase1	MA1.SG	AHG	Altai.DG	-0.1534	-10.528	78200
Oase1	Ostuni1	AHG	Altai.DG	-0.1874	-11.556	52688
Oase1	Vestonice16	AHG	Altai.DG	-0.1654	-12.187	93752
Ostuni1	ElMiron	AHG	Altai.DG	0.0026	0.242	149820
Ostuni1	Iron_Gates_HG	AHG	Altai.DG	-0.0373	-4.771	175931
Ostuni1	MA1.SG	AHG	Altai.DG	0.018	1.609	129526
Paglicci133	Iron_Gates_HG	AHG	Altai.DG	-0.0625	-4.495	34187
Pavlov1	Iron_Gates_HG	AHG	Altai.DG	-0.0661	-4.481	32320
Ranchot88_d	Bichon.SG	AHG	Altai.DG	-0.0125	-1.346	302727
Ranchot88_d	Bockstein_d	AHG	Altai.DG	0.0043	0.338	97264
Ranchot88_d	Chaudardes1	AHG	Altai.DG	-0.0184	-0.999	40627
Ranchot88_d	EHG	AHG	Altai.DG	0.0139	1.856	296779
Ranchot88_d	ElMiron	AHG	Altai.DG	0.0223	2.301	240796
Ranchot88_d	Falkenstein	AHG	Altai.DG	0.0024	0.163	69355
Ranchot88_d	GoyetQ116-1	AHG	Altai.DG	0.043	4.656	259100
Ranchot88_d	Iron_Gates_HG	AHG	Altai.DG	-0.0188	-2.806	302960
Ranchot88_d	KK1.SG	AHG	Altai.DG	0.0162	1.948	302906
Ranchot88_d	Kostenki14	AHG	Altai.DG	0.0495	5.373	282872
Ranchot88_d	MA1.SG	AHG	Altai.DG	0.0517	5.447	223152
Ranchot88_d	Muierii2	AHG	Altai.DG	0.032	1.705	34984
Ranchot88_d	Oase1	AHG	Altai.DG	0.2091	14.81	82274
Ranchot88_d	Ostuni1	AHG	Altai.DG	0.0247	2.234	136397
Ranchot88_d	Ust_Ishim	AHG	Altai.DG	0.1048	11.409	302240
Ranchot88_d	Vestonice13	AHG	Altai.DG	0.035	2.221	48639
Ranchot88_d	Vestonice16	AHG	Altai.DG	0.0311	3.376	261894
Ranchot88_d	Vestonice43	AHG	Altai.DG	0.0342	2.218	57434
Ranchot88_d	WHG	AHG	Altai.DG	-0.0182	-2.512	302954
Rochedane	Bichon.SG	AHG	Altai.DG	-0.02	-1.559	101612
Rochedane	Bockstein_d	AHG	Altai.DG	-0.0327	-1.603	33205
Rochedane	EHG	AHG	Altai.DG	0.0136	1.221	99603
Rochedane	ElMiron	AHG	Altai.DG	0.0113	0.864	80983
Rochedane	GoyetQ116-1	AHG	Altai.DG	0.0364	2.716	86912
Rochedane	Iron_Gates_HG	AHG	Altai.DG	-0.017	-1.862	101686
Rochedane	KK1.SG	AHG	Altai.DG	0.003	0.248	101672
Rochedane	Kostenki14	AHG	Altai.DG	0.0417	3.397	94309
Rochedane	MA1.SG	AHG	Altai.DG	0.044	3.205	74738
Rochedane	Ostuni1	AHG	Altai.DG	0.0006	0.035	47057
Rochedane	Ranchot88_d	AHG	Altai.DG	0.0061	0.444	79351
Rochedane	Ust_Ishim	AHG	Altai.DG	0.1	8.971	101424
Rochedane	Vestonice16	AHG	Altai.DG	0.0346	2.726	88183
Rochedane	WHG	AHG	Altai.DG	-0.0189	-1.878	101683
SATP.SG	Bichon.SG	AHG	Altai.DG	-0.0302	-3.705	327614
SATP.SG	Bockstein_d	AHG	Altai.DG	-0.0276	-2.327	90106
SATP.SG	Chaudardes1	AHG	Altai.DG	-0.0213	-1.273	37300
SATP.SG	EHG	AHG	Altai.DG	-0.0162	-2.256	316156
SATP.SG	ElMiron	AHG	Altai.DG	-0.0074	-0.797	227923
SATP.SG	Falkenstein	AHG	Altai.DG	-0.0159	-1.092	59355
SATP.SG	GoyetQ116-1	AHG	Altai.DG	0.0175	1.828	243878
SATP.SG	Iron_Gates_HG	AHG	Altai.DG	-0.0409	-6.188	327587
SATP.SG	KK1.SG	AHG	Altai.DG	-0.0086	-1.037	327878
SATP.SG	Kostenki14	AHG	Altai.DG	0.0278	3.162	310932
SATP.SG	MA1.SG	AHG	Altai.DG	0.0283	3.17	237975
SATP.SG	Muierii2	AHG	Altai.DG	0.0096	0.507	30426
SATP.SG	Oase1	AHG	Altai.DG	0.196	13.57	73168
SATP.SG	Ostuni1	AHG	Altai.DG	0	-0.003	122265
SATP.SG	Ranchot88_d	AHG	Altai.DG	-0.0171	-1.783	209028
SATP.SG	Rochedane	AHG	Altai.DG	-0.0139	-1.077	70543
SATP.SG	Ust_Ishim	AHG	Altai.DG	0.0802	9.407	327226
SATP.SG	Vestonice13	AHG	Altai.DG	-0.0125	-0.771	43183
SATP.SG	Vestonice16	AHG	Altai.DG	0.0097	1.07	256051
SATP.SG	Vestonice43	AHG	Altai.DG	-0.0134	-0.837	48190
SATP.SG	WHG	AHG	Altai.DG	-0.0376	-5.348	327904
SHG	Bichon.SG	AHG	Altai.DG	-0.0009	-0.135	455479
SHG	Bockstein_d	AHG	Altai.DG	0.004	0.467	129784
SHG	Chaudardes1	AHG	Altai.DG	-0.0034	-0.275	53242
SHG	EHG	AHG	Altai.DG	0.0196	3.667	443393
SHG	ElMiron	AHG	Altai.DG	0.0232	3.252	325050
SHG	Falkenstein	AHG	Altai.DG	0.0138	1.387	85482
SHG	GoyetQ116-1	AHG	Altai.DG	0.0488	6.485	345815
SHG	Iron_Gates_HG	AHG	Altai.DG	-0.0104	-3.19	455703
SHG	Karelia_HG.SG	AHG	Altai.DG	0.0215	3.357	400744
SHG	KK1.SG	AHG	Altai.DG	0.0242	3.901	455855
SHG	Kostenki12	AHG	Altai.DG	0.055	3.551	31404
SHG	Kostenki14	AHG	Altai.DG	0.0547	7.798	433032
SHG	MA1.SG	AHG	Altai.DG	0.0628	8.615	331339
SHG	Muierii2	AHG	Altai.DG	0.0368	2.624	43729
SHG	Oase1	AHG	Altai.DG	0.203	17.788	104419
SHG	Ostuni1	AHG	Altai.DG	0.0251	3.107	174470
SHG	Paglicci133	AHG	Altai.DG	0.0505	3.43	33536
SHG	Pavlov1	AHG	Altai.DG	0.0619	3.977	32168
SHG	Ranchot88_d	AHG	Altai.DG	0.0076	1.049	298149
SHG	Rochedane	AHG	Altai.DG	0.0127	1.329	100080
SHG	SATP.SG	AHG	Altai.DG	0.0326	4.753	318105
SHG	Ust_Ishim	AHG	Altai.DG	0.1121	15.786	454985
SHG	Vestonice13	AHG	Altai.DG	0.041	3.491	61728
SHG	Vestonice16	AHG	Altai.DG	0.0431	6.07	363363
SHG	Vestonice43	AHG	Altai.DG	0.0307	2.842	69546
SHG	WHG	AHG	Altai.DG	-0.008	-1.811	455933
Ust_Ishim	ElMiron	AHG	Altai.DG	-0.0946	-10.592	327783
Ust_Ishim	GoyetQ116-1	AHG	Altai.DG	-0.0655	-6.88	351142
Ust_Ishim	Iron_Gates_HG	AHG	Altai.DG	-0.1197	-17.43	468756
Ust_Ishim	Kostenki12	AHG	Altai.DG	-0.0407	-2.392	31660
Ust_Ishim	Kostenki14	AHG	Altai.DG	-0.0588	-6.512	445318
Ust_Ishim	MA1.SG	AHG	Altai.DG	-0.0576	-6.528	340536
Ust_Ishim	Muierii2	AHG	Altai.DG	-0.0862	-5.874	44005
Ust_Ishim	Oase1	AHG	Altai.DG	0.0963	7.097	105490
Ust_Ishim	Ostuni1	AHG	Altai.DG	-0.0885	-8.891	175543
Ust_Ishim	Paglicci133	AHG	Altai.DG	-0.052	-3.058	34123
Ust_Ishim	Pavlov1	AHG	Altai.DG	-0.0603	-3.449	32246
Ust_Ishim	Vestonice13	AHG	Altai.DG	-0.0664	-5.016	62157
Ust_Ishim	Vestonice16	AHG	Altai.DG	-0.075	-8.223	367348
Ust_Ishim	Vestonice43	AHG	Altai.DG	-0.0889	-7.082	69855
Vestonice13	ElMiron	AHG	Altai.DG	-0.0082	-0.508	52822
Vestonice13	Iron_Gates_HG	AHG	Altai.DG	-0.0457	-4.054	62316
Vestonice13	MA1.SG	AHG	Altai.DG	0.0392	2.496	46102
Vestonice13	Ostuni1	AHG	Altai.DG	-0.0372	-1.916	32283
Vestonice13	Vestonice16	AHG	Altai.DG	-0.0051	-0.313	56197
Vestonice16	ElMiron	AHG	Altai.DG	-0.0206	-2.266	288763
Vestonice16	Iron_Gates_HG	AHG	Altai.DG	-0.0516	-7.732	368092
Vestonice16	MA1.SG	AHG	Altai.DG	0.0159	1.698	269063
Vestonice16	Ostuni1	AHG	Altai.DG	-0.017	-1.627	159370
Vestonice43	ElMiron	AHG	Altai.DG	-0.0115	-0.794	61818
Vestonice43	Iron_Gates_HG	AHG	Altai.DG	-0.0427	-4.077	70022
Vestonice43	MA1.SG	AHG	Altai.DG	0.0116	0.725	51833
Vestonice43	Ostuni1	AHG	Altai.DG	-0.0042	-0.234	38700
Vestonice43	Vestonice16	AHG	Altai.DG	-0.0036	-0.249	64828
Villabruna	Bichon.SG	AHG	Altai.DG	-0.0066	-0.795	420677
Villabruna	Bockstein_d	AHG	Altai.DG	-0.0012	-0.106	127654
Villabruna	Chaudardes1	AHG	Altai.DG	-0.002	-0.124	51150
Villabruna	EHG	AHG	Altai.DG	0.0128	1.695	411576
Villabruna	ElMiron	AHG	Altai.DG	0.0233	2.579	314940
Villabruna	Falkenstein	AHG	Altai.DG	0.0052	0.382	83418
Villabruna	GoyetQ116-1	AHG	Altai.DG	0.0481	5.473	332392
Villabruna	Iron_Gates_HG	AHG	Altai.DG	-0.0155	-2.572	421000
Villabruna	Karelia_HG.SG	AHG	Altai.DG	0.017	1.999	370045
Villabruna	KK1.SG	AHG	Altai.DG	0.018	2.259	420999
Villabruna	Kostenki12	AHG	Altai.DG	0.0322	1.678	30416
Villabruna	Kostenki14	AHG	Altai.DG	0.0522	6.128	399289
Villabruna	MA1.SG	AHG	Altai.DG	0.0555	6.219	307272
Villabruna	Muierii2	AHG	Altai.DG	0.0239	1.37	42984
Villabruna	Oase1	AHG	Altai.DG	0.2049	16.181	102160
Villabruna	Ostuni1	AHG	Altai.DG	0.02	1.972	171189
Villabruna	Paglicci133	AHG	Altai.DG	0.0374	1.97	32112
Villabruna	Pavlov1	AHG	Altai.DG	0.0314	1.59	31607
Villabruna	Ranchot88_d	AHG	Altai.DG	0.0046	0.51	289898
Villabruna	Rochedane	AHG	Altai.DG	0.0076	0.595	97254
Villabruna	SATP.SG	AHG	Altai.DG	0.0214	2.481	292872
Villabruna	SHG	AHG	Altai.DG	-0.0061	-0.927	413973
Villabruna	Ust_Ishim	AHG	Altai.DG	0.1077	12.63	420155
Villabruna	Vestonice13	AHG	Altai.DG	0.0331	2.287	60524
Villabruna	Vestonice16	AHG	Altai.DG	0.0373	4.286	349079
Villabruna	Vestonice43	AHG	Altai.DG	0.0168	1.202	68519
Villabruna	WHG	AHG	Altai.DG	-0.0144	-2.181	421064
WHG	Bichon.SG	AHG	Altai.DG	0.0077	1.182	469675
WHG	EHG	AHG	Altai.DG	0.0261	4.745	453094
WHG	ElMiron	AHG	Altai.DG	0.0338	4.504	328524
WHG	GoyetQ116-1	AHG	Altai.DG	0.0569	7.325	351959
WHG	Iron_Gates_HG	AHG	Altai.DG	-0.0031	-0.852	469719
WHG	KK1.SG	AHG	Altai.DG	0.0304	4.802	470098
WHG	Kostenki12	AHG	Altai.DG	0.0666	4.062	31737
WHG	Kostenki14	AHG	Altai.DG	0.0621	8.544	446234
WHG	MA1.SG	AHG	Altai.DG	0.0656	8.73	341213
WHG	Muierii2	AHG	Altai.DG	0.0488	3.385	44104
WHG	Oase1	AHG	Altai.DG	0.2182	18.978	105727
WHG	Ostuni1	AHG	Altai.DG	0.0375	4.332	175946
WHG	Paglicci133	AHG	Altai.DG	0.0615	4.042	34192
WHG	Pavlov1	AHG	Altai.DG	0.0734	4.511	32319
WHG	Ust_Ishim	AHG	Altai.DG	0.1177	16.026	469224
WHG	Vestonice13	AHG	Altai.DG	0.0531	4.434	62319
WHG	Vestonice16	AHG	Altai.DG	0.0502	7.064	368165
WHG	Vestonice43	AHG	Altai.DG	0.0439	3.778	70023
AfontovaGora3	Bichon.SG	Natufian	Altai.DG	-0.0486	-4.158	92324
AfontovaGora3	Bockstein_d	Natufian	Altai.DG	-0.0433	-2.53	37498
AfontovaGora3	Brillenhohle	Natufian	Altai.DG	-0.0384	-2.15	34828
AfontovaGora3	EHG	Natufian	Altai.DG	-0.0425	-3.724	91181
AfontovaGora3	ElMiron	Natufian	Altai.DG	-0.0393	-3.044	78273
AfontovaGora3	GoyetQ116-1	Natufian	Altai.DG	-0.0162	-1.287	80955
AfontovaGora3	GoyetQ-2	Natufian	Altai.DG	-0.0402	-2.511	44922
AfontovaGora3	HohleFels49	Natufian	Altai.DG	-0.0273	-1.912	53696
AfontovaGora3	Iron_Gates_HG	Natufian	Altai.DG	-0.0597	-6.454	92370
AfontovaGora3	Karelia_HG.SG	Natufian	Altai.DG	-0.0449	-3.493	81522
AfontovaGora3	KK1.SG	Natufian	Altai.DG	-0.0491	-3.963	92347
AfontovaGora3	Kostenki14	Natufian	Altai.DG	-0.0068	-0.549	83722
AfontovaGora3	MA1.SG	Natufian	Altai.DG	-0.0236	-1.632	68655
AfontovaGora3	Ostuni1	Natufian	Altai.DG	-0.0481	-3.153	48356
AfontovaGora3	Ranchot88_d	Natufian	Altai.DG	-0.0446	-3.56	74709
AfontovaGora3	SATP.SG	Natufian	Altai.DG	-0.0497	-3.533	64087
AfontovaGora3	SHG	Natufian	Altai.DG	-0.0588	-6.036	91606
AfontovaGora3	Ust_Ishim	Natufian	Altai.DG	0.0328	2.901	92150
AfontovaGora3	Vestonice16	Natufian	Altai.DG	-0.017	-1.34	83303
AfontovaGora3	Villabruna	Natufian	Altai.DG	-0.0511	-4.391	90181
AfontovaGora3	WHG	Natufian	Altai.DG	-0.0625	-6.412	92370
Bichon.SG	ElMiron	Natufian	Altai.DG	0.0202	2.106	204047
Bichon.SG	GoyetQ116-1	Natufian	Altai.DG	0.0358	3.661	220118
Bichon.SG	Iron_Gates_HG	Natufian	Altai.DG	-0.0093	-1.423	273402
Bichon.SG	KK1.SG	Natufian	Altai.DG	0.0114	1.357	273406
Bichon.SG	Kostenki14	Natufian	Altai.DG	0.0395	4.469	257698
Bichon.SG	MA1.SG	Natufian	Altai.DG	0.0385	4.14	200568
Bichon.SG	Oase1	Natufian	Altai.DG	0.1822	12.467	69466
Bichon.SG	Ostuni1	Natufian	Altai.DG	0.0252	2.17	114385
Bichon.SG	Ust_Ishim	Natufian	Altai.DG	0.0824	9.755	272890
Bichon.SG	Vestonice13	Natufian	Altai.DG	0.0522	2.996	40683
Bichon.SG	Vestonice16	Natufian	Altai.DG	0.0366	4.064	224836
Bichon.SG	Vestonice43	Natufian	Altai.DG	0.024	1.464	46546
Bockstein_d	Bichon.SG	Natufian	Altai.DG	-0.0039	-0.284	82970
Bockstein_d	EHG	Natufian	Altai.DG	0.0269	2.494	82853
Bockstein_d	ElMiron	Natufian	Altai.DG	0.0225	1.692	73725
Bockstein_d	GoyetQ116-1	Natufian	Altai.DG	0.0414	3.022	71091
Bockstein_d	Iron_Gates_HG	Natufian	Altai.DG	-0.0097	-1.03	83009
Bockstein_d	KK1.SG	Natufian	Altai.DG	0.0261	2.048	83000
Bockstein_d	Kostenki14	Natufian	Altai.DG	0.0505	3.861	72518
Bockstein_d	MA1.SG	Natufian	Altai.DG	0.057	3.988	61563
Bockstein_d	Ostuni1	Natufian	Altai.DG	0.0242	1.528	48313
Bockstein_d	Ust_Ishim	Natufian	Altai.DG	0.0865	7.503	82806
Bockstein_d	Vestonice16	Natufian	Altai.DG	0.0376	2.827	77143
Bockstein_d	WHG	Natufian	Altai.DG	-0.0083	-0.812	83010
Brillenhohle	Bichon.SG	Natufian	Altai.DG	-0.0013	-0.112	90528
Brillenhohle	Bockstein_d	Natufian	Altai.DG	0.0011	0.057	33292
Brillenhohle	EHG	Natufian	Altai.DG	0.0091	0.87	89142
Brillenhohle	ElMiron	Natufian	Altai.DG	0.0255	1.918	74603
Brillenhohle	GoyetQ116-1	Natufian	Altai.DG	0.0316	2.406	78259
Brillenhohle	Iron_Gates_HG	Natufian	Altai.DG	-0.0174	-1.98	90586
Brillenhohle	Karelia_HG.SG	Natufian	Altai.DG	0.0132	1.088	80062
Brillenhohle	KK1.SG	Natufian	Altai.DG	0.0084	0.754	90568
Brillenhohle	Kostenki14	Natufian	Altai.DG	0.0356	2.912	83537
Brillenhohle	MA1.SG	Natufian	Altai.DG	0.0374	2.831	67041
Brillenhohle	Ostuni1	Natufian	Altai.DG	0.0128	0.762	43683
Brillenhohle	Ranchot88_d	Natufian	Altai.DG	-0.0008	-0.063	71645
Brillenhohle	SATP.SG	Natufian	Altai.DG	0.0096	0.728	62692
Brillenhohle	SHG	Natufian	Altai.DG	-0.0129	-1.359	89619
Brillenhohle	Ust_Ishim	Natufian	Altai.DG	0.068	5.899	90366
Brillenhohle	Vestonice16	Natufian	Altai.DG	0.0303	2.405	80137
Brillenhohle	Villabruna	Natufian	Altai.DG	-0.0053	-0.445	87574
Brillenhohle	WHG	Natufian	Altai.DG	-0.0253	-2.58	90581
Chaudardes1	Bichon.SG	Natufian	Altai.DG	0.0245	1.326	34818
Chaudardes1	EHG	Natufian	Altai.DG	0.0589	3.694	34103
Chaudardes1	GoyetQ116-1	Natufian	Altai.DG	0.0578	3.045	30154
Chaudardes1	Iron_Gates_HG	Natufian	Altai.DG	0.0144	1.061	34835
Chaudardes1	KK1.SG	Natufian	Altai.DG	0.0317	1.86	34834
Chaudardes1	Kostenki14	Natufian	Altai.DG	0.0743	4.103	32308
Chaudardes1	Ust_Ishim	Natufian	Altai.DG	0.1014	6.466	34772
Chaudardes1	Vestonice16	Natufian	Altai.DG	0.0327	1.711	30384
Chaudardes1	WHG	Natufian	Altai.DG	0.0269	1.761	34838
EHG	Bichon.SG	Natufian	Altai.DG	-0.0203	-2.624	265654
EHG	ElMiron	Natufian	Altai.DG	-0.0067	-0.815	201545
EHG	GoyetQ116-1	Natufian	Altai.DG	0.0129	1.435	215899
EHG	Iron_Gates_HG	Natufian	Altai.DG	-0.029	-5.455	265822
EHG	KK1.SG	Natufian	Altai.DG	-0.0076	-1.023	265793
EHG	Kostenki14	Natufian	Altai.DG	0.0198	2.479	250374
EHG	MA1.SG	Natufian	Altai.DG	0.0163	1.912	195124
EHG	Oase1	Natufian	Altai.DG	0.1549	10.902	68525
EHG	Ostuni1	Natufian	Altai.DG	0.003	0.302	113203
EHG	Ust_Ishim	Natufian	Altai.DG	0.0633	7.981	265290
EHG	Vestonice13	Natufian	Altai.DG	0.0418	2.65	40258
EHG	Vestonice16	Natufian	Altai.DG	0.0168	2.023	221635
EHG	Vestonice43	Natufian	Altai.DG	0.007	0.478	46153
ElMiron	AfontovaGora3	Natufian	Altai.DG	0.0393	3.044	78273
ElMiron	Bichon.SG	Natufian	Altai.DG	-0.0202	-2.106	204047
ElMiron	Bockstein_d	Natufian	Altai.DG	-0.0225	-1.692	73725
ElMiron	Brillenhohle	Natufian	Altai.DG	-0.0255	-1.918	74603
ElMiron	EHG	Natufian	Altai.DG	0.0067	0.815	201545
ElMiron	Falkenstein	Natufian	Altai.DG	-0.0054	-0.326	48828
ElMiron	GoyetQ116-1	Natufian	Altai.DG	0.0119	1.177	175710
ElMiron	GoyetQ-2	Natufian	Altai.DG	0.0043	0.347	95762
ElMiron	HohleFels49	Natufian	Altai.DG	0.0069	0.598	114546
ElMiron	HohleFels79	Natufian	Altai.DG	0.0143	0.726	33667
ElMiron	Iron_Gates_HG	Natufian	Altai.DG	-0.024	-3.378	204177
ElMiron	Iron_Gates_HG	Natufian	Altai.DG	-0.024	-3.378	204177
ElMiron	Karelia_HG.SG	Natufian	Altai.DG	0.008	0.86	180360
ElMiron	KK1.SG	Natufian	Altai.DG	-0.0033	-0.37	204136
ElMiron	Kostenki14	Natufian	Altai.DG	0.0218	2.281	189168
ElMiron	MA1.SG	Natufian	Altai.DG	0.0212	2.081	150736
ElMiron	Oase1	Natufian	Altai.DG	0.1514	9.741	59128
ElMiron	Ostuni1	Natufian	Altai.DG	0.0026	0.209	99627
ElMiron	Ranchot88_d	Natufian	Altai.DG	-0.0144	-1.401	160326
ElMiron	Rochedane	Natufian	Altai.DG	-0.013	-0.863	55023
ElMiron	SATP.SG	Natufian	Altai.DG	-0.0005	-0.052	141766
ElMiron	SHG	Natufian	Altai.DG	-0.0199	-2.665	202310
ElMiron	Ust_Ishim	Natufian	Altai.DG	0.0704	7.538	203718
ElMiron	Vestonice13	Natufian	Altai.DG	0.0237	1.312	35245
ElMiron	Vestonice16	Natufian	Altai.DG	0.025	2.534	182990
ElMiron	Vestonice43	Natufian	Altai.DG	-0.0011	-0.063	41867
ElMiron	Villabruna	Natufian	Altai.DG	-0.0241	-2.501	198392
ElMiron	WHG	Natufian	Altai.DG	-0.029	-3.688	204177
Falkenstein	Bichon.SG	Natufian	Altai.DG	-0.021	-1.286	57143
Falkenstein	EHG	Natufian	Altai.DG	0.0061	0.471	56294
Falkenstein	ElMiron	Natufian	Altai.DG	0.0054	0.326	48828
Falkenstein	GoyetQ116-1	Natufian	Altai.DG	0.0193	1.29	51360
Falkenstein	Iron_Gates_HG	Natufian	Altai.DG	-0.0342	-3.185	57174
Falkenstein	KK1.SG	Natufian	Altai.DG	0.0013	0.096	57165
Falkenstein	Kostenki14	Natufian	Altai.DG	0.0397	2.836	51419
Falkenstein	MA1.SG	Natufian	Altai.DG	0.0198	1.225	42484
Falkenstein	Ust_Ishim	Natufian	Altai.DG	0.0655	5.099	57048
Falkenstein	Vestonice16	Natufian	Altai.DG	0.0157	1.056	51727
Falkenstein	WHG	Natufian	Altai.DG	-0.0416	-3.463	57174
GoyetQ116-1	ElMiron	Natufian	Altai.DG	-0.0119	-1.177	175710
GoyetQ116-1	Iron_Gates_HG	Natufian	Altai.DG	-0.0399	-5.008	220255
GoyetQ116-1	MA1.SG	Natufian	Altai.DG	-0.0016	-0.141	162581
GoyetQ116-1	Ostuni1	Natufian	Altai.DG	-0.0127	-1.059	100774
GoyetQ116-1	Vestonice13	Natufian	Altai.DG	-0.0008	-0.046	36170
GoyetQ116-1	Vestonice16	Natufian	Altai.DG	-0.0011	-0.106	190987
GoyetQ116-1	Vestonice43	Natufian	Altai.DG	-0.0155	-0.891	42487
GoyetQ-2	Bichon.SG	Natufian	Altai.DG	-0.0293	-2.643	120182
GoyetQ-2	Bockstein_d	Natufian	Altai.DG	-0.017	-0.969	39369
GoyetQ-2	Brillenhohle	Natufian	Altai.DG	-0.047	-2.677	42996
GoyetQ-2	EHG	Natufian	Altai.DG	0.0047	0.504	117554
GoyetQ-2	ElMiron	Natufian	Altai.DG	-0.0043	-0.347	95762
GoyetQ-2	GoyetQ116-1	Natufian	Altai.DG	0.0122	0.967	102838
GoyetQ-2	Iron_Gates_HG	Natufian	Altai.DG	-0.0318	-3.807	120248
GoyetQ-2	Karelia_HG.SG	Natufian	Altai.DG	0.0035	0.329	106008
GoyetQ-2	KK1.SG	Natufian	Altai.DG	-0.0117	-1.143	120221
GoyetQ-2	Kostenki14	Natufian	Altai.DG	0.0128	1.08	111867
GoyetQ-2	MA1.SG	Natufian	Altai.DG	0.0172	1.431	88980
GoyetQ-2	Oase1	Natufian	Altai.DG	0.1501	7.973	34232
GoyetQ-2	Ostuni1	Natufian	Altai.DG	-0.0122	-0.797	56109
GoyetQ-2	Ranchot88_d	Natufian	Altai.DG	-0.0076	-0.609	94467
GoyetQ-2	Rochedane	Natufian	Altai.DG	-0.0343	-1.757	32872
GoyetQ-2	SATP.SG	Natufian	Altai.DG	-0.007	-0.603	83674
GoyetQ-2	SHG	Natufian	Altai.DG	-0.0272	-3.018	118324
GoyetQ-2	Ust_Ishim	Natufian	Altai.DG	0.0568	5.529	119975
GoyetQ-2	Vestonice16	Natufian	Altai.DG	0.0099	0.859	103742
GoyetQ-2	Villabruna	Natufian	Altai.DG	-0.034	-3.059	115175
GoyetQ-2	WHG	Natufian	Altai.DG	-0.0347	-3.763	120245
HohleFels49	Bichon.SG	Natufian	Altai.DG	-0.0342	-3.268	139925
HohleFels49	Bockstein_d	Natufian	Altai.DG	-0.0088	-0.565	52180
HohleFels49	Brillenhohle	Natufian	Altai.DG	-0.0313	-1.914	51340
HohleFels49	EHG	Natufian	Altai.DG	-0.0125	-1.356	137822
HohleFels49	ElMiron	Natufian	Altai.DG	-0.0069	-0.598	114546
HohleFels49	Falkenstein	Natufian	Altai.DG	-0.0243	-1.316	33664
HohleFels49	GoyetQ116-1	Natufian	Altai.DG	0.0052	0.442	118977
HohleFels49	GoyetQ-2	Natufian	Altai.DG	-0.0068	-0.426	65413
HohleFels49	Iron_Gates_HG	Natufian	Altai.DG	-0.0413	-5.108	139998
HohleFels49	Karelia_HG.SG	Natufian	Altai.DG	-0.0058	-0.559	123632
HohleFels49	KK1.SG	Natufian	Altai.DG	-0.0172	-1.663	139971
HohleFels49	Kostenki14	Natufian	Altai.DG	0.011	0.986	129539
HohleFels49	MA1.SG	Natufian	Altai.DG	0.0067	0.567	103680
HohleFels49	Oase1	Natufian	Altai.DG	0.1338	7.443	40621
HohleFels49	Ostuni1	Natufian	Altai.DG	-0.0011	-0.08	67666
HohleFels49	Ranchot88_d	Natufian	Altai.DG	-0.0268	-2.39	108190
HohleFels49	Rochedane	Natufian	Altai.DG	-0.0114	-0.669	37441
HohleFels49	SATP.SG	Natufian	Altai.DG	-0.0137	-1.221	97691
HohleFels49	SHG	Natufian	Altai.DG	-0.0384	-4.537	138564
HohleFels49	Ust_Ishim	Natufian	Altai.DG	0.0531	5.438	139692
HohleFels49	Vestonice16	Natufian	Altai.DG	0.0068	0.609	123137
HohleFels49	Villabruna	Natufian	Altai.DG	-0.0348	-3.234	135217
HohleFels49	WHG	Natufian	Altai.DG	-0.0471	-5.401	139996
HohleFels79	Bichon.SG	Natufian	Altai.DG	-0.0262	-1.504	39793
HohleFels79	EHG	Natufian	Altai.DG	-0.0386	-2.569	39340
HohleFels79	ElMiron	Natufian	Altai.DG	-0.0143	-0.726	33667
HohleFels79	GoyetQ116-1	Natufian	Altai.DG	0.0022	0.11	34575
HohleFels79	Iron_Gates_HG	Natufian	Altai.DG	-0.0387	-2.973	39807
HohleFels79	Karelia_HG.SG	Natufian	Altai.DG	-0.0242	-1.325	35198
HohleFels79	KK1.SG	Natufian	Altai.DG	-0.0069	-0.406	39801
HohleFels79	Kostenki14	Natufian	Altai.DG	0.0378	2.035	36211
HohleFels79	Ranchot88_d	Natufian	Altai.DG	-0.0237	-1.211	31932
HohleFels79	SHG	Natufian	Altai.DG	-0.0447	-3.234	39508
HohleFels79	Ust_Ishim	Natufian	Altai.DG	0.0773	5.039	39706
HohleFels79	Vestonice16	Natufian	Altai.DG	0.004	0.22	35911
HohleFels79	Villabruna	Natufian	Altai.DG	-0.0408	-2.264	38873
HohleFels79	WHG	Natufian	Altai.DG	-0.0513	-3.5	39805
Karelia_HG.SG	Bichon.SG	Natufian	Altai.DG	-0.0244	-2.947	240721
Karelia_HG.SG	Bockstein_d	Natufian	Altai.DG	-0.043	-3.321	73303
Karelia_HG.SG	Chaudardes1	Natufian	Altai.DG	-0.0694	-3.774	30689
Karelia_HG.SG	EHG	Natufian	Altai.DG	-0.0088	-1.122	234730
Karelia_HG.SG	ElMiron	Natufian	Altai.DG	-0.008	-0.86	180360
Karelia_HG.SG	Falkenstein	Natufian	Altai.DG	-0.0025	-0.167	50591
Karelia_HG.SG	GoyetQ116-1	Natufian	Altai.DG	0.0073	0.747	194636
Karelia_HG.SG	Iron_Gates_HG	Natufian	Altai.DG	-0.0356	-5.82	240841
Karelia_HG.SG	KK1.SG	Natufian	Altai.DG	-0.0155	-1.902	240845
Karelia_HG.SG	Kostenki14	Natufian	Altai.DG	0.0123	1.405	226412
Karelia_HG.SG	MA1.SG	Natufian	Altai.DG	0.0104	1.08	176929
Karelia_HG.SG	Oase1	Natufian	Altai.DG	0.1446	9.522	61171
Karelia_HG.SG	Ostuni1	Natufian	Altai.DG	-0.0062	-0.554	100979
Karelia_HG.SG	Ranchot88_d	Natufian	Altai.DG	-0.0136	-1.507	173817
Karelia_HG.SG	Rochedane	Natufian	Altai.DG	-0.0163	-1.174	59284
Karelia_HG.SG	SATP.SG	Natufian	Altai.DG	-0.007	-0.74	168794
Karelia_HG.SG	Ust_Ishim	Natufian	Altai.DG	0.0559	6.496	240390
Karelia_HG.SG	Vestonice13	Natufian	Altai.DG	0.0368	2.175	35868
Karelia_HG.SG	Vestonice16	Natufian	Altai.DG	0.0104	1.16	198858
Karelia_HG.SG	Vestonice43	Natufian	Altai.DG	-0.0055	-0.335	41225
Karelia_HG.SG	WHG	Natufian	Altai.DG	-0.0351	-5.156	240880
KK1.SG	ElMiron	Natufian	Altai.DG	0.0033	0.37	204136
KK1.SG	GoyetQ116-1	Natufian	Altai.DG	0.0234	2.467	220210
KK1.SG	Iron_Gates_HG	Natufian	Altai.DG	-0.0196	-3.049	273554
KK1.SG	Kostenki14	Natufian	Altai.DG	0.0256	2.938	257842
KK1.SG	MA1.SG	Natufian	Altai.DG	0.0233	2.464	200660
KK1.SG	Oase1	Natufian	Altai.DG	0.1623	10.934	69485
KK1.SG	Ostuni1	Natufian	Altai.DG	0.015	1.296	114414
KK1.SG	Ust_Ishim	Natufian	Altai.DG	0.0713	8.432	273041
KK1.SG	Vestonice13	Natufian	Altai.DG	0.0474	2.881	40691
KK1.SG	Vestonice16	Natufian	Altai.DG	0.0254	2.822	224937
KK1.SG	Vestonice43	Natufian	Altai.DG	0.0251	1.611	46554
Kostenki14	ElMiron	Natufian	Altai.DG	-0.0218	-2.281	189168
Kostenki14	GoyetQ116-1	Natufian	Altai.DG	-0.0065	-0.646	205491
Kostenki14	Iron_Gates_HG	Natufian	Altai.DG	-0.0474	-6.799	257857
Kostenki14	MA1.SG	Natufian	Altai.DG	-0.0051	-0.527	189015
Kostenki14	Ostuni1	Natufian	Altai.DG	-0.0183	-1.56	102710
Kostenki14	Vestonice13	Natufian	Altai.DG	0.0085	0.481	36507
Kostenki14	Vestonice16	Natufian	Altai.DG	-0.0003	-0.029	209916
Kostenki14	Vestonice43	Natufian	Altai.DG	-0.0119	-0.67	39630
MA1.SG	ElMiron	Natufian	Altai.DG	-0.0212	-2.081	150736
MA1.SG	Iron_Gates_HG	Natufian	Altai.DG	-0.0432	-5.862	200668
Oase1	ElMiron	Natufian	Altai.DG	-0.1514	-9.741	59128
Oase1	GoyetQ116-1	Natufian	Altai.DG	-0.1421	-8.899	61288
Oase1	Iron_Gates_HG	Natufian	Altai.DG	-0.1792	-14.708	69496
Oase1	Kostenki14	Natufian	Altai.DG	-0.1296	-8.356	62559
Oase1	MA1.SG	Natufian	Altai.DG	-0.1367	-8.334	51784
Oase1	Ostuni1	Natufian	Altai.DG	-0.1475	-8.06	36614
Oase1	Vestonice16	Natufian	Altai.DG	-0.1312	-8.635	62816
Ostuni1	ElMiron	Natufian	Altai.DG	-0.0026	-0.209	99627
Ostuni1	Iron_Gates_HG	Natufian	Altai.DG	-0.0279	-3.134	114442
Ostuni1	MA1.SG	Natufian	Altai.DG	0.0104	0.854	84903
Ranchot88_d	Bichon.SG	Natufian	Altai.DG	-0.0115	-1.158	196461
Ranchot88_d	Bockstein_d	Natufian	Altai.DG	-0.0049	-0.353	65598
Ranchot88_d	EHG	Natufian	Altai.DG	0.0116	1.414	192991
Ranchot88_d	ElMiron	Natufian	Altai.DG	0.0144	1.401	160326
Ranchot88_d	Falkenstein	Natufian	Altai.DG	0.0301	1.774	48040
Ranchot88_d	GoyetQ116-1	Natufian	Altai.DG	0.0244	2.431	172412
Ranchot88_d	Iron_Gates_HG	Natufian	Altai.DG	-0.0196	-2.887	196574
Ranchot88_d	KK1.SG	Natufian	Altai.DG	-0.0004	-0.049	196528
Ranchot88_d	Kostenki14	Natufian	Altai.DG	0.0288	3.095	182297
Ranchot88_d	MA1.SG	Natufian	Altai.DG	0.03	3.01	145551
Ranchot88_d	Oase1	Natufian	Altai.DG	0.1683	10.92	56886
Ranchot88_d	Ostuni1	Natufian	Altai.DG	0.0102	0.797	93606
Ranchot88_d	Ust_Ishim	Natufian	Altai.DG	0.0735	7.807	196117
Ranchot88_d	Vestonice13	Natufian	Altai.DG	0.0457	2.436	33493
Ranchot88_d	Vestonice16	Natufian	Altai.DG	0.0288	2.971	173056
Ranchot88_d	Vestonice43	Natufian	Altai.DG	0.0306	1.709	39859
Ranchot88_d	WHG	Natufian	Altai.DG	-0.0233	-3.157	196565
Rochedane	Bichon.SG	Natufian	Altai.DG	-0.0049	-0.32	67038
Rochedane	EHG	Natufian	Altai.DG	0.0168	1.297	65868
Rochedane	ElMiron	Natufian	Altai.DG	0.013	0.863	55023
Rochedane	GoyetQ116-1	Natufian	Altai.DG	0.0342	2.351	59038
Rochedane	Iron_Gates_HG	Natufian	Altai.DG	-0.0035	-0.327	67073
Rochedane	KK1.SG	Natufian	Altai.DG	0.0117	0.87	67058
Rochedane	Kostenki14	Natufian	Altai.DG	0.0378	2.698	61749
Rochedane	MA1.SG	Natufian	Altai.DG	0.0379	2.499	49700
Rochedane	Ostuni1	Natufian	Altai.DG	0.0233	1.247	32992
Rochedane	Ranchot88_d	Natufian	Altai.DG	0.0142	0.916	55013
Rochedane	Ust_Ishim	Natufian	Altai.DG	0.0783	5.963	66907
Rochedane	Vestonice16	Natufian	Altai.DG	0.0464	3.146	59332
Rochedane	WHG	Natufian	Altai.DG	-0.0151	-1.315	67073
SATP.SG	Bichon.SG	Natufian	Altai.DG	-0.0121	-1.355	190684
SATP.SG	Bockstein_d	Natufian	Altai.DG	-0.0292	-2.053	57726
SATP.SG	EHG	Natufian	Altai.DG	-0.0002	-0.025	185425
SATP.SG	ElMiron	Natufian	Altai.DG	0.0005	0.052	141766
SATP.SG	Falkenstein	Natufian	Altai.DG	-0.0083	-0.493	39310
SATP.SG	GoyetQ116-1	Natufian	Altai.DG	0.0195	1.859	152958
SATP.SG	Iron_Gates_HG	Natufian	Altai.DG	-0.0233	-3.336	190761
SATP.SG	KK1.SG	Natufian	Altai.DG	-0.0064	-0.693	190775
SATP.SG	Kostenki14	Natufian	Altai.DG	0.0245	2.561	179595
SATP.SG	MA1.SG	Natufian	Altai.DG	0.0159	1.565	140036
SATP.SG	Oase1	Natufian	Altai.DG	0.1684	10.428	48029
SATP.SG	Ostuni1	Natufian	Altai.DG	0.0078	0.643	79641
SATP.SG	Ranchot88_d	Natufian	Altai.DG	-0.0015	-0.149	136127
SATP.SG	Rochedane	Natufian	Altai.DG	-0.0123	-0.796	46671
SATP.SG	Ust_Ishim	Natufian	Altai.DG	0.063	7.07	190406
SATP.SG	Vestonice16	Natufian	Altai.DG	0.0212	2.152	156602
SATP.SG	Vestonice43	Natufian	Altai.DG	-0.0053	-0.295	32028
SATP.SG	WHG	Natufian	Altai.DG	-0.0235	-3.073	190797
SHG	Bichon.SG	Natufian	Altai.DG	0.0051	0.716	267411
SHG	Bockstein_d	Natufian	Altai.DG	-0.0002	-0.02	82970
SHG	Chaudardes1	Natufian	Altai.DG	-0.026	-1.734	34312
SHG	EHG	Natufian	Altai.DG	0.025	4.299	261599
SHG	ElMiron	Natufian	Altai.DG	0.0199	2.665	202310
SHG	Falkenstein	Natufian	Altai.DG	0.0273	2.472	56564
SHG	GoyetQ116-1	Natufian	Altai.DG	0.0383	4.69	216992
SHG	Iron_Gates_HG	Natufian	Altai.DG	-0.004	-1.143	267574
SHG	Karelia_HG.SG	Natufian	Altai.DG	0.0318	4.774	235887
SHG	KK1.SG	Natufian	Altai.DG	0.0148	2.177	267551
SHG	Kostenki14	Natufian	Altai.DG	0.0424	5.888	252108
SHG	MA1.SG	Natufian	Altai.DG	0.0418	5.408	196347
SHG	Oase1	Natufian	Altai.DG	0.172	13.381	68803
SHG	Ostuni1	Natufian	Altai.DG	0.0246	2.607	113575
SHG	Ranchot88_d	Natufian	Altai.DG	0.0154	2.125	193868
SHG	Rochedane	Natufian	Altai.DG	0.0056	0.49	66151
SHG	SATP.SG	Natufian	Altai.DG	0.0173	2.303	186668
SHG	Ust_Ishim	Natufian	Altai.DG	0.0855	11.822	267042
SHG	Vestonice13	Natufian	Altai.DG	0.0511	3.725	40328
SHG	Vestonice16	Natufian	Altai.DG	0.0385	5.029	222586
SHG	Vestonice43	Natufian	Altai.DG	0.0313	2.456	46285
SHG	WHG	Natufian	Altai.DG	-0.0034	-0.722	267597
Ust_Ishim	ElMiron	Natufian	Altai.DG	-0.0704	-7.538	203718
Ust_Ishim	GoyetQ116-1	Natufian	Altai.DG	-0.0501	-5.038	219748
Ust_Ishim	Iron_Gates_HG	Natufian	Altai.DG	-0.0898	-13.218	273046
Ust_Ishim	Kostenki14	Natufian	Altai.DG	-0.0465	-4.915	257369
Ust_Ishim	MA1.SG	Natufian	Altai.DG	-0.049	-5.16	200304
Ust_Ishim	Oase1	Natufian	Altai.DG	0.094	6.538	69339
Ust_Ishim	Ostuni1	Natufian	Altai.DG	-0.0612	-5.556	114167
Ust_Ishim	Vestonice13	Natufian	Altai.DG	-0.0294	-1.905	40595
Ust_Ishim	Vestonice16	Natufian	Altai.DG	-0.0502	-5.308	224496
Ust_Ishim	Vestonice43	Natufian	Altai.DG	-0.0582	-3.908	46446
Vestonice13	ElMiron	Natufian	Altai.DG	-0.0237	-1.312	35245
Vestonice13	Iron_Gates_HG	Natufian	Altai.DG	-0.053	-4.067	40701
Vestonice13	MA1.SG	Natufian	Altai.DG	0.0062	0.338	30372
Vestonice13	Vestonice16	Natufian	Altai.DG	-0.0142	-0.708	37256
Vestonice16	ElMiron	Natufian	Altai.DG	-0.025	-2.534	182990
Vestonice16	Iron_Gates_HG	Natufian	Altai.DG	-0.0417	-5.846	224983
Vestonice16	MA1.SG	Natufian	Altai.DG	0.0017	0.167	165753
Vestonice16	Ostuni1	Natufian	Altai.DG	-0.0188	-1.511	105065
Vestonice43	ElMiron	Natufian	Altai.DG	0.0011	0.063	41867
Vestonice43	Iron_Gates_HG	Natufian	Altai.DG	-0.0332	-2.683	46566
Vestonice43	MA1.SG	Natufian	Altai.DG	0.0151	0.853	34669
Vestonice43	Vestonice16	Natufian	Altai.DG	0.0185	1.085	43636
Villabruna	Bichon.SG	Natufian	Altai.DG	0.0037	0.396	254345
Villabruna	Bockstein_d	Natufian	Altai.DG	0.0048	0.357	82099
Villabruna	Chaudardes1	Natufian	Altai.DG	-0.0124	-0.66	33394
Villabruna	EHG	Natufian	Altai.DG	0.0243	2.967	249409
Villabruna	ElMiron	Natufian	Altai.DG	0.0241	2.501	198392
Villabruna	Falkenstein	Natufian	Altai.DG	0.0131	0.854	55723
Villabruna	GoyetQ116-1	Natufian	Altai.DG	0.0369	3.719	211241
Villabruna	Iron_Gates_HG	Natufian	Altai.DG	-0.0034	-0.515	254517
Villabruna	Karelia_HG.SG	Natufian	Altai.DG	0.0312	3.487	224314
Villabruna	KK1.SG	Natufian	Altai.DG	0.0148	1.711	254473
Villabruna	Kostenki14	Natufian	Altai.DG	0.0437	4.846	239325
Villabruna	MA1.SG	Natufian	Altai.DG	0.0364	3.743	187186
Villabruna	Oase1	Natufian	Altai.DG	0.1763	12.232	67803
Villabruna	Ostuni1	Natufian	Altai.DG	0.0251	2.264	112311
Villabruna	Ranchot88_d	Natufian	Altai.DG	0.0114	1.141	190070
Villabruna	Rochedane	Natufian	Altai.DG	-0.0022	-0.149	64962
Villabruna	SATP.SG	Natufian	Altai.DG	0.0143	1.519	177162
Villabruna	SHG	Natufian	Altai.DG	-0.0012	-0.17	250865
Villabruna	Ust_Ishim	Natufian	Altai.DG	0.0862	10.072	253966
Villabruna	Vestonice13	Natufian	Altai.DG	0.0644	3.615	39874
Villabruna	Vestonice16	Natufian	Altai.DG	0.0388	4.226	216929
Villabruna	Vestonice43	Natufian	Altai.DG	0.0136	0.816	45908
Villabruna	WHG	Natufian	Altai.DG	-0.0051	-0.689	254515
WHG	Bichon.SG	Natufian	Altai.DG	0.0089	1.265	273451
WHG	EHG	Natufian	Altai.DG	0.0285	4.677	265840
WHG	ElMiron	Natufian	Altai.DG	0.029	3.688	204177
WHG	GoyetQ116-1	Natufian	Altai.DG	0.0443	5.252	220248
WHG	Iron_Gates_HG	Natufian	Altai.DG	-0.0009	-0.233	273607
WHG	KK1.SG	Natufian	Altai.DG	0.0189	2.64	273602
WHG	Kostenki14	Natufian	Altai.DG	0.0463	6.217	257891
WHG	MA1.SG	Natufian	Altai.DG	0.0422	5.385	200689
WHG	Oase1	Natufian	Altai.DG	0.1879	14.75	69496
WHG	Ostuni1	Natufian	Altai.DG	0.0344	3.561	114440
WHG	Ust_Ishim	Natufian	Altai.DG	0.0894	12.034	273094
WHG	Vestonice13	Natufian	Altai.DG	0.0653	4.542	40703
WHG	Vestonice16	Natufian	Altai.DG	0.0437	5.672	224985
WHG	Vestonice43	Natufian	Altai.DG	0.036	2.615	46564

## Sheet: Figure3B
Source data for Figure 3B: Mixture proportions inferred by qpAdm for AHG and the Iron Gates HG
	Ancestral sources			Mixture proportions (%)			Standard errors (%)
Test	Ref1	Ref2	Ref3	Ref1	Ref2	Ref3	Ref1	Ref2	Ref3	Pval (rank-1)	Outgroups
Iron_Gates_HG	AHG	WHG	EHG	25.8	62.9	11.3	5	7.4	3.3	0.308	Basic set
AHG	Mota.SG	WHG		24.8	75.2		5.5	5.5		0.0272	Han; Onge; Mbuti; Natufian; Kostenki14; Mala; Mixe
Iron_Gates_HG	Mota.SG	WHG	EHG	1.6	85.9	12.5	2.8	5.3	3.3	0.068	Han; Onge; Mbuti; Natufian; Kostenki14; Mala; Mixe

## Sheet: Supplementary_Figure_1_and_9
ID	K2:1	K2:2	K3:1	K3:2	K3:3	K4:1	K4:2	K4:3	K4:4	K5:1	K5:2	K5:3	K5:4	K5:5	K6:1	K6:2	K6:3	K6:4	K6:5	K6:6	K7:1	K7:2	K7:3	K7:4	K7:5	K7:6	K7:7	K8:1	K8:2	K8:3	K8:4	K8:5	K8:6	K8:7	K8:8	K9:1	K9:2	K9:3	K9:4	K9:5	K9:6	K9:7	K9:8	K9:9	K10:1	K10:2	K10:3	K10:4	K10:5
PinarBasi	0.96951	0.03049	0.99683	0.00316	1e-05	0.99609	0.00389	1e-05	1e-05	0.9903	1e-05	1e-05	1e-05	0.00967	0.98866	1e-05	1e-05	1e-05	0.0095	0.00181	0.72605	1e-05	1e-05	1e-05	1e-05	1e-05	0.27391	0.80073	1e-05	0.0081	1e-05	0.00431	0.00507	0.18176	1e-05	0.8423	1e-05	0.00741	1e-05	1e-05	1e-05	0.14417	1e-05	0.00607	0.83178	1e-05	0.00929	1e-05	1e-05
Luk7	0.95965	0.04035	0.98981	0.01018	1e-05	0.98937	0.01061	1e-05	1e-05	0.98613	1e-05	1e-05	1e-05	0.01384	0.98351	1e-05	1e-05	1e-05	0.01347	0.00299	0.72465	1e-05	1e-05	1e-05	0.00503	1e-05	0.27028	0.78862	1e-05	1e-05	1e-05	0.00702	0.01307	0.19125	1e-05	0.84709	1e-05	1e-05	1e-05	1e-05	0.00445	0.13816	1e-05	0.01025	0.83896	1e-05	1e-05	1e-05	1e-05
Luk9	0.96097	0.03903	0.99035	0.00964	1e-05	0.98959	0.01039	1e-05	1e-05	0.98523	1e-05	1e-05	1e-05	0.01474	0.98528	1e-05	1e-05	1e-05	0.01468	1e-05	0.72871	1e-05	1e-05	1e-05	0.0049	1e-05	0.26635	0.79446	1e-05	0.00256	1e-05	0.00894	0.00301	0.19099	1e-05	0.85582	1e-05	0.00153	1e-05	1e-05	1e-05	0.13307	1e-05	0.00953	0.84454	1e-05	0.00434	1e-05	1e-05
Luk10	0.96962	0.03037	0.99739	0.0026	1e-05	0.99645	0.00353	1e-05	1e-05	0.98951	1e-05	1e-05	1e-05	0.01046	0.9896	1e-05	1e-05	1e-05	0.01036	1e-05	0.74738	1e-05	1e-05	1e-05	0.00214	1e-05	0.25044	0.80713	1e-05	1e-05	1e-05	0.00621	0.0064	0.18022	1e-05	0.85518	1e-05	1e-05	1e-05	1e-05	1e-05	0.13691	1e-05	0.00785	0.84699	1e-05	1e-05	1e-05	1e-05
Luk21	0.95749	0.04251	0.98689	0.0131	1e-05	0.98628	0.0137	1e-05	1e-05	0.98326	1e-05	1e-05	1e-05	0.01671	0.98335	1e-05	1e-05	1e-05	0.01661	1e-05	0.72298	1e-05	1e-05	1e-05	0.00851	1e-05	0.26847	0.78058	1e-05	1e-05	1e-05	0.01218	0.0114	0.19579	1e-05	0.84211	1e-05	1e-05	1e-05	1e-05	0.00617	0.14038	1e-05	0.01128	0.83174	1e-05	0.00217	1e-05	1e-05
Luk84	0.96969	0.03031	0.99637	0.00362	1e-05	0.9952	0.00479	1e-05	1e-05	0.99083	1e-05	1e-05	1e-05	0.00914	0.99087	1e-05	1e-05	1e-05	0.00909	1e-05	0.77621	1e-05	1e-05	1e-05	0.00326	1e-05	0.22049	0.82332	1e-05	0.01123	1e-05	0.00508	0.00709	0.15326	1e-05	0.86398	1e-05	0.01156	1e-05	1e-05	1e-05	0.11846	1e-05	0.00595	0.85383	1e-05	0.01415	1e-05	1e-05
KFH2	0.91604	0.08396	0.9575	0.04249	1e-05	0.95655	0.04343	1e-05	1e-05	0.94653	0.04076	1e-05	1e-05	0.01269	0.94675	0.04083	1e-05	1e-05	0.01239	1e-05	0.83443	0.03447	1e-05	1e-05	0.01203	1e-05	0.11905	0.85362	0.04064	1e-05	1e-05	0.01494	0.00929	0.0714	0.01008	0.91068	0.03898	1e-05	1e-05	0.00262	0.00969	0.03008	0.0002	0.00773	0.89904	0.03958	1e-05	1e-05	0.00243
I001	0.99314	0.00686	0.94085	1e-05	0.05914	0.92832	1e-05	0.03275	0.03891	0.92663	1e-05	0.03421	0.03914	1e-05	0.92462	1e-05	0.03772	0.02818	1e-05	0.00945	0.93678	1e-05	0.02043	0.04167	1e-05	0.0011	1e-05	0.55401	1e-05	1e-05	0.00054	1e-05	1e-05	0.00987	0.43553	0.57868	1e-05	1e-05	1e-05	1e-05	1e-05	0.02862	0.39264	1e-05	0.56468	1e-05	1e-05	1e-05	1e-05
I002	0.99198	0.00802	0.94418	1e-05	0.05581	0.93227	1e-05	0.0438	0.02392	0.93059	1e-05	0.04521	0.02418	1e-05	0.92904	1e-05	0.05047	0.01423	1e-05	0.00624	0.9394	1e-05	0.03538	0.02518	1e-05	1e-05	1e-05	0.546	1e-05	1e-05	1e-05	1e-05	1e-05	1e-05	0.45394	0.57525	1e-05	1e-05	1e-05	1e-05	1e-05	0.00976	0.41493	1e-05	0.56256	1e-05	1e-05	1e-05	1e-05
IREJ-T006	0.98037	0.01963	0.88409	0.01043	0.10548	0.87289	0.00972	0.07918	0.03821	0.86819	0.01563	0.07831	0.03786	1e-05	0.86677	0.01633	0.09566	0.01405	1e-05	0.00719	0.86334	0.0111	0.08209	0.02423	1e-05	0.00409	0.01514	0.51104	0.00984	0.02343	0.00633	1e-05	1e-05	0.02069	0.42865	0.53452	0.01028	0.0211	0.00594	1e-05	1e-05	0.03467	0.39345	1e-05	0.5235	0.01025	0.02772	0.00572	1e-05
IREJ-T009	0.99038	0.00962	0.90133	1e-05	0.09866	0.88982	1e-05	0.06536	0.04481	0.88814	1e-05	0.06694	0.0449	1e-05	0.88675	1e-05	0.08314	0.02557	1e-05	0.00453	0.88505	1e-05	0.07169	0.03333	1e-05	0.00047	0.00944	0.55003	1e-05	0.01883	0.01537	1e-05	1e-05	0.01442	0.40132	0.57602	1e-05	0.01757	0.01483	1e-05	1e-05	0.02657	0.36496	1e-05	0.56495	1e-05	1e-05	0.00633	1e-05
IREJ-T022	0.99999	1e-05	0.90359	1e-05	0.0964	0.89163	1e-05	0.06759	0.04076	0.89009	1e-05	0.06941	0.04048	1e-05	0.88933	1e-05	0.08935	0.01501	1e-05	0.00629	0.87824	1e-05	0.07476	0.02481	1e-05	0.00238	0.01979	0.57486	1e-05	0.02989	0.00796	1e-05	1e-05	0.02199	0.36528	0.59967	1e-05	0.0284	0.00727	1e-05	1e-05	0.03652	0.3281	1e-05	0.58864	1e-05	0.00905	1e-05	1e-05
IREJ-T023	0.99506	0.00494	0.91491	1e-05	0.08508	0.90284	1e-05	0.06648	0.03068	0.9012	1e-05	0.06818	0.03059	1e-05	0.9006	1e-05	0.07475	0.0122	1e-05	0.01244	0.90917	1e-05	0.06143	0.02283	1e-05	0.00653	1e-05	0.53904	1e-05	0.01186	0.00094	1e-05	1e-05	0.0064	0.44173	0.56384	1e-05	0.01116	5e-05	1e-05	1e-05	0.02278	0.40214	1e-05	0.55231	1e-05	0.00377	1e-05	1e-05
IREJ-T026	0.98786	0.01214	0.91854	1e-05	0.08145	0.90721	1e-05	0.0513	0.04147	0.90259	0.00637	0.04945	0.04158	1e-05	0.9009	0.00688	0.07327	0.0188	1e-05	0.00014	0.89779	0.00013	0.05964	0.02781	1e-05	1e-05	0.01462	0.55844	1e-05	0.01284	0.00908	1e-05	1e-05	0.01658	0.40303	0.58354	1e-05	0.0123	0.00867	1e-05	1e-05	0.03029	0.36516	1e-05	0.57118	1e-05	1e-05	1e-05	1e-05
IREJ-T027	0.98177	0.01823	0.91874	0.00935	0.0719	0.90694	0.00927	0.04988	0.03391	0.90205	0.01552	0.0486	0.03382	1e-05	0.90149	0.01577	0.05953	0.02202	1e-05	0.00118	0.90599	0.0105	0.04486	0.03167	1e-05	1e-05	0.00696	0.53981	0.00811	1e-05	0.00664	1e-05	1e-05	0.01301	0.4324	0.56475	0.00841	1e-05	0.00572	1e-05	1e-05	0.02824	0.39283	1e-05	0.5536	0.0086	1e-05	0.00551	1e-05
IREJ-T037	0.99386	0.00614	0.87139	1e-05	0.1286	0.85879	1e-05	0.08629	0.05491	0.85701	1e-05	0.08803	0.05495	1e-05	0.85598	1e-05	0.09746	0.03059	1e-05	0.01595	0.86677	1e-05	0.08394	0.04037	1e-05	0.00792	0.00099	0.49875	1e-05	0.02887	0.018	1e-05	1e-05	0.00847	0.44588	0.52251	1e-05	0.02676	0.01777	1e-05	1e-05	0.02343	0.40949	1e-05	0.51141	1e-05	0.02389	0.01499	1e-05
IREJ-T040	0.98919	0.01081	0.89621	1e-05	0.10378	0.88413	1e-05	0.07453	0.04134	0.87979	0.00528	0.07365	0.04127	1e-05	0.87849	0.00526	0.07272	0.02433	1e-05	0.01918	0.8771	1e-05	0.05975	0.03597	1e-05	0.0147	0.01246	0.50794	1e-05	0.00503	0.0129	1e-05	0.00121	0.02164	0.45126	0.5312	1e-05	0.00233	0.01244	1e-05	0.00211	0.03878	0.41312	1e-05	0.51996	1e-05	0.00479	0.00924	1e-05
IREJ-T053	0.98765	0.01235	0.93238	1e-05	0.06761	0.9204	1e-05	0.05053	0.02906	0.91552	0.00629	0.04917	0.02901	1e-05	0.91361	0.00641	0.05343	0.01854	1e-05	0.00799	0.92903	1e-05	0.037	0.03156	1e-05	0.00238	1e-05	0.54269	1e-05	1e-05	1e-05	1e-05	1e-05	0.00184	0.45543	0.56721	1e-05	1e-05	1e-05	1e-05	1e-05	0.01896	0.41377	1e-05	0.55391	1e-05	1e-05	1e-05	1e-05
IREJ-T064	0.97908	0.02092	0.93901	0.00967	0.05132	0.92887	0.00864	0.05535	0.00714	0.92401	0.01497	0.05392	0.00708	1e-05	0.92075	0.01505	0.05407	1e-05	1e-05	0.01011	0.93611	0.00815	0.04218	0.00765	1e-05	0.00589	1e-05	0.61662	0.00663	1e-05	1e-05	1e-05	1e-05	1e-05	0.3767	0.64646	0.00688	1e-05	1e-05	1e-05	1e-05	0.00545	0.34116	1e-05	0.63523	0.00708	1e-05	1e-05	1e-05
IREJ-T078	0.97276	0.02723	0.89072	0.0146	0.09468	0.87873	0.01385	0.07407	0.03335	0.8733	0.02051	0.07312	0.03306	1e-05	0.87152	0.02079	0.07728	0.01727	1e-05	0.01314	0.88861	0.01323	0.06241	0.02711	1e-05	0.00862	1e-05	0.51703	0.00864	0.00135	0.00999	1e-05	1e-05	1e-05	0.46296	0.54621	0.00909	1e-05	0.01005	1e-05	1e-05	0.00278	0.43183	1e-05	0.53254	0.00988	1e-05	0.00567	1e-05
IREJ-T090	0.98658	0.01342	0.88756	0.00227	0.11018	0.87557	0.00184	0.08372	0.03886	0.87026	0.00836	0.08263	0.03875	1e-05	0.86952	0.00875	0.09783	0.01334	1e-05	0.01055	0.85996	0.00222	0.08649	0.02097	1e-05	0.00827	0.02207	0.51396	1e-05	0.03769	0.00113	1e-05	1e-05	0.03017	0.41702	0.53743	1e-05	0.03635	0.00045	1e-05	1e-05	0.04668	0.37904	1e-05	0.52667	0.00058	0.01843	1e-05	1e-05
IREJ-T101	0.97322	0.02678	0.90099	0.01599	0.08303	0.88983	0.01572	0.05353	0.04092	0.88479	0.02229	0.05278	0.04012	1e-05	0.88235	0.02234	0.06325	0.02412	3e-05	0.00791	0.86941	0.01597	0.04825	0.03546	0.00047	0.00599	0.02445	0.54981	0.01488	0.00438	0.01686	0.00044	0.00132	0.02816	0.38415	0.57386	0.01477	0.00308	0.01603	1e-05	0.00043	0.04318	0.34827	0.00038	0.56261	0.01454	0.0098	0.01386	1e-05
IREJ-T103	0.99411	0.00589	0.91809	1e-05	0.0819	0.90659	1e-05	0.05545	0.03795	0.90469	1e-05	0.05709	0.0382	1e-05	0.9035	1e-05	0.06455	0.02228	1e-05	0.00965	0.9115	1e-05	0.05192	0.03254	1e-05	0.00402	1e-05	0.5572	1e-05	1e-05	0.01056	1e-05	1e-05	0.00225	0.42994	0.58281	1e-05	1e-05	0.0095	1e-05	1e-05	0.01899	0.38864	1e-05	0.57089	1e-05	0.00642	0.00737	1e-05
IREJ-T111	0.9921	0.0079	0.90016	1e-05	0.09982	0.88856	1e-05	0.06606	0.04537	0.88489	0.00393	0.0655	0.04567	1e-05	0.88448	0.00393	0.08113	0.02415	1e-05	0.00629	0.86723	1e-05	0.07073	0.03393	1e-05	0.00255	0.02553	0.51888	1e-05	0.02289	0.00836	1e-05	1e-05	0.03218	0.41765	0.54227	1e-05	0.0211	0.00789	1e-05	1e-05	0.0492	0.37949	1e-05	0.53072	1e-05	0.00626	0.00267	1e-05
IREJ-T184	0.97349	0.02651	0.91736	0.01385	0.06878	0.90558	0.01328	0.05573	0.0254	0.89875	0.02232	0.05359	0.02534	1e-05	0.89751	0.0223	0.0518	0.01506	1e-05	0.01332	0.89223	0.01673	0.03914	0.02485	1e-05	0.00836	0.01868	0.53969	0.01372	1e-05	1e-05	1e-05	1e-05	0.0237	0.42284	0.56307	0.01383	1e-05	1e-05	1e-05	1e-05	0.04097	0.38209	1e-05	0.55258	0.01414	1e-05	1e-05	1e-05
IREJ-T204	0.9931	0.0069	0.94024	1e-05	0.05974	0.92774	1e-05	0.04789	0.02436	0.92573	1e-05	0.04973	0.02452	1e-05	0.92448	1e-05	0.05811	0.00947	1e-05	0.00792	0.93437	1e-05	0.04399	0.02071	1e-05	0.0009	1e-05	0.56193	1e-05	1e-05	1e-05	1e-05	1e-05	1e-05	0.43801	0.591	1e-05	1e-05	1e-05	1e-05	1e-05	0.00857	0.40037	1e-05	0.57906	1e-05	1e-05	1e-05	1e-05
SH001	0.99868	0.00132	0.93409	1e-05	0.06591	0.92253	1e-05	0.04462	0.03284	0.92071	1e-05	0.04683	0.03244	1e-05	0.91887	1e-05	0.05608	0.01702	1e-05	0.00801	0.9221	1e-05	0.03862	0.02984	1e-05	0.00305	0.00636	0.56049	1e-05	1e-05	0.00253	1e-05	1e-05	0.01575	0.42119	0.58449	1e-05	1e-05	0.00074	1e-05	1e-05	0.03408	0.38064	1e-05	0.57189	1e-05	1e-05	0.00129	1e-05
SH003	0.98825	0.01175	0.94351	1e-05	0.05648	0.93166	1e-05	0.04647	0.02186	0.92851	0.00203	0.04735	0.0221	1e-05	0.92716	0.00164	0.04511	0.01198	1e-05	0.0141	0.93598	1e-05	0.03102	0.0247	1e-05	0.00827	1e-05	0.55323	1e-05	1e-05	1e-05	1e-05	1e-05	0.00551	0.44121	0.57631	1e-05	1e-05	1e-05	1e-05	1e-05	0.02386	0.39978	1e-05	0.56284	1e-05	1e-05	1e-05	1e-05
SH004	0.98772	0.01228	0.92834	1e-05	0.07165	0.91638	1e-05	0.04497	0.03864	0.91392	0.00291	0.04482	0.03834	1e-05	0.91229	0.00264	0.05371	0.02397	1e-05	0.00739	0.92267	1e-05	0.04072	0.03467	1e-05	0.00191	1e-05	0.54818	1e-05	1e-05	0.00783	1e-05	1e-05	0.0035	0.44045	0.57378	1e-05	1e-05	0.00654	1e-05	1e-05	0.02037	0.39926	1e-05	0.55993	1e-05	1e-05	0.00146	1e-05
SH005	0.97684	0.02316	0.92687	0.00994	0.06319	0.91563	0.00951	0.04819	0.02667	0.91046	0.01599	0.0472	0.02634	1e-05	0.90853	0.01588	0.04349	0.01809	1e-05	0.01401	0.89453	0.00915	0.03122	0.02756	1e-05	0.0112	0.02633	0.52875	0.00837	1e-05	1e-05	1e-05	1e-05	0.03473	0.42812	0.55109	0.00962	1e-05	1e-05	1e-05	1e-05	0.0507	0.38854	1e-05	0.53878	0.00996	1e-05	1e-05	1e-05
SH007	0.9935	0.0065	0.92821	1e-05	0.07178	0.91759	1e-05	0.05073	0.03167	0.91573	1e-05	0.05217	0.03208	1e-05	0.91496	2e-05	0.06694	0.01372	1e-05	0.00435	0.92238	1e-05	0.05249	0.02441	1e-05	1e-05	0.00069	0.56676	1e-05	0.00745	0.00082	1e-05	1e-05	0.00897	0.41598	0.59211	1e-05	0.00666	1e-05	2e-05	1e-05	0.02491	0.37626	1e-05	0.57832	1e-05	0.00324	1e-05	1e-05
SH008	0.99564	0.00436	0.93466	1e-05	0.06533	0.92171	1e-05	0.03273	0.04555	0.9197	1e-05	0.03471	0.04557	1e-05	0.91805	1e-05	0.04193	0.03742	1e-05	0.00258	0.92512	1e-05	0.025	0.04853	1e-05	1e-05	0.00132	0.52862	1e-05	1e-05	0.00819	1e-05	1e-05	0.01143	0.45171	0.55365	1e-05	1e-05	0.00699	1e-05	2e-05	0.02884	0.41045	1e-05	0.5408	1e-05	1e-05	0.00768	1e-05
T003	0.98301	0.01699	0.91726	0.00498	0.07776	0.90577	0.00472	0.05321	0.0363	0.90031	0.01204	0.05165	0.03599	1e-05	0.89969	0.012	0.06587	0.01826	1e-05	0.00418	0.91561	0.00248	0.04984	0.02982	1e-05	0.00223	1e-05	0.5411	1e-05	1e-05	0.00627	1e-05	1e-05	1e-05	0.45259	0.5641	1e-05	1e-05	0.0048	1e-05	1e-05	0.01652	0.41453	1e-05	0.55148	1e-05	1e-05	0.00016	1e-05
T006	0.99999	1e-05	0.92704	1e-05	0.07295	0.91541	1e-05	0.04763	0.03696	0.91365	1e-05	0.04928	0.03705	1e-05	0.912	1e-05	0.06121	0.02198	1e-05	0.0048	0.92468	1e-05	0.04173	0.03355	1e-05	1e-05	1e-05	0.55865	1e-05	1e-05	0.00362	1e-05	1e-05	1e-05	0.43768	0.58676	1e-05	1e-05	0.00284	1e-05	1e-05	0.01302	0.39733	1e-05	0.57403	1e-05	1e-05	0.0042	1e-05
T007	0.98593	0.01407	0.92565	0.00079	0.07357	0.91523	1e-05	0.0589	0.02585	0.91093	0.0051	0.05799	0.02597	1e-05	0.90866	0.00554	0.06936	0.00705	1e-05	0.00939	0.92254	1e-05	0.0516	0.01868	1e-05	0.00714	1e-05	0.56304	1e-05	1e-05	0.00649	1e-05	1e-05	1e-05	0.43042	0.58645	1e-05	1e-05	0.00622	1e-05	1e-05	0.0168	0.39048	1e-05	0.57228	1e-05	1e-05	0.00334	1e-05
T010	0.98831	0.01169	0.94452	1e-05	0.05547	0.93264	1e-05	0.03202	0.03534	0.92894	0.00478	0.03047	0.0358	1e-05	0.9265	0.00533	0.04127	0.02544	1e-05	0.00144	0.93496	1e-05	0.02559	0.03755	1e-05	1e-05	0.00187	0.56986	1e-05	1e-05	0.00322	1e-05	1e-05	0.00908	0.41779	0.59622	1e-05	1e-05	0.00249	1e-05	1e-05	0.02476	0.37648	1e-05	0.58272	1e-05	1e-05	0.00274	1e-05
T011	0.99294	0.00706	0.92887	1e-05	0.07112	0.9167	1e-05	0.05708	0.02621	0.91505	1e-05	0.05893	0.026	1e-05	0.91385	1e-05	0.05299	0.01624	1e-05	0.0169	0.91146	1e-05	0.03934	0.02722	1e-05	0.01057	0.01138	0.53634	1e-05	1e-05	0.00064	1e-05	1e-05	0.02144	0.44154	0.56117	1e-05	1e-05	1e-05	2e-05	1e-05	0.0376	0.40116	1e-05	0.54891	1e-05	0.00157	1e-05	1e-05
T012	0.99347	0.00653	0.95298	1e-05	0.04701	0.94151	1e-05	0.04062	0.01786	0.93955	1e-05	0.04277	0.01766	1e-05	0.93881	1e-05	0.05348	0.00222	1e-05	0.00547	0.9498	1e-05	0.03346	0.0167	1e-05	1e-05	1e-05	0.58251	1e-05	1e-05	1e-05	1e-05	1e-05	1e-05	0.41743	0.61434	1e-05	1e-05	1e-05	1e-05	1e-05	0.0062	0.37939	1e-05	0.599	1e-05	1e-05	1e-05	1e-05
T013	0.9873	0.0127	0.91978	1e-05	0.08021	0.90801	1e-05	0.05325	0.03873	0.903	0.0065	0.05155	0.03894	1e-05	0.90106	0.0065	0.05245	0.02765	1e-05	0.01234	0.91195	1e-05	0.03584	0.0404	1e-05	0.00934	0.00245	0.52653	1e-05	1e-05	0.00819	1e-05	1e-05	0.01412	0.45112	0.54879	1e-05	1e-05	0.00658	1e-05	1e-05	0.03338	0.4112	1e-05	0.53677	1e-05	1e-05	0.00832	1e-05
T015	0.99434	0.00566	0.93097	1e-05	0.06902	0.91869	1e-05	0.05042	0.03087	0.91634	0.00097	0.0518	0.03087	1e-05	0.91505	0.00153	0.06549	0.0154	1e-05	0.00252	0.92751	1e-05	0.04783	0.02462	1e-05	1e-05	1e-05	0.54719	1e-05	1e-05	1e-05	1e-05	1e-05	1e-05	0.45276	0.57294	1e-05	1e-05	1e-05	1e-05	1e-05	0.01387	0.41313	1e-05	0.56102	1e-05	1e-05	1e-05	1e-05
T016	0.99774	0.00226	0.94089	1e-05	0.0591	0.92889	1e-05	0.04152	0.02958	0.92717	1e-05	0.04297	0.02985	1e-05	0.92592	1e-05	0.04572	0.0187	1e-05	0.00964	0.90971	1e-05	0.02957	0.02832	1e-05	0.00479	0.02759	0.53597	1e-05	1e-05	1e-05	1e-05	1e-05	0.03664	0.42734	0.55985	1e-05	1e-05	1e-05	1e-05	1e-05	0.05458	0.38551	1e-05	0.54698	1e-05	1e-05	1e-05	1e-05
YZ018	0.91004	0.08996	0.85401	0.07431	0.07168	0.84325	0.07341	0.05582	0.02752	0.83919	0.04834	0.05475	0.02708	0.03065	0.83682	0.04899	0.05146	0.01431	0.02976	0.01866	0.83546	0.04087	0.03947	0.02304	0.03058	0.01521	0.01537	0.51795	0.03852	1e-05	0.01069	0.03028	0.00367	0.01643	0.38244	0.55007	0.02412	1e-05	0.00656	0.01345	1e-05	0.02379	0.37091	0.01107	0.53823	0.02427	1e-05	0.00628	0.01344
YZ019	0.99559	0.00441	0.91813	1e-05	0.08186	0.90557	1e-05	0.05171	0.04271	0.90401	1e-05	0.05333	0.04264	1e-05	0.90243	1e-05	0.05361	0.03006	1e-05	0.01388	0.91163	1e-05	0.03642	0.04158	1e-05	0.00839	0.00196	0.53254	1e-05	1e-05	0.01044	1e-05	1e-05	0.01031	0.44666	0.55771	1e-05	1e-05	0.00971	1e-05	1e-05	0.02456	0.40796	1e-05	0.54508	1e-05	1e-05	0.01105	1e-05
YZ020	0.99474	0.00526	0.85114	1e-05	0.14885	0.83777	1e-05	0.10062	0.06159	0.8364	1e-05	0.10202	0.06156	1e-05	0.8361	1e-05	0.11315	0.03113	1e-05	0.0196	0.83874	1e-05	0.09894	0.04105	1e-05	0.01257	0.00869	0.42695	1e-05	0.02749	0.01206	1e-05	1e-05	0.02097	0.51249	0.44906	1e-05	0.02482	0.01145	1e-05	1e-05	0.03962	0.475	1e-05	0.43802	1e-05	0.00938	0.00515	1e-05
YZ021	0.98961	0.01039	0.94332	1e-05	0.05667	0.93079	1e-05	0.0416	0.0276	0.92698	0.00427	0.04095	0.02779	1e-05	0.92502	0.00407	0.03759	0.02016	1e-05	0.01315	0.93659	1e-05	0.02252	0.03203	1e-05	0.00732	0.00152	0.56897	1e-05	1e-05	1e-05	1e-05	1e-05	0.01098	0.42	0.5938	1e-05	1e-05	1e-05	1e-05	1e-05	0.02849	0.37765	1e-05	0.58062	1e-05	1e-05	1e-05	1e-05
YZ022	0.99114	0.00886	0.94005	1e-05	0.05994	0.92831	1e-05	0.04063	0.03105	0.9268	1e-05	0.04241	0.03077	1e-05	0.92545	1e-05	0.04802	0.01918	1e-05	0.00733	0.92744	1e-05	0.0332	0.02996	1e-05	0.0013	0.00808	0.55878	1e-05	1e-05	0.00068	1e-05	1e-05	0.01542	0.42509	0.58258	1e-05	1e-05	1e-05	1e-05	1e-05	0.03401	0.38335	1e-05	0.56915	1e-05	1e-05	1e-05	1e-05
YZ024	0.97753	0.02247	0.98237	0.01073	0.0069	0.97236	0.01026	0.01655	0.00084	0.96644	0.01799	0.01505	0.0005	1e-05	0.96026	0.01773	0.02199	1e-05	1e-05	1e-05	0.83972	0.01367	0.01264	1e-05	1e-05	1e-05	0.13394	0.69429	0.01324	0.00775	1e-05	1e-05	1e-05	0.11995	0.16475	0.7198	0.0144	0.00844	1e-05	1e-05	1e-05	0.12837	0.12894	1e-05	0.70923	0.01407	0.00988	1e-05	1e-05
YZ030	0.98871	0.01129	0.9372	1e-05	0.06279	0.92541	1e-05	0.04143	0.03314	0.92183	0.0037	0.04123	0.03323	1e-05	0.91995	0.00398	0.03762	0.02646	1e-05	0.01198	0.91995	1e-05	0.02121	0.03711	1e-05	0.00834	0.01336	0.53639	1e-05	1e-05	1e-05	1e-05	1e-05	0.02266	0.44089	0.55907	1e-05	1e-05	1e-05	1e-05	1e-05	0.04018	0.40069	1e-05	0.54614	1e-05	1e-05	1e-05	1e-05
YZ033	0.99107	0.00893	0.92859	1e-05	0.0714	0.91646	1e-05	0.04613	0.0374	0.91485	1e-05	0.04793	0.03721	1e-05	0.91312	1e-05	0.04523	0.02768	1e-05	0.01395	0.92185	1e-05	0.03249	0.03836	1e-05	0.00518	0.00211	0.52711	1e-05	1e-05	1e-05	1e-05	1e-05	0.01181	0.46103	0.55085	1e-05	1e-05	1e-05	1e-05	1e-05	0.02865	0.42044	1e-05	0.53782	1e-05	1e-05	1e-05	1e-05
YZ035	0.99222	0.00778	0.93425	1e-05	0.06574	0.92309	1e-05	0.04807	0.02882	0.92153	1e-05	0.04978	0.02866	1e-05	0.92063	1e-05	0.06452	0.0128	1e-05	0.00203	0.92958	1e-05	0.04748	0.0229	1e-05	1e-05	1e-05	0.54351	1e-05	1e-05	0.00102	1e-05	1e-05	0.0058	0.44963	0.56809	1e-05	1e-05	1e-05	1e-05	1e-05	0.02259	0.40926	1e-05	0.55485	1e-05	1e-05	1e-05	1e-05
YZ037	0.99359	0.00641	0.93702	1e-05	0.06297	0.92534	1e-05	0.04036	0.0343	0.92367	1e-05	0.04218	0.03413	1e-05	0.92192	1e-05	0.05096	0.0205	1e-05	0.0066	0.93144	1e-05	0.03627	0.03212	1e-05	0.00014	1e-05	0.54088	1e-05	1e-05	1e-05	1e-05	1e-05	0.00098	0.45809	0.56591	2e-05	1e-05	1e-05	1e-05	1e-05	0.01756	0.41646	1e-05	0.55256	1e-05	1e-05	1e-05	1e-05
YZ039	0.99337	0.00663	0.9461	1e-05	0.05389	0.93442	1e-05	0.04046	0.0251	0.93189	1e-05	0.0428	0.02529	1e-05	0.93039	1e-05	0.04384	0.01575	1e-05	0.01	0.92697	1e-05	0.03051	0.0246	1e-05	0.00246	0.01544	0.55845	1e-05	1e-05	1e-05	1e-05	1e-05	0.02199	0.41951	0.58258	1e-05	1e-05	1e-05	1e-05	1e-05	0.04061	0.37674	1e-05	0.56944	1e-05	1e-05	1e-05	1e-05
YZ041	0.99208	0.00792	0.9196	1e-05	0.08039	0.90758	1e-05	0.04958	0.04283	0.90638	1e-05	0.05092	0.04269	1e-05	0.90458	1e-05	0.05242	0.02977	1e-05	0.01322	0.90631	1e-05	0.03767	0.04033	1e-05	0.00856	0.00711	0.54836	1e-05	1e-05	0.01324	1e-05	1e-05	0.01484	0.42351	0.57243	1e-05	1e-05	0.01197	1e-05	1e-05	0.03268	0.38287	1e-05	0.56051	1e-05	1e-05	0.01285	1e-05
SA062	0.32269	0.67731	0.25986	0.67177	0.06836	0.2552	0.67047	0.05036	0.02397	0.22454	0.48021	0.04168	0.01727	0.2363	0.22439	0.4787	0.03346	0.01119	0.23787	0.01438	0.19601	0.47056	0.03112	0.01077	0.24156	0.01337	0.0366	0.12132	0.47065	0.01923	0.00427	0.24109	0.00624	0.03601	0.10118	0.12402	0.45186	0.02011	0.00235	0.26496	0.00633	0.04333	0.08704	1e-05	0.12148	0.45157	0.03103	0.00146	0.26497
SA1004	0.09644	0.90356	0.08817	0.90152	0.01031	0.08596	0.90167	0.0003	0.01206	0.08507	0.32815	0.00159	0.00849	0.57671	0.0849	0.32583	0.00385	0.00659	0.57883	1e-05	0.0914	0.31366	0.00018	0.00756	0.58489	1e-05	0.00229	0.05419	0.31413	1e-05	0.00263	0.58389	1e-05	0.00373	0.04141	0.05479	0.28933	1e-05	0.00162	0.61671	1e-05	0.00955	0.02798	1e-05	0.05419	0.28944	2e-05	0.00225	0.61668
SA063	0.03753	0.96247	0.04152	0.95847	1e-05	0.0417	0.95828	1e-05	1e-05	0.06587	0.11916	1e-05	1e-05	0.81496	0.0635	0.11633	0.00304	1e-05	0.8171	1e-05	0.07471	0.10118	1e-05	1e-05	0.82407	1e-05	1e-05	0.06431	0.10334	1e-05	1e-05	0.82345	1e-05	1e-05	0.00887	0.06299	0.08201	1e-05	1e-05	0.85494	1e-05	1e-05	1e-05	1e-05	0.06291	0.08212	1e-05	1e-05	0.85489
SA010	1e-05	0.99999	1e-05	0.99998	1e-05	1e-05	0.99997	1e-05	1e-05	1e-05	0.14225	1e-05	0.00249	0.85525	1e-05	0.14083	1e-05	0.0015	0.85764	1e-05	1e-05	0.13235	1e-05	0.00379	0.86381	1e-05	1e-05	1e-05	0.13373	1e-05	0.00361	0.86261	1e-05	1e-05	1e-05	1e-05	0.10937	1e-05	1e-05	0.89056	1e-05	1e-05	1e-05	1e-05	1e-05	0.10937	1e-05	1e-05	0.89055
SA064	0.17509	0.82491	0.15496	0.82074	0.02431	0.15211	0.81978	0.02141	0.0067	0.17482	0.15836	0.02918	0.00406	0.63359	0.17485	0.15662	0.02873	1e-05	0.63569	0.0041	0.15263	0.14691	0.0272	1e-05	0.64103	0.00252	0.02971	0.09315	0.14741	0.01372	1e-05	0.64017	1e-05	0.02962	0.07591	0.09237	0.12788	0.01342	1e-05	0.67175	1e-05	0.03616	0.05838	1e-05	0.09046	0.12764	0.01705	1e-05	0.67168
SA073	0.09751	0.90249	0.07218	0.90118	0.02664	0.06963	0.90024	0.01985	0.01028	0.07786	0.23017	0.02635	0.0086	0.65701	0.0771	0.22765	0.03568	1e-05	0.65956	1e-05	0.08553	0.21629	0.03252	0.00059	0.66505	1e-05	1e-05	0.04806	0.21706	0.02401	1e-05	0.66407	1e-05	0.00108	0.0457	0.04625	0.19491	0.02307	1e-05	0.69644	1e-05	0.00861	0.03069	1e-05	0.04628	0.19487	0.00987	1e-05	0.69644
SA1025	0.02448	0.97552	0.02565	0.97434	1e-05	0.02294	0.97403	1e-05	0.00303	0.03206	0.23229	1e-05	1e-05	0.73563	0.03144	0.22977	0.00081	1e-05	0.73796	1e-05	0.03809	0.21769	1e-05	1e-05	0.74418	1e-05	1e-05	0.0135	0.21809	1e-05	1e-05	0.74332	1e-05	1e-05	0.02506	0.01389	0.19564	1e-05	1e-05	0.774	1e-05	1e-05	0.01641	1e-05	0.01259	0.19558	1e-05	1e-05	0.77399
SA078	0.24138	0.75862	0.23821	0.75226	0.00954	0.22971	0.75208	1e-05	0.0182	0.2784	0.01178	0.00345	0.02523	0.68115	0.27716	0.00942	0.00702	0.02317	0.68323	1e-05	0.19074	0.00332	0.00565	0.01878	0.68874	1e-05	0.09276	0.14019	0.00424	0.00115	0.01384	0.68779	1e-05	0.09224	0.06055	0.13966	1e-05	1e-05	0.01038	0.71268	1e-05	0.10199	0.03526	1e-05	0.13719	1e-05	0.00047	0.01046	0.71265
SA083	0.2961	0.7039	0.26981	0.69776	0.03243	0.26528	0.69706	0.02412	0.01354	0.29943	0.04735	0.04147	0.01452	0.59724	0.29912	0.04582	0.04508	0.00369	0.5992	0.00709	0.26762	0.03498	0.04126	0.00468	0.60474	0.00592	0.0408	0.15859	0.03498	0.01954	1e-05	0.60377	1e-05	0.04234	0.14076	0.15819	0.01907	0.01566	1e-05	0.63655	2e-05	0.05489	0.1156	1e-05	0.15541	0.019	0.02032	1e-05	0.63641
BOT5.021	0.02712	0.97288	0.02349	0.9708	0.00571	0.02168	0.97048	0.00257	0.00527	1e-05	0.52238	1e-05	1e-05	0.47759	1e-05	0.52037	1e-05	1e-05	0.47959	1e-05	1e-05	0.51444	1e-05	1e-05	0.48551	1e-05	1e-05	1e-05	0.51523	1e-05	1e-05	0.48471	1e-05	1e-05	1e-05	1e-05	0.48419	1e-05	1e-05	0.51574	1e-05	1e-05	1e-05	1e-05	1e-05	0.48418	1e-05	1e-05	0.51574
BOT2.031	1e-05	0.99999	1e-05	0.99998	1e-05	1e-05	0.99997	1e-05	1e-05	1e-05	0.16829	1e-05	1e-05	0.83168	1e-05	0.16604	1e-05	1e-05	0.83392	1e-05	1e-05	0.15975	1e-05	1e-05	0.8402	1e-05	1e-05	1e-05	0.16069	1e-05	1e-05	0.83925	1e-05	1e-05	1e-05	1e-05	0.13307	1e-05	1e-05	0.86686	1e-05	1e-05	1e-05	1e-05	1e-05	0.13309	1e-05	1e-05	0.86683
NAM188	1e-05	0.99999	1e-05	0.99998	1e-05	1e-05	0.99997	1e-05	1e-05	1e-05	0.22987	1e-05	1e-05	0.77009	1e-05	0.22764	1e-05	1e-05	0.77233	1e-05	0.00194	0.21932	1e-05	0.00058	0.77813	1e-05	1e-05	1e-05	0.22121	1e-05	0.00056	0.77696	1e-05	1e-05	0.00124	1e-05	0.19334	1e-05	1e-05	0.80659	1e-05	1e-05	1e-05	1e-05	1e-05	0.19335	1e-05	1e-05	0.80657
BOT5.026	0.02688	0.97312	0.01351	0.97291	0.01358	0.011	0.97303	1e-05	0.01596	1e-05	0.46159	1e-05	0.0042	0.53419	1e-05	0.45942	2e-05	0.00391	0.53663	1e-05	2e-05	0.45138	1e-05	0.00563	0.54294	1e-05	1e-05	1e-05	0.45177	1e-05	0.00388	0.54182	1e-05	1e-05	0.0025	1e-05	0.42146	1e-05	0.00206	0.57642	1e-05	1e-05	1e-05	1e-05	1e-05	0.4214	1e-05	0.00145	0.57642
BOT5.030	0.00556	0.99444	0.00602	0.99396	1e-05	0.00076	0.99366	1e-05	0.00557	0.02013	0.06179	1e-05	0.00835	0.90972	0.02146	0.0592	1e-05	0.00736	0.91196	1e-05	0.0326	0.04379	1e-05	0.00434	0.91924	1e-05	1e-05	0.02917	0.04595	1e-05	0.00625	0.91859	1e-05	1e-05	1e-05	0.02751	0.02004	1e-05	0.00066	0.95174	1e-05	1e-05	1e-05	1e-05	0.02759	0.02007	1e-05	0.00056	0.95172
BOT2.033	1e-05	0.99999	1e-05	0.99998	1e-05	1e-05	0.99997	1e-05	1e-05	0.00137	0.05835	0.00537	0.00302	0.93189	1e-05	0.05533	0.01057	1e-05	0.93407	1e-05	0.00852	0.04444	0.00726	1e-05	0.93975	1e-05	1e-05	0.00657	0.04635	0.00842	1e-05	0.93862	1e-05	1e-05	1e-05	0.00122	0.02294	0.0064	1e-05	0.96939	1e-05	1e-05	1e-05	1e-05	1e-05	0.0221	0.00842	1e-05	0.9694
BOT2.038	1e-05	0.99999	1e-05	0.99998	1e-05	1e-05	0.99997	1e-05	1e-05	0.00436	0.01519	1e-05	1e-05	0.98044	0.0024	0.01165	0.00287	1e-05	0.98306	1e-05	0.01185	1e-05	1e-05	1e-05	0.9881	1e-05	1e-05	0.01107	1e-05	1e-05	1e-05	0.98858	1e-05	1e-05	0.0003	1e-05	1e-05	1e-05	1e-05	0.99992	1e-05	1e-05	1e-05	1e-05	2e-05	1e-05	1e-05	1e-05	0.9999
NAM190	1e-05	0.99999	1e-05	0.99974	0.00025	1e-05	0.99698	1e-05	0.003	1e-05	0.30982	1e-05	1e-05	0.69015	1e-05	0.30753	1e-05	1e-05	0.69243	1e-05	1e-05	0.30145	1e-05	1e-05	0.6985	1e-05	1e-05	1e-05	0.30249	1e-05	1e-05	0.69746	1e-05	1e-05	1e-05	1e-05	0.27384	1e-05	1e-05	0.72609	1e-05	1e-05	1e-05	1e-05	1e-05	0.27385	1e-05	1e-05	0.72607
BOT5.034	0.00281	0.99719	0.00341	0.99658	1e-05	1e-05	0.99546	1e-05	0.00452	0.00408	0.20317	1e-05	0.00591	0.78683	0.0059	0.20075	0.00015	0.00399	0.78919	1e-05	0.014	0.1877	1e-05	0.00211	0.79616	1e-05	1e-05	0.01348	0.18872	1e-05	0.00245	0.7953	1e-05	1e-05	1e-05	0.00908	0.16289	1e-05	1e-05	0.82797	1e-05	1e-05	1e-05	1e-05	0.00911	0.16272	0.00016	1e-05	0.82795
BOT5.037	1e-05	0.99999	0.00197	0.99802	1e-05	0.00228	0.9977	1e-05	1e-05	0.02097	0.05581	1e-05	0.00482	0.9184	0.02268	0.05347	1e-05	0.00323	0.9206	1e-05	0.03051	0.04036	1e-05	0.00217	0.92694	1e-05	1e-05	0.01134	0.04189	1e-05	1e-05	0.9258	1e-05	1e-05	0.02092	0.01124	0.01733	1e-05	1e-05	0.95874	1e-05	1e-05	0.01265	1e-05	0.01057	0.01739	1e-05	1e-05	0.95871
BOT2.043	1e-05	0.99999	1e-05	0.99998	1e-05	1e-05	0.99997	1e-05	1e-05	1e-05	0.05763	6e-05	0.00435	0.93795	1e-05	0.05404	0.00558	1e-05	0.94035	1e-05	0.00441	0.04347	0.00315	0.00236	0.9466	1e-05	1e-05	1e-05	0.04396	0.00076	0.0013	0.94575	1e-05	1e-05	0.0082	1e-05	0.01961	1e-05	1e-05	0.97942	1e-05	1e-05	0.0009	1e-05	1e-05	0.01973	0.00079	1e-05	0.97941
BOT2.053	1e-05	0.99999	2e-05	0.99997	1e-05	1e-05	0.99997	1e-05	1e-05	1e-05	1e-05	1e-05	1e-05	0.99996	1e-05	1e-05	1e-05	1e-05	0.99995	1e-05	1e-05	1e-05	1e-05	1e-05	0.99994	1e-05	1e-05	1e-05	1e-05	1e-05	1e-05	0.99993	1e-05	1e-05	1e-05	1e-05	1e-05	1e-05	1e-05	0.99992	1e-05	1e-05	1e-05	1e-05	1e-05	1e-05	1e-05	1e-05	0.99991
NAM191	1e-05	0.99999	1e-05	0.99892	0.00107	1e-05	0.99775	0.00223	1e-05	1e-05	0.24358	0.00115	1e-05	0.75525	1e-05	0.23933	1e-05	1e-05	0.75723	0.00341	1e-05	0.23134	1e-05	0.00144	0.76358	0.00361	1e-05	1e-05	0.23265	1e-05	0.00183	0.76256	0.00293	1e-05	1e-05	1e-05	0.20876	1e-05	1e-05	0.79051	0.00066	1e-05	1e-05	1e-05	1e-05	0.20887	1e-05	1e-05	0.79051
BOT6.263	0.01946	0.98054	0.02084	0.97915	1e-05	0.0197	0.97886	1e-05	0.00143	0.0024	0.38895	1e-05	1e-05	0.60863	1e-05	0.38534	0.00366	1e-05	0.61097	1e-05	0.00674	0.3745	0.00151	1e-05	0.61722	1e-05	1e-05	1e-05	0.37506	1e-05	1e-05	0.61608	1e-05	1e-05	0.00881	1e-05	0.34635	1e-05	1e-05	0.65046	1e-05	1e-05	0.00314	1e-05	1e-05	0.34639	1e-05	1e-05	0.65044
BOT6.268	0.06796	0.93204	0.06791	0.92966	0.00243	0.06516	0.92937	1e-05	0.00546	0.04012	0.49374	1e-05	1e-05	0.46612	0.04012	0.49139	1e-05	1e-05	0.46846	1e-05	0.04754	0.47725	1e-05	1e-05	0.47517	1e-05	1e-05	0.03997	0.47993	1e-05	1e-05	0.47416	1e-05	1e-05	0.00591	0.04061	0.45137	1e-05	1e-05	0.50768	1e-05	1e-05	0.00028	1e-05	0.03925	0.4512	1e-05	1e-05	0.50765
NAM321	0.04596	0.95405	0.05023	0.94976	1e-05	0.04863	0.94954	1e-05	0.00182	0.08377	0.05099	1e-05	0.00687	0.85836	0.08404	0.04825	0.00022	0.00672	0.86076	1e-05	0.09152	0.03415	1e-05	0.00699	0.86731	1e-05	1e-05	0.06483	0.03571	1e-05	0.00547	0.86648	1e-05	1e-05	0.02749	0.06413	0.01117	1e-05	0.00231	0.90165	1e-05	0.00778	0.01294	1e-05	0.06321	0.01103	1e-05	0.00103	0.90164
BOT2.044	1e-05	0.99999	1e-05	0.99998	1e-05	1e-05	0.99997	1e-05	1e-05	0.00549	0.06901	1e-05	1e-05	0.92548	0.00263	0.0669	0.00338	1e-05	0.92707	1e-05	0.01146	0.05539	0.00027	1e-05	0.93284	1e-05	1e-05	0.00921	0.05697	0.00178	1e-05	0.93201	1e-05	1e-05	1e-05	0.0025	0.03497	1e-05	1e-05	0.96246	1e-05	1e-05	1e-05	1e-05	0.0025	0.03498	1e-05	1e-05	0.96244
BOT2.055	1e-05	0.99999	1e-05	0.99998	1e-05	1e-05	0.99997	1e-05	1e-05	1e-05	1e-05	1e-05	1e-05	0.99996	1e-05	1e-05	1e-05	1e-05	0.99995	1e-05	1e-05	1e-05	1e-05	1e-05	0.99994	1e-05	1e-05	1e-05	1e-05	1e-05	1e-05	0.99993	1e-05	1e-05	1e-05	1e-05	1e-05	1e-05	1e-05	0.99991	1e-05	1e-05	1e-05	1e-05	1e-05	1e-05	1e-05	1e-05	0.99991
BOT6.264	0.02127	0.97873	0.02337	0.97662	1e-05	0.0193	0.97603	1e-05	0.00466	0.00308	0.40041	1e-05	0.00229	0.59421	0.00451	0.39813	1e-05	0.00061	0.59672	1e-05	0.01076	0.38641	1e-05	1e-05	0.60279	1e-05	1e-05	0.01132	0.38683	1e-05	1e-05	0.60181	1e-05	1e-05	1e-05	0.00691	0.3567	1e-05	1e-05	0.63634	1e-05	1e-05	1e-05	1e-05	0.00695	0.35666	1e-05	1e-05	0.63631
NAM325	0.0497	0.9503	0.05417	0.94582	1e-05	0.05423	0.94575	1e-05	1e-05	0.08575	0.10059	1e-05	1e-05	0.81364	0.08592	0.09819	1e-05	1e-05	0.81586	1e-05	0.09344	0.0842	1e-05	1e-05	0.82232	1e-05	1e-05	0.07445	0.08667	1e-05	1e-05	0.82134	1e-05	1e-05	0.01749	0.07459	0.06484	1e-05	1e-05	0.85385	1e-05	1e-05	0.00668	1e-05	0.07383	0.06482	1e-05	1e-05	0.85384
BOT6.055	1e-05	0.99999	1e-05	0.99998	1e-05	1e-05	0.99997	1e-05	1e-05	1e-05	0.20853	1e-05	1e-05	0.79144	1e-05	0.20636	1e-05	1e-05	0.7936	1e-05	1e-05	0.20047	1e-05	1e-05	0.79948	1e-05	1e-05	1e-05	0.20148	1e-05	1e-05	0.79846	1e-05	1e-05	1e-05	1e-05	0.17257	1e-05	1e-05	0.82736	1e-05	1e-05	1e-05	1e-05	1e-05	0.17256	1e-05	1e-05	0.82735
BOT2.058	1e-05	0.99999	1e-05	0.99998	1e-05	1e-05	0.99997	1e-05	1e-05	1e-05	1e-05	1e-05	1e-05	0.99996	1e-05	1e-05	1e-05	1e-05	0.99995	1e-05	1e-05	1e-05	1e-05	1e-05	0.99994	1e-05	1e-05	1e-05	1e-05	1e-05	1e-05	0.99993	1e-05	1e-05	1e-05	1e-05	1e-05	1e-05	1e-05	0.99992	1e-05	1e-05	1e-05	1e-05	1e-05	1e-05	1e-05	1e-05	0.99991
BOT5.003	0.00519	0.99481	0.00659	0.9934	1e-05	1e-05	0.99245	1e-05	0.00753	0.00919	0.1517	1e-05	0.01045	0.82864	0.00929	0.14926	1e-05	0.01065	0.83078	1e-05	0.01852	0.13603	1e-05	0.00803	0.83738	1e-05	1e-05	0.00348	0.13736	1e-05	0.00621	0.83637	1e-05	1e-05	0.01655	0.00636	0.11322	1e-05	0.00315	0.86886	1e-05	1e-05	0.00836	1e-05	0.00581	0.11315	1e-05	0.0034	0.86885
BOT6.009	1e-05	0.99999	1e-05	0.99998	1e-05	1e-05	0.99997	1e-05	1e-05	1e-05	0.32166	1e-05	1e-05	0.67831	1e-05	0.3194	1e-05	1e-05	0.68056	1e-05	1e-05	0.31258	1e-05	1e-05	0.68737	1e-05	1e-05	1e-05	0.31353	1e-05	1e-05	0.68641	1e-05	1e-05	1e-05	1e-05	0.27988	1e-05	1e-05	0.72005	1e-05	1e-05	1e-05	1e-05	1e-05	0.27988	1e-05	1e-05	0.72004
BOT6.106	1e-05	0.99999	1e-05	0.99998	1e-05	1e-05	0.99997	1e-05	1e-05	1e-05	0.09872	1e-05	0.00481	0.89644	1e-05	0.09601	0.00304	0.00237	0.89856	1e-05	0.00708	0.08405	0.00074	0.00289	0.90522	1e-05	1e-05	1e-05	0.08518	1e-05	0.00182	0.9041	1e-05	1e-05	0.00886	0.00022	0.06544	1e-05	1e-05	0.93365	1e-05	1e-05	0.00064	1e-05	1e-05	0.06491	1e-05	1e-05	0.93359
BOT2.061	1e-05	0.99999	2e-05	0.99997	1e-05	1e-05	0.99997	1e-05	1e-05	1e-05	1e-05	1e-05	2e-05	0.99995	1e-05	1e-05	1e-05	1e-05	0.99995	1e-05	1e-05	1e-05	1e-05	1e-05	0.99994	1e-05	1e-05	1e-05	2e-05	1e-05	1e-05	0.99992	1e-05	1e-05	1e-05	1e-05	1e-05	1e-05	1e-05	0.99992	1e-05	1e-05	1e-05	1e-05	1e-05	1e-05	1e-05	1e-05	0.99991
BOT6.016	1e-05	0.99999	1e-05	0.99998	1e-05	1e-05	0.99997	1e-05	1e-05	1e-05	0.14666	1e-05	0.00234	0.85098	1e-05	0.14416	1e-05	0.0028	0.853	1e-05	1e-05	0.13572	1e-05	0.00547	0.85877	1e-05	1e-05	1e-05	0.1367	1e-05	0.00529	0.85796	1e-05	1e-05	1e-05	1e-05	0.1138	1e-05	1e-05	0.88613	1e-05	1e-05	1e-05	1e-05	1e-05	0.11381	1e-05	1e-05	0.88611
BOT2.010	0.01694	0.98306	0.01758	0.98241	1e-05	0.0137	0.98164	1e-05	0.00465	1e-05	0.50673	1e-05	1e-05	0.49324	1e-05	0.50452	1e-05	1e-05	0.49544	1e-05	1e-05	0.49818	1e-05	1e-05	0.50177	1e-05	1e-05	1e-05	0.49935	1e-05	1e-05	0.50059	1e-05	1e-05	1e-05	1e-05	0.46544	1e-05	1e-05	0.53449	1e-05	1e-05	1e-05	1e-05	1e-05	0.46546	1e-05	1e-05	0.53446
BOT2.063	1e-05	0.99999	1e-05	0.99998	1e-05	1e-05	0.99997	1e-05	1e-05	1e-05	1e-05	1e-05	2e-05	0.99996	1e-05	1e-05	1e-05	1e-05	0.99995	1e-05	1e-05	1e-05	1e-05	1e-05	0.99994	1e-05	1e-05	1e-05	1e-05	1e-05	1e-05	0.99993	1e-05	1e-05	1e-05	1e-05	1e-05	1e-05	1e-05	0.99992	1e-05	1e-05	1e-05	1e-05	1e-05	1e-05	1e-05	1e-05	0.99991
BOT5.015	0.00314	0.99686	0.00617	0.99382	1e-05	0.00551	0.99358	1e-05	0.00091	0.01743	0.04637	1e-05	0.00723	0.92896	0.01799	0.04344	0.00263	0.00468	0.93125	1e-05	0.02693	0.031	1e-05	0.00432	0.93772	1e-05	1e-05	0.02187	0.03295	0.00019	0.00515	0.93697	1e-05	1e-05	0.00286	0.02085	0.00751	1e-05	0.00121	0.97038	1e-05	1e-05	1e-05	1e-05	0.02055	0.0074	1e-05	0.00163	0.97036
BOT6.018	1e-05	0.99999	1e-05	0.99998	1e-05	1e-05	0.99997	1e-05	1e-05	1e-05	0.11018	1e-05	1e-05	0.88979	1e-05	0.10809	1e-05	1e-05	0.89187	1e-05	1e-05	0.10236	1e-05	1e-05	0.8976	1e-05	1e-05	1e-05	0.10322	1e-05	1e-05	0.89672	1e-05	1e-05	1e-05	1e-05	0.07768	1e-05	1e-05	0.92225	1e-05	1e-05	1e-05	1e-05	1e-05	0.07767	1e-05	1e-05	0.92224
BOT2.022	1e-05	0.99999	1e-05	0.99998	1e-05	1e-05	0.99997	1e-05	1e-05	1e-05	0.24008	1e-05	1e-05	0.75989	1e-05	0.23766	1e-05	1e-05	0.76229	1e-05	1e-05	0.23134	1e-05	1e-05	0.76861	1e-05	1e-05	1e-05	0.23256	1e-05	1e-05	0.76738	1e-05	1e-05	1e-05	1e-05	0.20194	1e-05	1e-05	0.79799	1e-05	1e-05	1e-05	1e-05	1e-05	0.20196	1e-05	1e-05	0.79796
Yuk_009	0.99999	1e-05	0.04927	1e-05	0.95072	0.04338	1e-05	0.51773	0.43889	0.04365	1e-05	0.5199	0.43643	1e-05	0.04507	1e-05	0.80607	0.14883	1e-05	1e-05	0.00776	1e-05	0.80927	0.14221	1e-05	1e-05	0.04073	0.01019	1e-05	0.80389	0.14131	1e-05	1e-05	0.04457	1e-05	0.00846	1e-05	0.80109	0.13701	1e-05	1e-05	0.05339	1e-05	1e-05	0.01052	1e-05	0.17214	1e-05	1e-05
Yuk_025	0.99999	1e-05	0.03715	1e-05	0.96284	0.03022	1e-05	0.52707	0.4427	0.0305	1e-05	0.52946	0.44002	1e-05	0.03318	1e-05	0.80209	0.1647	1e-05	1e-05	0.00973	1e-05	0.8039	0.15956	1e-05	1e-05	0.02678	0.01101	1e-05	0.7996	0.15861	1e-05	1e-05	0.03074	1e-05	0.00833	1e-05	0.79719	0.1543	1e-05	1e-05	0.04013	1e-05	1e-05	0.0147	1e-05	0.1653	0.00212	1e-05
Nga_051	0.99999	1e-05	0.22213	1e-05	0.77786	0.21524	1e-05	0.42184	0.36292	0.21563	1e-05	0.42353	0.36082	1e-05	0.21657	1e-05	0.64978	0.13362	1e-05	1e-05	0.10294	1e-05	0.65518	0.124	1e-05	1e-05	0.11785	0.05953	1e-05	0.64116	0.11633	1e-05	1e-05	0.13185	0.0511	0.0636	1e-05	0.64051	0.11259	1e-05	1e-05	0.15057	0.0327	1e-05	0.06715	1e-05	0.11688	1e-05	1e-05
Nesk_05	0.99999	1e-05	0.47182	1e-05	0.52817	0.46922	1e-05	0.17547	0.3553	0.4696	1e-05	0.17674	0.35364	1e-05	0.46342	1e-05	0.29908	0.23746	1e-05	1e-05	0.28856	1e-05	0.3018	0.22756	1e-05	1e-05	0.18206	0.19714	1e-05	0.28598	0.21689	1e-05	1e-05	0.19233	0.10763	0.20758	2e-05	0.28563	0.21289	1e-05	1e-05	0.2121	0.08175	1e-05	0.20424	1e-05	1e-05	0.11102	1e-05
Yuk_022	0.99999	1e-05	0.01491	1e-05	0.98508	0.01049	1e-05	0.49756	0.49194	0.01085	1e-05	0.49981	0.48932	1e-05	0.00942	1e-05	0.78506	0.20549	1e-05	1e-05	1e-05	1e-05	0.78531	0.20075	1e-05	1e-05	0.0139	1e-05	1e-05	0.78091	0.20044	1e-05	1e-05	0.0186	1e-05	1e-05	1e-05	0.77793	0.19606	1e-05	1e-05	0.02595	1e-05	1e-05	1e-05	1e-05	0.10826	0.03085	1e-05
Yuk_020	0.99999	1e-05	1e-05	1e-05	0.99998	1e-05	1e-05	0.46283	0.53715	1e-05	1e-05	0.46519	0.53478	1e-05	1e-05	1e-05	0.72984	0.27012	1e-05	1e-05	1e-05	1e-05	0.72489	0.26114	1e-05	1e-05	0.01393	1e-05	1e-05	0.71881	0.25922	1e-05	1e-05	0.02192	1e-05	1e-05	1e-05	0.71552	0.25474	1e-05	1e-05	0.02967	1e-05	1e-05	1e-05	1e-05	0.02001	0.07481	1e-05
MC_12	0.99999	1e-05	0.16803	1e-05	0.83196	0.16784	1e-05	0.31558	0.51656	0.16837	1e-05	0.31726	0.51434	1e-05	0.16308	1e-05	0.52494	0.31194	1e-05	1e-05	0.06969	1e-05	0.52921	0.30261	1e-05	1e-05	0.09847	0.05634	1e-05	0.5269	0.2987	1e-05	1e-05	0.10873	0.0093	0.05718	1e-05	0.52464	0.29378	1e-05	1e-05	0.12435	1e-05	1e-05	0.06899	1e-05	1e-05	0.13014	1e-05
MC_40	0.99999	1e-05	1e-05	1e-05	0.99998	1e-05	1e-05	0.35917	0.64081	1e-05	1e-05	0.36146	0.63851	1e-05	1e-05	1e-05	0.6044	0.39556	1e-05	1e-05	1e-05	1e-05	0.60749	0.39246	1e-05	1e-05	1e-05	1e-05	1e-05	0.60612	0.39382	1e-05	1e-05	1e-05	1e-05	1e-05	1e-05	0.6055	0.39139	1e-05	1e-05	0.00305	1e-05	1e-05	1e-05	1e-05	1e-05	0.17345	1e-05
Yuk_024	0.99999	1e-05	0.01299	1e-05	0.987	0.00665	1e-05	0.44097	0.55237	0.00697	1e-05	0.44311	0.5499	1e-05	0.00782	1e-05	0.70832	0.28383	1e-05	1e-05	1e-05	1e-05	0.70825	0.27869	1e-05	1e-05	0.01303	1e-05	1e-05	0.70414	0.27739	1e-05	1e-05	0.01842	1e-05	1e-05	1e-05	0.70078	0.27312	1e-05	1e-05	0.02604	1e-05	1e-05	1e-05	1e-05	0.00073	0.08262	1e-05
Nesk_25	0.99999	1e-05	1e-05	1e-05	0.99998	1e-05	1e-05	0.3081	0.69188	1e-05	1e-05	0.31014	0.68983	1e-05	1e-05	1e-05	0.51528	0.48468	1e-05	2e-05	1e-05	1e-05	0.51782	0.48213	1e-05	1e-05	1e-05	1e-05	1e-05	0.51726	0.48268	1e-05	1e-05	1e-05	1e-05	1e-05	1e-05	0.51773	0.48116	1e-05	1e-05	0.00105	1e-05	1e-05	1e-05	1e-05	1e-05	0.26306	1e-05
Yuk_023	0.99999	1e-05	1e-05	1e-05	0.99998	1e-05	1e-05	0.49771	0.50227	1e-05	1e-05	0.50011	0.49986	1e-05	1e-05	1e-05	0.78578	0.21418	1e-05	1e-05	1e-05	1e-05	0.78808	0.21031	1e-05	1e-05	0.00158	1e-05	1e-05	0.782	0.21	1e-05	1e-05	0.00795	1e-05	1e-05	1e-05	0.77947	0.20603	1e-05	1e-05	0.01444	1e-05	1e-05	1e-05	1e-05	0.08983	0.02613	1e-05
MC_16	0.99999	1e-05	1e-05	1e-05	0.99998	1e-05	1e-05	0.39649	0.60349	1e-05	1e-05	0.39876	0.60121	1e-05	1e-05	1e-05	0.64807	0.35189	1e-05	1e-05	1e-05	1e-05	0.65098	0.34897	1e-05	1e-05	1e-05	1e-05	1e-05	0.65005	0.34989	1e-05	1e-05	1e-05	1e-05	1e-05	1e-05	0.64779	0.34657	1e-05	1e-05	0.00558	1e-05	1e-05	1e-05	1e-05	1e-05	0.12234	1e-05
MC_28	0.99999	1e-05	0.24684	1e-05	0.75315	0.24679	1e-05	0.27875	0.47444	0.24717	1e-05	0.28032	0.47249	1e-05	0.23984	1e-05	0.47435	0.28579	1e-05	1e-05	0.12485	1e-05	0.47885	0.27678	1e-05	1e-05	0.11949	0.1006	1e-05	0.47525	0.2724	1e-05	1e-05	0.12559	0.02614	0.10391	1e-05	0.47369	0.26761	1e-05	1e-05	0.14143	0.01333	1e-05	0.1064	1e-05	1e-05	0.11383	1e-05
MC_02	0.99999	1e-05	0.47311	1e-05	0.52688	0.46859	1e-05	0.20376	0.32764	0.46872	1e-05	0.20542	0.32584	1e-05	0.46247	1e-05	0.34315	0.19435	1e-05	1e-05	0.27375	1e-05	0.34789	0.18309	1e-05	1e-05	0.19524	0.19228	1e-05	0.33528	0.17274	1e-05	1e-05	0.2055	0.09418	0.20118	1e-05	0.33486	0.16863	1e-05	1e-05	0.22588	0.06942	1e-05	0.20014	1e-05	1e-05	0.06877	1e-05
Yuk_007	0.99999	1e-05	0.23157	1e-05	0.76842	0.22292	1e-05	0.43109	0.34598	0.22343	1e-05	0.43292	0.34363	1e-05	0.22696	1e-05	0.65482	0.11819	1e-05	1e-05	0.11093	1e-05	0.66074	0.10875	1e-05	1e-05	0.11955	0.09033	1e-05	0.65533	0.10502	1e-05	1e-05	0.12627	0.02302	0.09467	1e-05	0.65431	0.10111	1e-05	1e-05	0.14204	0.00784	1e-05	0.10166	1e-05	0.13564	1e-05	1e-05
MC_15	0.99999	1e-05	0.00864	1e-05	0.99135	0.00298	1e-05	0.40854	0.58847	0.00341	1e-05	0.41042	0.58615	1e-05	0.00611	1e-05	0.66468	0.32918	1e-05	1e-05	1e-05	1e-05	0.66433	0.32362	1e-05	1e-05	0.01201	1e-05	1e-05	0.65978	0.32319	1e-05	1e-05	0.01698	1e-05	1e-05	1e-05	0.65723	0.31948	1e-05	1e-05	0.02323	1e-05	1e-05	1e-05	1e-05	1e-05	0.11574	1e-05
MC_18	0.99999	1e-05	1e-05	1e-05	0.99998	1e-05	1e-05	0.39596	0.60402	1e-05	1e-05	0.39812	0.60185	1e-05	1e-05	1e-05	0.65268	0.34728	1e-05	1e-05	1e-05	1e-05	0.65611	0.34384	1e-05	1e-05	1e-05	1e-05	1e-05	0.65403	0.3448	1e-05	2e-05	0.00111	1e-05	1e-05	1e-05	0.64988	0.34006	1e-05	1e-05	0.01	1e-05	1e-05	1e-05	1e-05	1e-05	0.1126	1e-05
Yuk_004	0.99999	1e-05	0.0731	1e-05	0.92689	0.06453	1e-05	0.52885	0.40661	0.06502	1e-05	0.53116	0.4038	1e-05	0.06941	1e-05	0.80273	0.12783	1e-05	1e-05	0.04252	1e-05	0.80412	0.12356	1e-05	1e-05	0.02977	0.02048	1e-05	0.79185	0.12042	1e-05	1e-05	0.03871	0.0285	0.02119	1e-05	0.79106	0.11725	1e-05	1e-05	0.04905	0.0214	1e-05	0.02958	1e-05	0.21275	1e-05	1e-05
Nga_052	0.99999	1e-05	0.07533	1e-05	0.92466	0.0684	1e-05	0.49977	0.43182	0.0688	1e-05	0.50194	0.42924	1e-05	0.07001	1e-05	0.76724	0.16272	1e-05	1e-05	0.00131	1e-05	0.77196	0.15235	1e-05	1e-05	0.07435	1e-05	1e-05	0.7656	0.1487	1e-05	1e-05	0.08565	1e-05	1e-05	1e-05	0.7607	0.14355	1e-05	1e-05	0.09569	1e-05	1e-05	0.00532	1e-05	0.12665	1e-05	1e-05
MC_08	0.99999	1e-05	0.00966	1e-05	0.99033	0.0055	1e-05	0.38829	0.60619	0.00614	1e-05	0.39005	0.60379	1e-05	0.00212	1e-05	0.64332	0.35453	1e-05	1e-05	1e-05	1e-05	0.63904	0.34729	1e-05	1e-05	0.01363	1e-05	1e-05	0.63422	0.34622	1e-05	1e-05	0.01951	1e-05	1e-05	1e-05	0.63036	0.34182	1e-05	1e-05	0.02775	1e-05	1e-05	1e-05	1e-05	1e-05	0.13056	1e-05
Nov_005	0.99999	1e-05	0.01749	1e-05	0.9825	0.00989	1e-05	0.53541	0.45469	0.01013	1e-05	0.53791	0.45194	1e-05	0.01124	1e-05	0.83509	0.15364	1e-05	1e-05	1e-05	1e-05	0.83098	0.14544	1e-05	1e-05	0.02354	1e-05	1e-05	0.82477	0.14369	1e-05	1e-05	0.03149	1e-05	1e-05	1e-05	0.82141	0.13907	1e-05	1e-05	0.03946	1e-05	1e-05	1e-05	1e-05	0.12244	1e-05	1e-05
MC_25	0.99999	1e-05	1e-05	1e-05	0.99998	1e-05	1e-05	0.39295	0.60703	1e-05	1e-05	0.39528	0.60469	1e-05	1e-05	1e-05	0.64937	0.35059	1e-05	1e-05	1e-05	1e-05	0.65241	0.34754	1e-05	1e-05	1e-05	1e-05	1e-05	0.65017	0.34887	1e-05	1e-05	0.00091	1e-05	1e-05	1e-05	0.64589	0.34406	1e-05	1e-05	0.00999	1e-05	1e-05	1e-05	1e-05	1e-05	0.12118	1e-05
Oj958	0.99999	1e-05	0.27069	1e-05	0.7293	0.28604	1e-05	0.03964	0.67431	0.28617	1e-05	0.04066	0.67315	1e-05	0.27511	1e-05	0.09964	0.62521	1e-05	1e-05	0.16887	1e-05	0.10209	0.61965	1e-05	1e-05	0.10935	0.13882	1e-05	0.10169	0.61511	1e-05	1e-05	0.11028	0.03408	0.14655	1e-05	0.10181	0.61141	1e-05	1e-05	0.12201	0.0182	1e-05	0.14445	1e-05	1e-05	0.56866	1e-05
Yuk_019	0.99999	1e-05	1e-05	1e-05	0.99998	1e-05	1e-05	0.50526	0.49472	1e-05	1e-05	0.5079	0.49207	1e-05	1e-05	1e-05	0.79783	0.20213	1e-05	1e-05	1e-05	1e-05	0.79809	0.19834	1e-05	1e-05	0.00352	1e-05	1e-05	0.79149	0.19884	1e-05	1e-05	0.00962	1e-05	1e-05	1e-05	0.78951	0.19546	1e-05	1e-05	0.01497	1e-05	1e-05	1e-05	1e-05	0.10868	0.02636	1e-05
Yuk_011	0.99999	1e-05	0.06889	1e-05	0.9311	0.0615	1e-05	0.53212	0.40638	0.06199	1e-05	0.53432	0.40367	1e-05	0.06565	1e-05	0.81363	0.12069	1e-05	1e-05	0.02413	1e-05	0.8154	0.11534	1e-05	1e-05	0.04509	0.02258	1e-05	0.81117	0.11454	1e-05	1e-05	0.05167	1e-05	0.02271	1e-05	0.80777	0.11059	1e-05	1e-05	0.05888	1e-05	1e-05	0.0337	1e-05	0.1966	1e-05	1e-05
Nesk_22	0.99999	1e-05	1e-05	1e-05	0.99998	1e-05	1e-05	0.30716	0.69282	1e-05	1e-05	0.30926	0.69071	1e-05	1e-05	1e-05	0.5195	0.48045	1e-05	2e-05	1e-05	1e-05	0.52187	0.47808	1e-05	1e-05	1e-05	1e-05	1e-05	0.52107	0.47887	1e-05	1e-05	1e-05	1e-05	1e-05	1e-05	0.52204	0.47765	1e-05	1e-05	0.00026	1e-05	1e-05	1e-05	1e-05	1e-05	0.25971	1e-05
Sesk_47	0.99999	1e-05	1e-05	1e-05	0.99998	1e-05	1e-05	0.39419	0.60579	1e-05	1e-05	0.39644	0.60353	1e-05	1e-05	1e-05	0.64928	0.35068	1e-05	1e-05	1e-05	1e-05	0.6506	0.34673	1e-05	1e-05	0.00263	1e-05	1e-05	0.6457	0.34507	1e-05	1e-05	0.00918	1e-05	1e-05	1e-05	0.6428	0.34146	1e-05	1e-05	0.01568	1e-05	1e-05	1e-05	1e-05	1e-05	0.10933	1e-05
Yuk_012	0.99999	1e-05	0.7151	1e-05	0.28489	0.7055	1e-05	0.13692	0.15757	0.70519	1e-05	0.13842	0.15637	1e-05	0.70229	1e-05	0.22088	0.0768	1e-05	1e-05	0.41236	1e-05	0.2256	0.06057	1e-05	1e-05	0.30143	0.31852	1e-05	0.21825	0.04892	1e-05	1e-05	0.3102	0.10408	0.33361	1e-05	0.21902	0.04531	1e-05	1e-05	0.33152	0.07049	1e-05	0.33003	1e-05	0.04159	0.00101	1e-05
MC_17	0.99999	1e-05	1e-05	1e-05	0.99998	1e-05	1e-05	0.37719	0.62279	1e-05	1e-05	0.37955	0.62042	1e-05	1e-05	1e-05	0.63011	0.36985	1e-05	1e-05	1e-05	1e-05	0.63325	0.3667	1e-05	1e-05	1e-05	1e-05	1e-05	0.63168	0.36826	1e-05	1e-05	1e-05	1e-05	1e-05	1e-05	0.62717	0.36331	1e-05	1e-05	0.00946	1e-05	1e-05	1e-05	1e-05	1e-05	0.13099	1e-05
Nesk_15	0.99999	1e-05	1e-05	1e-05	0.99998	1e-05	1e-05	0.31497	0.68501	1e-05	1e-05	0.31711	0.68286	1e-05	1e-05	1e-05	0.53943	0.46053	1e-05	1e-05	1e-05	1e-05	0.5416	0.45835	1e-05	1e-05	1e-05	1e-05	1e-05	0.541	0.45894	1e-05	1e-05	1e-05	1e-05	1e-05	1e-05	0.54208	0.45785	1e-05	1e-05	1e-05	1e-05	1e-05	1e-05	1e-05	1e-05	0.24877	1e-05
Yuk_021	0.99999	1e-05	1e-05	1e-05	0.99998	1e-05	1e-05	0.54991	0.45007	1e-05	1e-05	0.55241	0.44755	1e-05	1e-05	1e-05	0.85769	0.14227	1e-05	1e-05	1e-05	1e-05	0.85642	0.1363	1e-05	1e-05	0.00723	1e-05	1e-05	0.85127	0.13516	1e-05	1e-05	0.01352	1e-05	1e-05	1e-05	0.84921	0.1314	1e-05	1e-05	0.01932	1e-05	1e-05	1e-05	1e-05	0.15068	1e-05	1e-05
Yuk_013	0.99999	1e-05	0.45402	1e-05	0.54597	0.44891	1e-05	0.22413	0.32695	0.44927	1e-05	0.22558	0.32513	1e-05	0.44326	1e-05	0.37797	0.17874	1e-05	1e-05	0.23833	1e-05	0.38341	0.16585	1e-05	1e-05	0.21238	0.19099	1e-05	0.38123	0.15803	1e-05	1e-05	0.22251	0.0472	0.19876	1e-05	0.38059	0.15331	1e-05	1e-05	0.24342	0.02388	1e-05	0.20097	1e-05	0.00157	0.05077	1e-05
MC_06	0.99999	1e-05	1e-05	1e-05	0.99998	1e-05	1e-05	0.40809	0.59189	1e-05	1e-05	0.41048	0.58949	1e-05	1e-05	1e-05	0.6717	0.32826	1e-05	1e-05	1e-05	1e-05	0.67511	0.32484	1e-05	1e-05	1e-05	1e-05	1e-05	0.67393	0.32601	1e-05	1e-05	1e-05	1e-05	1e-05	1e-05	0.66966	0.32146	1e-05	1e-05	0.00882	1e-05	1e-05	1e-05	1e-05	1e-05	0.10186	1e-05
MC_38	0.99999	1e-05	1e-05	1e-05	0.99998	1e-05	1e-05	0.36109	0.63889	1e-05	1e-05	0.36325	0.63672	1e-05	1e-05	1e-05	0.60663	0.39333	1e-05	2e-05	1e-05	1e-05	0.60937	0.39058	1e-05	1e-05	1e-05	1e-05	1e-05	0.60816	0.39178	1e-05	1e-05	1e-05	1e-05	1e-05	1e-05	0.6083	0.38973	1e-05	1e-05	0.00191	1e-05	1e-05	1e-05	1e-05	1e-05	0.15971	1e-05
MC_14	0.99999	1e-05	1e-05	1e-05	0.99998	1e-05	1e-05	0.34583	0.65415	1e-05	1e-05	0.34801	0.65196	1e-05	1e-05	1e-05	0.58328	0.41667	1e-05	2e-05	1e-05	1e-05	0.5858	0.41415	1e-05	1e-05	1e-05	1e-05	1e-05	0.58435	0.41559	1e-05	1e-05	1e-05	1e-05	1e-05	1e-05	0.58155	0.41199	1e-05	1e-05	0.0064	1e-05	1e-05	1e-05	1e-05	1e-05	0.1918	1e-05
Nesk_03	0.99999	1e-05	0.47705	1e-05	0.52294	0.47457	1e-05	0.15222	0.37321	0.47498	1e-05	0.15353	0.37147	1e-05	0.4659	1e-05	0.27831	0.25575	1e-05	1e-05	0.24859	1e-05	0.28437	0.2429	1e-05	1e-05	0.22412	0.1902	1e-05	0.2785	0.2335	1e-05	1e-05	0.23251	0.06526	0.19938	1e-05	0.27845	0.22843	1e-05	1e-05	0.2526	0.04109	1e-05	0.19519	1e-05	1e-05	0.12423	1e-05
MC_20	0.99999	1e-05	0.27264	1e-05	0.72735	0.27039	1e-05	0.29678	0.43282	0.27075	1e-05	0.29845	0.43078	1e-05	0.26551	1e-05	0.49299	0.24147	1e-05	1e-05	0.14344	1e-05	0.49769	0.23095	1e-05	1e-05	0.12789	0.11183	1e-05	0.49299	0.22541	1e-05	1e-05	0.1377	0.03204	0.11788	1e-05	0.49209	0.22088	1e-05	1e-05	0.1542	0.0149	1e-05	0.12271	1e-05	1e-05	0.07455	1e-05
Nesk_23	0.99999	1e-05	1e-05	1e-05	0.99998	1e-05	1e-05	0.3136	0.68638	1e-05	1e-05	0.31575	0.68422	1e-05	1e-05	1e-05	0.53332	0.46663	1e-05	2e-05	1e-05	1e-05	0.53575	0.4642	1e-05	1e-05	1e-05	1e-05	1e-05	0.53435	0.46559	1e-05	1e-05	1e-05	1e-05	1e-05	1e-05	0.53298	0.46296	1e-05	1e-05	0.004	1e-05	1e-05	1e-05	1e-05	1e-05	0.24305	1e-05
Nesk_31	0.99999	1e-05	1e-05	1e-05	0.99998	1e-05	1e-05	0.32904	0.67093	1e-05	1e-05	0.33109	0.66888	1e-05	1e-05	1e-05	0.5534	0.44656	1e-05	1e-05	1e-05	1e-05	0.55576	0.44419	1e-05	1e-05	1e-05	1e-05	1e-05	0.554	0.44594	1e-05	1e-05	1e-05	1e-05	1e-05	1e-05	0.55359	0.44387	1e-05	1e-05	0.00247	1e-05	1e-05	1e-05	1e-05	1e-05	0.22906	1e-05
Nesk_01	0.99611	0.00389	0.72306	1e-05	0.27693	0.7148	1e-05	0.09401	0.19118	0.71396	1e-05	0.09568	0.19034	1e-05	0.71129	1e-05	0.15898	0.1297	1e-05	1e-05	0.60308	1e-05	0.15125	0.12934	1e-05	1e-05	0.1163	0.46257	1e-05	0.13893	0.12283	1e-05	1e-05	0.11386	0.16177	0.48151	1e-05	0.13922	0.12013	1e-05	1e-05	0.1276	0.13151	1e-05	0.47169	1e-05	1e-05	0.06686	1e-05
oj960	0.99999	1e-05	0.25475	1e-05	0.74524	0.27367	1e-05	0.03921	0.68711	0.27377	1e-05	0.04043	0.68578	1e-05	0.25882	1e-05	0.11527	0.62588	1e-05	1e-05	0.17879	1e-05	0.11493	0.6227	1e-05	1e-05	0.08355	0.13972	1e-05	0.11238	0.61889	1e-05	1e-05	0.08636	0.04263	0.14593	1e-05	0.11224	0.61565	1e-05	1e-05	0.10046	0.02567	1e-05	0.1441	1e-05	0.01	0.57587	1e-05
Oj967	0.99999	1e-05	0.29131	1e-05	0.70868	0.30219	1e-05	0.04324	0.65456	0.30215	1e-05	0.04437	0.65345	1e-05	0.28888	1e-05	0.1132	0.59789	1e-05	1e-05	0.18903	1e-05	0.11406	0.59252	1e-05	1e-05	0.10437	0.15527	1e-05	0.11387	0.58863	1e-05	1e-05	0.1066	0.0356	0.16263	1e-05	0.11373	0.58494	1e-05	1e-05	0.11898	0.01968	1e-05	0.15968	1e-05	0.01474	0.54522	1e-05
Oj970	0.99999	1e-05	0.3973	1e-05	0.60269	0.40578	1e-05	0.02261	0.57159	0.4058	1e-05	0.02363	0.57054	1e-05	0.39329	1e-05	0.07847	0.52821	1e-05	1e-05	0.26562	1e-05	0.07838	0.52301	1e-05	1e-05	0.13297	0.21338	1e-05	0.07666	0.51777	1e-05	1e-05	0.13423	0.05793	0.22289	1e-05	0.07664	0.51384	1e-05	1e-05	0.14711	0.03947	1e-05	0.21903	1e-05	1e-05	0.4809	1e-05
Oj985	0.99999	1e-05	0.15415	1e-05	0.84584	0.17147	1e-05	0.02908	0.79944	0.17159	1e-05	0.03012	0.79826	1e-05	0.15526	1e-05	0.10524	0.73947	1e-05	1e-05	0.1045	1e-05	0.10601	0.73647	1e-05	1e-05	0.05298	0.08647	1e-05	0.10818	0.7345	1e-05	1e-05	0.05934	0.01148	0.09009	1e-05	0.10784	0.73164	1e-05	1e-05	0.07038	1e-05	1e-05	0.08953	1e-05	1e-05	0.68644	1e-05
Oj1131	0.99999	1e-05	0.30733	1e-05	0.69266	0.31724	1e-05	0.01809	0.66466	0.31747	1e-05	0.01906	0.66345	1e-05	0.30238	1e-05	0.08251	0.61509	1e-05	1e-05	0.1911	1e-05	0.08315	0.61006	1e-05	1e-05	0.11567	0.16519	1e-05	0.08686	0.60625	1e-05	1e-05	0.11684	0.02483	0.17042	1e-05	0.08637	0.60186	1e-05	1e-05	0.13031	0.011	1e-05	0.16663	1e-05	1e-05	0.56228	1e-05
Oj1136	0.99999	1e-05	0.24587	1e-05	0.75413	0.26333	1e-05	0.02387	0.71278	0.26354	1e-05	0.02469	0.71175	1e-05	0.2505	1e-05	0.08229	0.66718	1e-05	1e-05	0.1712	1e-05	0.08262	0.66336	1e-05	1e-05	0.0828	0.12839	1e-05	0.07936	0.65867	1e-05	1e-05	0.08671	0.04684	0.13315	1e-05	0.0792	0.65523	1e-05	1e-05	0.09944	0.03294	1e-05	0.13027	1e-05	1e-05	0.61516	1e-05
Hadza001	0.234	0.766	0.18695	0.76072	0.05233	0.18222	0.75843	0.04734	0.01201	0.12375	0.70933	0.02493	0.00369	0.1383	0.12366	0.70772	0.02478	1e-05	0.1401	0.00373	0.13969	0.69187	0.02017	1e-05	0.14654	0.00172	1e-05	0.0947	0.6933	0.0138	1e-05	0.14575	1e-05	1e-05	0.05241	0.09884	0.67163	0.01223	1e-05	0.16992	0.0004	1e-05	0.04694	1e-05	0.09847	0.67155	0.01644	1e-05	0.16991
Hadza002	0.20239	0.79761	0.15367	0.79379	0.05254	0.14951	0.79248	0.03749	0.02052	0.08874	0.76483	0.01276	0.01066	0.12301	0.08845	0.76305	0.01953	0.00421	0.12475	1e-05	0.10178	0.75006	0.01481	0.00333	0.13	1e-05	1e-05	0.06938	0.75105	0.00977	0.00213	0.12934	1e-05	1e-05	0.0383	0.07259	0.73097	0.00956	0.00155	0.15142	1e-05	1e-05	0.03388	1e-05	0.07236	0.73123	0.00323	1e-05	0.15143
Hadza003	0.21199	0.78801	0.16124	0.78426	0.0545	0.15673	0.78281	0.03915	0.02131	0.10073	0.72106	0.01785	0.01076	0.1496	0.10064	0.71891	0.01358	0.00747	0.15141	0.00799	0.1149	0.70506	0.00796	0.008	0.15744	0.00664	1e-05	0.07744	0.70649	0.00289	0.0066	0.15659	0.00434	1e-05	0.04564	0.08101	0.68488	0.00112	0.00611	0.18078	0.00631	1e-05	0.03977	1e-05	0.07946	0.68465	1e-05	0.00058	0.18072
Hadza004	0.21259	0.78741	0.16385	0.78387	0.05229	0.1597	0.78192	0.04346	0.01491	0.11006	0.68395	0.0226	0.00594	0.17745	0.10963	0.68231	0.02888	1e-05	0.17916	1e-05	0.12171	0.66792	0.02465	1e-05	0.1857	1e-05	1e-05	0.08414	0.6692	0.01851	1e-05	0.18491	1e-05	1e-05	0.04321	0.08855	0.64698	0.01859	1e-05	0.21049	1e-05	1e-05	0.03534	1e-05	0.08707	0.64725	0.00651	1e-05	0.21049
Hadza005	0.22416	0.77584	0.17735	0.77109	0.05157	0.17274	0.76916	0.04278	0.01531	0.12421	0.65386	0.02457	0.00641	0.19095	0.12425	0.65151	0.02167	0.00066	0.19299	0.00892	0.1355	0.63648	0.01849	0.00125	0.20012	0.00814	1e-05	0.07773	0.63747	0.00788	1e-05	0.1992	0.00267	1e-05	0.07503	0.08312	0.61231	0.00624	1e-05	0.2272	0.00482	0.00023	0.06607	1e-05	0.08251	0.6125	0.00778	1e-05	0.22722
Hadza006	0.20802	0.79198	0.16839	0.78775	0.04386	0.16444	0.78527	0.04805	0.00224	0.09867	0.77368	0.01958	1e-05	0.10806	0.09739	0.7719	0.02091	1e-05	0.10978	1e-05	0.10771	0.76016	0.01729	1e-05	0.11481	1e-05	1e-05	0.07771	0.76172	0.01376	1e-05	0.11417	1e-05	1e-05	0.0326	0.08168	0.7412	0.01326	1e-05	0.13667	1e-05	1e-05	0.02715	1e-05	0.08095	0.74147	0.00679	1e-05	0.13668
Hadza007	0.21339	0.78661	0.16564	0.78271	0.05165	0.16151	0.78114	0.03944	0.0179	0.10793	0.70769	0.01776	0.00874	0.15787	0.10799	0.70576	0.02464	0.00065	0.15963	0.00133	0.12188	0.69145	0.01989	0.00059	0.16588	0.0003	1e-05	0.08551	0.69276	0.01416	1e-05	0.16507	1e-05	1e-05	0.04248	0.09042	0.67041	0.01308	1e-05	0.18999	1e-05	1e-05	0.03606	1e-05	0.08987	0.67052	0.01143	1e-05	0.18998
Hadza008	0.19911	0.80089	0.1564	0.79695	0.04664	0.15249	0.79412	0.05223	0.00115	0.08976	0.75167	0.02355	1e-05	0.13501	0.0897	0.75043	0.02302	1e-05	0.13683	1e-05	0.10249	0.73743	0.0178	1e-05	0.14225	1e-05	1e-05	0.06062	0.73823	0.00866	1e-05	0.14158	1e-05	1e-05	0.05088	0.06406	0.71799	0.00728	1e-05	0.16398	1e-05	1e-05	0.04665	1e-05	0.06369	0.71824	0.00376	1e-05	0.164
Hadza009	0.19414	0.80586	0.16167	0.80213	0.03619	0.15741	0.80026	0.03571	0.00663	0.0878	0.82385	0.00726	1e-05	0.08107	0.08756	0.82264	0.00751	1e-05	0.08227	1e-05	0.09751	0.8127	0.00359	1e-05	0.08617	1e-05	1e-05	0.07638	0.81461	0.00323	1e-05	0.08554	1e-05	1e-05	0.02021	0.08044	0.79741	0.00255	1e-05	0.10407	1e-05	1e-05	0.01549	1e-05	0.07992	0.79736	0.0038	1e-05	0.10407
Hadza010	0.21422	0.78578	0.18841	0.78013	0.03146	0.18487	0.77833	0.03462	0.00218	0.12083	0.73465	0.01159	1e-05	0.13292	0.12128	0.73311	0.00855	1e-05	0.13458	0.00248	0.13261	0.71955	0.00526	1e-05	0.14021	0.00235	1e-05	0.10122	0.72157	0.00288	1e-05	0.13959	0.00118	1e-05	0.03353	0.10564	0.70109	0.00154	1e-05	0.16205	0.00254	1e-05	0.02711	1e-05	0.1049	0.70113	0.00594	1e-05	0.16208
Hadza011	0.21532	0.78468	0.15907	0.78095	0.05998	0.15407	0.77814	0.05706	0.01074	0.09799	0.73261	0.03217	0.00283	0.13439	0.09769	0.73091	0.01383	0.00351	0.13579	0.01826	0.10887	0.71856	0.01086	0.00287	0.14118	0.01764	1e-05	0.08477	0.72083	0.00959	0.00287	0.14057	0.01667	1e-05	0.02469	0.08912	0.69948	0.00852	0.00259	0.16405	0.01864	1e-05	0.01759	1e-05	0.08865	0.69966	0.00656	0.00219	0.16399
Hadza012	0.21291	0.78709	0.16587	0.78307	0.05106	0.16132	0.78125	0.04362	0.01381	0.10731	0.71115	0.02311	0.00291	0.15552	0.10723	0.70918	0.02127	1e-05	0.15747	0.00483	0.11681	0.69697	0.01867	1e-05	0.16322	0.0043	2e-05	0.08095	0.69845	0.01362	1e-05	0.16245	0.00219	1e-05	0.04231	0.08457	0.67761	0.01368	1e-05	0.18563	0.00389	1e-05	0.03459	1e-05	0.08324	0.67765	0.00815	1e-05	0.18564
Hadza013	0.22268	0.77732	0.18696	0.77244	0.0406	0.18217	0.771	0.03237	0.01446	0.12504	0.71702	0.01127	0.00505	0.14162	0.12464	0.71554	0.00345	0.00635	0.14289	0.00712	0.13753	0.70167	1e-05	0.00681	0.14886	0.00511	1e-05	0.09886	0.70316	1e-05	0.00419	0.14813	0.00219	1e-05	0.04346	0.1021	0.68337	1e-05	0.00293	0.17043	0.00351	1e-05	0.03763	1e-05	0.10163	0.68368	1e-05	0.00366	0.17044
Hadza014	0.13551	0.86449	0.10213	0.86165	0.03622	0.09915	0.86043	0.02946	0.01096	0.02456	0.94034	1e-05	1e-05	0.03508	0.02344	0.93886	0.00149	1e-05	0.0362	1e-05	0.02853	0.93302	1e-05	1e-05	0.03841	1e-05	1e-05	0.02812	0.93326	0.00019	1e-05	0.03839	1e-05	1e-05	1e-05	0.02802	0.92059	1e-05	1e-05	0.05132	1e-05	1e-05	1e-05	1e-05	0.0274	0.92025	0.00099	1e-05	0.05129
Hadza015	0.20062	0.79938	0.1597	0.79537	0.04494	0.15532	0.79307	0.04479	0.00683	0.08095	0.86872	0.01137	1e-05	0.03895	0.08099	0.86776	0.00886	1e-05	0.04001	0.00236	0.09151	0.85799	0.00502	1e-05	0.04311	0.00235	1e-05	0.07215	0.85937	0.00479	1e-05	0.04286	0.00081	1e-05	0.02	0.07526	0.84579	0.00309	1e-05	0.05711	0.00243	1e-05	0.01629	1e-05	0.07523	0.84552	0.00934	1e-05	0.05713
Hadza016	0.22094	0.77906	0.1722	0.77477	0.05303	0.16775	0.77312	0.04163	0.0175	0.11771	0.66343	0.02362	0.00739	0.18784	0.11762	0.66122	0.01861	0.00252	0.18963	0.0104	0.1319	0.64501	0.01398	0.00279	0.19702	0.00929	1e-05	0.07827	0.64629	0.00537	1e-05	0.19603	0.00448	1e-05	0.06954	0.08228	0.62228	0.00411	1e-05	0.22303	0.00607	1e-05	0.06219	1e-05	0.07989	0.62226	1e-05	1e-05	0.22301
Hadza017	0.22418	0.77582	0.17216	0.77148	0.05636	0.16711	0.76919	0.05089	0.01282	0.11794	0.66688	0.03141	0.00496	0.17881	0.11769	0.66477	0.02188	0.00048	0.18055	0.01462	0.13067	0.64987	0.01891	7e-05	0.18726	0.0132	1e-05	0.09158	0.65145	0.01374	1e-05	0.18654	0.01076	1e-05	0.04592	0.09513	0.62856	0.01371	1e-05	0.2127	0.01232	1e-05	0.03756	1e-05	0.09407	0.62895	0.00483	1e-05	0.21261
Hadza018	0.21198	0.78802	0.17049	0.78359	0.04592	0.1666	0.78135	0.04489	0.00716	0.10956	0.72352	0.02178	1e-05	0.14513	0.10868	0.72183	0.02238	1e-05	0.14709	1e-05	0.12299	0.70682	0.01676	1e-05	0.1534	1e-05	1e-05	0.08688	0.70825	0.01086	1e-05	0.15261	1e-05	1e-05	0.04137	0.09045	0.68537	0.01063	1e-05	0.17781	1e-05	1e-05	0.03571	1e-05	0.09068	0.68524	0.01536	1e-05	0.17781
Hadza019	0.23331	0.76669	0.18522	0.76204	0.05274	0.18072	0.76017	0.04374	0.01538	0.13007	0.66278	0.02309	0.00753	0.17653	0.13025	0.66058	0.02519	0.00037	0.17855	0.00505	0.14318	0.64618	0.0207	0.00085	0.18508	0.004	1e-05	0.08919	0.64713	0.01051	1e-05	0.18426	1e-05	1e-05	0.06888	0.09389	0.62427	0.0084	1e-05	0.21023	0.00133	1e-05	0.06185	1e-05	0.09221	0.62458	1e-05	1e-05	0.21018
Hadza020	0.23697	0.76303	0.16444	0.75946	0.0761	0.15952	0.75664	0.06532	0.01852	0.11177	0.64447	0.04655	0.0101	0.18712	0.11192	0.64237	0.03608	0.00282	0.189	0.01781	0.12991	0.6258	0.02949	0.00253	0.19633	0.01593	1e-05	0.06939	0.62643	0.01737	1e-05	0.19544	0.01065	1e-05	0.0807	0.07352	0.60329	0.01438	1e-05	0.22196	0.0127	1e-05	0.07411	1e-05	0.07282	0.6036	0.01509	1e-05	0.22198
Sandawe001	0.2861	0.7139	0.25595	0.70693	0.03712	0.25089	0.70511	0.0365	0.0075	0.1903	0.70593	0.013	1e-05	0.09076	0.19005	0.7046	0.01207	1e-05	0.0921	0.00117	0.2068	0.68991	0.00633	1e-05	0.0969	3e-05	1e-05	0.17266	0.6929	0.00857	1e-05	0.09653	0.001	1e-05	0.02832	0.17775	0.67621	0.00678	1e-05	0.11511	0.00238	1e-05	0.02173	1e-05	0.17661	0.67646	1e-05	1e-05	0.11511
Sandawe002	0.27841	0.72159	0.24095	0.71594	0.04311	0.2358	0.71358	0.04439	0.00623	0.17967	0.67523	0.02087	1e-05	0.12422	0.17933	0.67394	0.02014	1e-05	0.12587	0.0007	0.19493	0.65874	0.01504	1e-05	0.13126	1e-05	1e-05	0.15922	0.66132	0.01579	1e-05	0.13075	1e-05	1e-05	0.03289	0.16405	0.64198	0.01409	1e-05	0.15253	0.001	1e-05	0.02632	1e-05	0.16239	0.64222	0.00531	1e-05	0.15249
Sandawe003	0.29346	0.70654	0.26913	0.6989	0.03197	0.26356	0.6974	0.03005	0.00898	0.20698	0.6729	0.01083	1e-05	0.10929	0.20593	0.67138	0.01142	1e-05	0.11068	0.00058	0.2194	0.6567	0.00855	1e-05	0.11531	1e-05	1e-05	0.17583	0.65905	0.0075	1e-05	0.11505	1e-05	1e-05	0.04254	0.18196	0.64103	0.00606	1e-05	0.13539	0.00135	1e-05	0.03417	1e-05	0.18082	0.64117	0.00604	1e-05	0.1354
Sandawe004	0.27626	0.72374	0.24852	0.71745	0.03403	0.24309	0.71547	0.03553	0.00591	0.18486	0.68917	0.01184	1e-05	0.11413	0.18569	0.68809	0.00453	1e-05	0.11522	0.00645	0.20091	0.67338	1e-05	1e-05	0.12036	0.00532	1e-05	0.16851	0.67566	0.00191	1e-05	0.12008	0.00623	1e-05	0.0276	0.17333	0.65921	0.00011	1e-05	0.13872	0.00788	1e-05	0.02073	1e-05	0.17181	0.65918	0.00396	1e-05	0.13874
Sandawe005	0.28838	0.71162	0.26169	0.70384	0.03447	0.25719	0.70273	0.02816	0.01192	0.20062	0.65824	0.01072	0.00368	0.12673	0.1992	0.65648	0.0162	1e-05	0.12811	1e-05	0.21378	0.64135	0.01132	1e-05	0.13352	1e-05	1e-05	0.1872	0.64479	0.01499	0.00123	0.13316	1e-05	1e-05	0.01862	0.19138	0.62888	0.01547	0.00021	0.15187	1e-05	1e-05	0.01216	1e-05	0.19052	0.629	0.0123	0.00056	0.15186
Sandawe006	0.3034	0.6966	0.27782	0.68979	0.03238	0.27266	0.68786	0.03383	0.00566	0.21916	0.63864	0.01233	1e-05	0.12986	0.21848	0.63719	0.01141	1e-05	0.13141	0.0015	0.23692	0.62094	0.00511	1e-05	0.137	1e-05	1e-05	0.18954	0.62351	0.00448	1e-05	0.13651	1e-05	1e-05	0.04593	0.19581	0.60608	0.00293	1e-05	0.15693	0.00114	1e-05	0.03708	1e-05	0.19351	0.60621	1e-05	1e-05	0.15691
Sandawe007	0.28532	0.71468	0.25981	0.70739	0.0328	0.25506	0.70668	0.02198	0.01628	0.19648	0.67033	0.0067	0.00674	0.11976	0.19631	0.66888	0.00652	0.00477	0.12097	0.00255	0.20963	0.65431	0.00135	0.00581	0.12583	0.00306	1e-05	0.18255	0.65751	0.0046	0.00832	0.12544	0.00263	1e-05	0.01894	0.18759	0.63945	0.00417	0.00742	0.14586	0.00359	1e-05	0.0119	1e-05	0.18651	0.63957	0.0064	0.0073	0.14588
Sandawe008	0.29921	0.70079	0.26789	0.6934	0.03871	0.26283	0.69215	0.03176	0.01326	0.20919	0.64488	0.01569	0.00297	0.12728	0.208	0.64341	0.01993	1e-05	0.12864	1e-05	0.2221	0.62849	0.01558	1e-05	0.1338	1e-05	1e-05	0.19869	0.63203	0.02146	0.00293	0.13368	1e-05	1e-05	0.01118	0.20368	0.61404	0.02162	0.00205	0.15455	1e-05	1e-05	0.00403	1e-05	0.20274	0.61412	0.01439	0.00166	0.15456
Sandawe009	0.2844	0.7156	0.2619	0.70776	0.03034	0.25732	0.70621	0.03111	0.00536	0.1975	0.67796	0.0106	1e-05	0.11393	0.19666	0.67644	0.01145	1e-05	0.11543	1e-05	0.21454	0.65949	0.0048	1e-05	0.12115	1e-05	1e-05	0.19346	0.66283	0.01352	1e-05	0.12073	1e-05	1e-05	0.00943	0.19796	0.64517	0.01235	1e-05	0.14085	0.00043	1e-05	0.00321	1e-05	0.19639	0.64437	0.0184	1e-05	0.14077
Sandawe010	0.29016	0.70984	0.2633	0.70278	0.03391	0.25789	0.70059	0.03757	0.00394	0.20063	0.66859	0.01331	1e-05	0.11746	0.20148	0.66753	1e-05	1e-05	0.11839	0.01258	0.21537	0.65121	1e-05	1e-05	0.12402	0.00938	1e-05	0.1773	0.65397	1e-05	1e-05	0.12355	0.01025	1e-05	0.03491	0.18218	0.6365	1e-05	1e-05	0.14353	0.01137	1e-05	0.02639	1e-05	0.18052	0.63665	1e-05	1e-05	0.14351
Sandawe011	0.29175	0.70825	0.26119	0.70145	0.03737	0.25638	0.70008	0.03225	0.01129	0.20175	0.66017	0.01264	0.00198	0.12346	0.20142	0.65872	0.01485	1e-05	0.12498	1e-05	0.21739	0.64279	0.00891	0.00047	0.13042	1e-05	1e-05	0.18008	0.64559	0.01093	0.00088	0.13005	1e-05	1e-05	0.03246	0.18537	0.62884	0.01021	0.00021	0.14957	1e-05	1e-05	0.02577	1e-05	0.18375	0.62882	0.00992	0.00092	0.14961
Sandawe012	0.30744	0.69256	0.28025	0.68536	0.03439	0.27481	0.6833	0.03708	0.0048	0.21396	0.68045	0.01383	1e-05	0.09175	0.21135	0.67867	0.01674	1e-05	0.09321	1e-05	0.22559	0.66474	0.01191	1e-05	0.09773	1e-05	1e-05	0.19033	0.66657	0.01479	1e-05	0.09769	1e-05	1e-05	0.03058	0.19559	0.65164	0.01374	1e-05	0.11496	1e-05	1e-05	0.02404	1e-05	0.19455	0.6515	0.01651	1e-05	0.11488
Sandawe013	0.29974	0.70026	0.26349	0.69302	0.04349	0.2579	0.6907	0.04442	0.00698	0.19836	0.67587	0.02253	1e-05	0.10323	0.19712	0.67459	0.01867	1e-05	0.10447	0.00513	0.21496	0.65879	0.01288	1e-05	0.10962	0.00373	1e-05	0.19141	0.66249	0.01835	1e-05	0.10948	0.00625	1e-05	0.01199	0.19636	0.64546	0.01682	1e-05	0.12861	0.00799	1e-05	0.00473	1e-05	0.19521	0.64566	0.01149	1e-05	0.12861
Sandawe014	0.28811	0.71189	0.26154	0.70453	0.03394	0.25639	0.70209	0.04038	0.00114	0.19762	0.66735	0.01526	1e-05	0.11975	0.19836	0.66632	0.00891	1e-05	0.12112	0.00529	0.21515	0.65041	0.00435	1e-05	0.12664	0.00343	1e-05	0.17904	0.6525	0.00604	1e-05	0.12632	0.005	1e-05	0.03108	0.18281	0.63592	0.00766	1e-05	0.14496	0.00643	1e-05	0.02218	1e-05	0.18191	0.63595	0.01053	1e-05	0.14498
Sandawe015	0.21889	0.78111	0.18884	0.77615	0.03501	0.18429	0.77397	0.03744	0.0043	0.11687	0.7982	0.00629	1e-05	0.07864	0.11664	0.7972	0.0064	1e-05	0.07974	1e-05	0.12526	0.78728	0.00458	1e-05	0.08285	1e-05	1e-05	0.10431	0.78922	0.00556	1e-05	0.0826	1e-05	1e-05	0.01827	0.10718	0.77611	0.0052	1e-05	0.09768	1e-05	1e-05	0.01379	1e-05	0.10585	0.77606	1e-05	1e-05	0.09768
Sandawe016	0.29025	0.70975	0.26104	0.70255	0.03641	0.25634	0.70196	0.02274	0.01896	0.20089	0.65887	0.00489	0.00893	0.12642	0.20008	0.65732	0.00807	0.00685	0.12768	1e-05	0.21509	0.64161	0.0021	0.00825	0.13293	1e-05	1e-05	0.19622	0.64534	0.01067	0.01062	0.13256	1e-05	1e-05	0.00457	0.20018	0.6277	0.00965	0.00964	0.15276	4e-05	1e-05	1e-05	1e-05	0.19903	0.62788	0.00097	0.00793	0.15268
Sandawe017	0.27363	0.72637	0.24451	0.71948	0.03601	0.23977	0.71812	0.03087	0.01124	0.18155	0.68555	0.0123	0.0013	0.1193	0.17897	0.68386	0.01663	1e-05	0.12053	1e-05	0.19439	0.66788	0.01187	1e-05	0.12584	1e-05	1e-05	0.15523	0.66979	0.01102	1e-05	0.12542	1e-05	1e-05	0.03851	0.15945	0.6526	0.01037	1e-05	0.14501	1e-05	1e-05	0.03253	1e-05	0.15885	0.65274	0.01164	1e-05	0.14501
Sandawe018	0.28575	0.71425	0.25645	0.70702	0.03653	0.24896	0.70391	0.04711	1e-05	0.19028	0.6621	0.02342	1e-05	0.12419	0.19123	0.66111	0.01208	1e-05	0.12544	0.01014	0.20834	0.64492	0.00732	1e-05	0.13125	0.00815	1e-05	0.18125	0.64795	0.01015	1e-05	0.13093	0.00956	1e-05	0.02015	0.18533	0.62976	0.00859	1e-05	0.15172	0.01064	1e-05	0.01393	1e-05	0.18513	0.62979	0.01244	1e-05	0.15176
Sandawe019	0.30018	0.69983	0.27487	0.69184	0.03329	0.2702	0.69047	0.03084	0.00849	0.20746	0.69484	0.00943	1e-05	0.08827	0.20724	0.69351	0.00594	1e-05	0.08942	0.00388	0.22114	0.67789	0.00165	1e-05	0.09442	0.00488	1e-05	0.19279	0.68098	0.00485	0.00175	0.09423	0.00567	1e-05	0.01972	0.19831	0.66377	0.00373	0.00121	0.11352	0.00701	1e-05	0.01244	1e-05	0.19674	0.66385	0.00268	0.00025	0.11351
Sandawe020	0.2914	0.7086	0.2697	0.70063	0.02967	0.26571	0.69899	0.03335	0.00195	0.2057	0.66633	0.01089	1e-05	0.11707	0.20404	0.66462	0.01274	1e-05	0.11859	1e-05	0.21801	0.64907	0.00898	1e-05	0.12391	1e-05	1e-05	0.1936	0.65269	0.01573	1e-05	0.12374	1e-05	1e-05	0.01421	0.19852	0.63652	0.01544	1e-05	0.14273	1e-05	1e-05	0.00676	1e-05	0.1976	0.63645	0.01713	1e-05	0.14271
Sandawe021	0.26015	0.73985	0.24244	0.73333	0.02423	0.23798	0.73241	0.01959	0.01002	0.16671	0.75433	1e-05	0.00165	0.0773	0.16573	0.75281	0.00305	1e-05	0.07839	1e-05	0.17872	0.73872	1e-05	1e-05	0.08252	1e-05	1e-05	0.15499	0.74139	1e-05	0.00185	0.08226	1e-05	1e-05	0.01948	0.15799	0.72654	1e-05	0.00153	0.0986	1e-05	1e-05	0.01531	1e-05	0.15739	0.72664	1e-05	0.0014	0.09858
Sandawe022	0.29502	0.70498	0.27241	0.69769	0.0299	0.26761	0.69557	0.03487	0.00194	0.20729	0.68063	0.00894	1e-05	0.10313	0.20653	0.67935	0.00964	1e-05	0.10446	1e-05	0.22228	0.66326	0.00493	1e-05	0.10951	1e-05	1e-05	0.1916	0.66644	0.00991	1e-05	0.10927	1e-05	1e-05	0.02276	0.19737	0.64987	0.0092	1e-05	0.12831	1e-05	1e-05	0.01521	1e-05	0.19571	0.6501	0.00226	1e-05	0.12832
Sandawe023	0.28126	0.71874	0.25241	0.71186	0.03573	0.24719	0.70919	0.04362	1e-05	0.1803	0.72237	0.01723	1e-05	0.08009	0.18033	0.72132	0.01368	1e-05	0.08147	0.00319	0.19493	0.7077	0.00893	1e-05	0.08576	0.00266	1e-05	0.16013	0.70977	0.00877	1e-05	0.08566	0.00208	1e-05	0.03358	0.16461	0.69468	0.00723	1e-05	0.10263	0.0031	1e-05	0.02772	1e-05	0.16308	0.69478	0.00469	1e-05	0.10261
Sandawe024	0.29394	0.70606	0.26652	0.69891	0.03457	0.26133	0.69737	0.03079	0.01051	0.2054	0.66862	0.00895	0.00242	0.11461	0.20436	0.66727	0.01236	0.00023	0.11576	1e-05	0.21814	0.65284	0.00717	0.00115	0.12068	1e-05	1e-05	0.18621	0.65573	0.0102	0.00299	0.12043	1e-05	1e-05	0.02441	0.19001	0.6438	0.00894	0.00278	0.13546	1e-05	1e-05	0.01898	1e-05	0.18905	0.64394	0.00925	0.00302	0.13544
Sandawe025	0.29471	0.70529	0.25524	0.6982	0.04655	0.25046	0.69576	0.048	0.00577	0.19237	0.66912	0.02627	1e-05	0.11223	0.19122	0.66812	0.02335	1e-05	0.11356	0.00375	0.20405	0.65508	0.02028	1e-05	0.11807	0.00251	1e-05	0.17496	0.65686	0.02244	1e-05	0.1178	0.00398	1e-05	0.02395	0.18076	0.63859	0.02099	1e-05	0.13838	0.00565	1e-05	0.01561	1e-05	0.17948	0.63864	0.01763	1e-05	0.13839
Sandawe026	0.2921	0.7079	0.25397	0.70143	0.0446	0.24842	0.69883	0.05034	0.00241	0.19295	0.64665	0.02873	1e-05	0.13166	0.19256	0.64548	0.02103	1e-05	0.13296	0.00796	0.206	0.63095	0.01786	1e-05	0.13821	0.00696	1e-05	0.18411	0.63459	0.02399	1e-05	0.13792	0.00893	1e-05	0.01043	0.18893	0.6185	0.02139	1e-05	0.15688	0.01159	1e-05	0.00268	1e-05	0.18853	0.61857	0.02466	1e-05	0.15692
Sandawe027	0.30092	0.69908	0.27447	0.69069	0.03484	0.2677	0.68774	0.04454	1e-05	0.20639	0.65788	0.0225	1e-05	0.11323	0.20762	0.65732	0.01181	1e-05	0.11426	0.00898	0.22594	0.64053	0.00597	1e-05	0.11986	0.00767	1e-05	0.20043	0.64348	0.01134	1e-05	0.11937	0.00878	1e-05	0.01658	0.20333	0.62693	0.00962	1e-05	0.13832	0.00949	1e-05	0.01229	1e-05	0.20303	0.62737	0.00358	1e-05	0.13833
Sandawe028	0.29698	0.70302	0.26628	0.69535	0.03837	0.26069	0.69356	0.03565	0.0101	0.20309	0.65942	0.01637	0.00344	0.11767	0.2024	0.65807	0.0204	1e-05	0.11911	1e-05	0.22093	0.64112	0.01314	2e-05	0.12478	1e-05	1e-05	0.17696	0.64283	0.01112	1e-05	0.12447	1e-05	1e-05	0.04459	0.1811	0.62594	0.00977	1e-05	0.14383	1e-05	1e-05	0.03932	1e-05	0.18033	0.626	0.01263	1e-05	0.14381
Ul5	0.99999	1e-05	1e-05	1e-05	0.99998	1e-05	1e-05	0.59543	0.40455	1e-05	1e-05	0.59796	0.40201	1e-05	1e-05	1e-05	0.89754	0.10242	1e-05	1e-05	1e-05	1e-05	0.89894	0.101	1e-05	1e-05	1e-05	1e-05	1e-05	0.89609	0.10386	1e-05	1e-05	1e-05	1e-05	1e-05	1e-05	0.89572	0.10256	1e-05	1e-05	0.00167	1e-05	1e-05	1e-05	1e-05	0.34904	1e-05	1e-05
Ul31	0.99999	1e-05	1e-05	1e-05	0.99998	1e-05	1e-05	0.60166	0.39832	1e-05	1e-05	0.60428	0.39569	1e-05	1e-05	1e-05	0.90878	0.09118	1e-05	1e-05	1e-05	1e-05	0.91011	0.08984	1e-05	1e-05	1e-05	1e-05	1e-05	0.90605	0.09389	1e-05	1e-05	1e-05	1e-05	1e-05	1e-05	0.90664	0.09329	1e-05	1e-05	1e-05	1e-05	1e-05	1e-05	1e-05	0.36111	1e-05	1e-05
Ul65	0.99999	1e-05	1e-05	1e-05	0.99998	1e-05	1e-05	0.59774	0.40225	1e-05	1e-05	0.60051	0.39946	1e-05	1e-05	1e-05	0.90665	0.09331	1e-05	1e-05	1e-05	1e-05	0.90848	0.09147	1e-05	1e-05	1e-05	1e-05	1e-05	0.90584	0.0941	1e-05	1e-05	1e-05	1e-05	1e-05	1e-05	0.90663	0.0933	1e-05	1e-05	1e-05	1e-05	1e-05	1e-05	1e-05	0.31991	1e-05	1e-05
Tuba4	0.99999	1e-05	0.5877	1e-05	0.41229	0.57944	1e-05	0.20522	0.21533	0.57941	1e-05	0.20692	0.21365	1e-05	0.57526	1e-05	0.33033	0.09438	1e-05	1e-05	0.34684	1e-05	0.33344	0.08227	1e-05	1e-05	0.23741	0.22507	1e-05	0.31091	0.06795	1e-05	1e-05	0.24899	0.14705	0.2376	1e-05	0.31039	0.06435	1e-05	1e-05	0.27036	0.11727	1e-05	0.23586	1e-05	0.11237	0.01821	1e-05
Tuba12	0.99999	1e-05	0.34886	1e-05	0.65113	0.33904	1e-05	0.36269	0.29826	0.33896	1e-05	0.36461	0.29641	1e-05	0.34599	1e-05	0.53434	0.11964	1e-05	1e-05	0.21045	1e-05	0.53695	0.11166	1e-05	1e-05	0.14091	0.08123	1e-05	0.50192	0.09521	1e-05	1e-05	0.15852	0.16308	0.08885	1e-05	0.50051	0.09193	1e-05	1e-05	0.17914	0.13953	1e-05	0.09075	1e-05	0.21222	0.02665	1e-05
Tuba20	0.99999	1e-05	0.35978	1e-05	0.64021	0.35023	1e-05	0.34625	0.30351	0.35075	1e-05	0.34788	0.30135	1e-05	0.35601	1e-05	0.51282	0.13114	1e-05	1e-05	0.24659	1e-05	0.51403	0.12504	1e-05	1e-05	0.11431	0.10196	1e-05	0.47537	0.10903	1e-05	1e-05	0.13133	0.18229	0.10835	1e-05	0.47414	0.10582	1e-05	1e-05	0.15301	0.15864	1e-05	0.11003	1e-05	0.18369	0.03875	1e-05
Tuba28	0.99999	1e-05	0.6523	1e-05	0.34769	0.64252	1e-05	0.195	0.16247	0.64227	1e-05	0.19647	0.16124	1e-05	0.64089	1e-05	0.3009	0.05819	1e-05	1e-05	0.56404	1e-05	0.2921	0.05958	1e-05	1e-05	0.08426	0.3428	1e-05	0.25178	0.04378	1e-05	1e-05	0.09535	0.26627	0.36036	1e-05	0.25124	0.04199	1e-05	1e-05	0.1125	0.23388	1e-05	0.35578	1e-05	0.08202	0.0069	1e-05
Nel19	0.99999	1e-05	0.54509	1e-05	0.4549	0.53701	1e-05	0.23095	0.23204	0.53719	1e-05	0.23241	0.23039	1e-05	0.53453	1e-05	0.37144	0.094	1e-05	1e-05	0.29928	1e-05	0.37571	0.08042	1e-05	1e-05	0.24457	0.23981	1e-05	0.37106	0.07238	1e-05	1e-05	0.25064	0.06608	0.25015	1e-05	0.36987	0.06809	1e-05	1e-05	0.26959	0.04226	1e-05	0.25228	1e-05	0.06694	0.00326	1e-05
Nlk16	0.99999	1e-05	0.41195	1e-05	0.58804	0.40329	1e-05	0.33604	0.26065	0.40344	1e-05	0.33775	0.25879	1e-05	0.40396	1e-05	0.51477	0.08124	1e-05	1e-05	0.23049	1e-05	0.51963	0.07048	1e-05	1e-05	0.17937	0.19103	1e-05	0.51646	0.06574	1e-05	1e-05	0.18601	0.04073	0.2008	1e-05	0.51521	0.06239	1e-05	1e-05	0.201	0.02056	1e-05	0.20437	1e-05	0.15118	1e-05	1e-05
Esk20	0.99999	1e-05	1e-05	1e-05	0.99998	1e-05	1e-05	0.35209	0.64789	1e-05	1e-05	0.3543	0.64567	1e-05	1e-05	1e-05	0.5871	0.41286	1e-05	1e-05	1e-05	1e-05	0.58979	0.41017	1e-05	1e-05	1e-05	1e-05	1e-05	0.58883	0.41112	1e-05	1e-05	1e-05	1e-05	1e-05	1e-05	0.58865	0.40911	1e-05	1e-05	0.00218	1e-05	1e-05	1e-05	1e-05	1e-05	0.20802	1e-05
Kor16	0.99999	1e-05	0.07052	1e-05	0.92947	0.06812	1e-05	0.42174	0.51013	0.06847	1e-05	0.42385	0.50766	1e-05	0.06857	1e-05	0.67879	0.25261	1e-05	1e-05	0.0364	1e-05	0.68057	0.2474	1e-05	1e-05	0.03561	0.01187	1e-05	0.6695	0.24301	1e-05	1e-05	0.04867	0.02693	0.01232	1e-05	0.66819	0.23858	1e-05	1e-05	0.06432	0.01656	1e-05	0.01354	1e-05	1e-05	0.03788	1e-05
Kor66	0.99999	1e-05	1e-05	1e-05	0.99998	1e-05	1e-05	0.47682	0.52316	1e-05	1e-05	0.47939	0.52058	1e-05	1e-05	1e-05	0.75909	0.24088	1e-05	1e-05	1e-05	1e-05	0.76274	0.23721	1e-05	1e-05	1e-05	1e-05	1e-05	0.75524	0.23515	1e-05	1e-05	0.00956	1e-05	1e-05	1e-05	0.75062	0.22987	1e-05	1e-05	0.01944	1e-05	1e-05	1e-05	1e-05	1e-05	0.03053	1e-05
Ul6	0.99999	1e-05	1e-05	1e-05	0.99998	1e-05	1e-05	0.60693	0.39305	1e-05	1e-05	0.60953	0.39044	1e-05	1e-05	1e-05	0.90683	0.09313	1e-05	1e-05	1e-05	1e-05	0.90792	0.09204	1e-05	1e-05	1e-05	1e-05	1e-05	0.90486	0.09508	1e-05	1e-05	1e-05	1e-05	1e-05	1e-05	0.90534	0.09459	1e-05	1e-05	1e-05	1e-05	1e-05	1e-05	1e-05	0.39649	1e-05	1e-05
Ul33	0.99999	1e-05	0.00634	1e-05	0.99365	1e-05	1e-05	0.60345	0.39653	1e-05	1e-05	0.60622	0.39375	1e-05	1e-05	1e-05	0.90909	0.09087	1e-05	1e-05	1e-05	1e-05	0.91025	0.0897	1e-05	1e-05	1e-05	1e-05	1e-05	0.90709	0.09284	1e-05	1e-05	1e-05	1e-05	1e-05	1e-05	0.905	0.09062	1e-05	1e-05	0.00431	1e-05	1e-05	1e-05	1e-05	0.38557	1e-05	1e-05
Ul66	0.99999	1e-05	1e-05	1e-05	0.99998	1e-05	1e-05	0.63012	0.36986	1e-05	1e-05	0.6328	0.36717	1e-05	1e-05	1e-05	0.93581	0.06415	1e-05	1e-05	1e-05	1e-05	0.93633	0.06362	1e-05	1e-05	1e-05	1e-05	1e-05	0.93432	0.06562	1e-05	1e-05	1e-05	1e-05	1e-05	1e-05	0.93475	0.06518	1e-05	1e-05	1e-05	1e-05	1e-05	1e-05	1e-05	0.49238	1e-05	1e-05
Tuba5	0.99999	1e-05	0.45924	1e-05	0.54075	0.45036	1e-05	0.29262	0.25701	0.45037	1e-05	0.29453	0.25508	1e-05	0.45278	1e-05	0.43786	0.10933	1e-05	1e-05	0.31912	1e-05	0.43768	0.10308	1e-05	1e-05	0.14008	0.19598	1e-05	0.41253	0.09067	1e-05	1e-05	0.15142	0.14937	0.20691	1e-05	0.41183	0.08757	1e-05	1e-05	0.16911	0.12454	1e-05	0.20797	1e-05	0.15292	0.02631	1e-05
Tuba13	0.99999	1e-05	0.3678	1e-05	0.63219	0.35773	1e-05	0.35073	0.29153	0.35787	1e-05	0.35277	0.28934	1e-05	0.36538	1e-05	0.51475	0.11985	1e-05	1e-05	0.2472	1e-05	0.51522	0.11306	1e-05	1e-05	0.1245	0.10958	1e-05	0.47983	0.09658	1e-05	1e-05	0.14389	0.17008	0.11786	1e-05	0.47912	0.0934	1e-05	1e-05	0.16346	0.14612	1e-05	0.12198	1e-05	0.18317	0.02439	1e-05
Tuba21	0.99999	1e-05	0.33348	1e-05	0.66651	0.32358	1e-05	0.37017	0.30624	0.32383	1e-05	0.37219	0.30396	1e-05	0.3307	1e-05	0.54856	0.12071	1e-05	1e-05	0.22107	1e-05	0.55023	0.11416	1e-05	1e-05	0.1145	0.09014	1e-05	0.51689	0.09864	1e-05	1e-05	0.13286	0.16145	0.09616	1e-05	0.51578	0.09534	1e-05	1e-05	0.15424	0.13842	1e-05	0.09943	1e-05	0.19547	0.02434	1e-05
Tuba29	0.99999	1e-05	0.34118	1e-05	0.65881	0.33113	1e-05	0.36886	0.3	0.33131	1e-05	0.37076	0.29792	1e-05	0.33848	1e-05	0.54422	0.11727	1e-05	1e-05	0.22107	1e-05	0.54657	0.10968	1e-05	1e-05	0.12266	0.09004	1e-05	0.51175	0.0936	1e-05	1e-05	0.14002	0.16457	0.09725	1e-05	0.51044	0.09074	1e-05	1e-05	0.15988	0.14166	1e-05	0.09932	1e-05	0.1991	0.02315	1e-05
Nlk1	0.99999	1e-05	0.15967	1e-05	0.84032	0.15062	1e-05	0.49121	0.35816	0.15096	1e-05	0.49325	0.35578	1e-05	0.15633	1e-05	0.7353	0.10834	1e-05	1e-05	0.08235	1e-05	0.73935	0.10145	1e-05	1e-05	0.07682	0.05995	1e-05	0.7318	0.09796	1e-05	1e-05	0.08332	0.02695	0.06218	1e-05	0.72984	0.09437	1e-05	1e-05	0.09592	0.01764	1e-05	0.0683	1e-05	0.20879	1e-05	1e-05
Nlk18	0.99999	1e-05	0.03094	1e-05	0.96905	0.0247	1e-05	0.56495	0.41034	0.02493	1e-05	0.56736	0.40769	1e-05	0.0274	1e-05	0.85627	0.1163	1e-05	1e-05	0.00384	1e-05	0.85795	0.11281	1e-05	1e-05	0.02536	0.00153	1e-05	0.85206	0.11283	1e-05	1e-05	0.03354	1e-05	1e-05	1e-05	0.84912	0.10886	1e-05	1e-05	0.04196	1e-05	1e-05	1e-05	1e-05	0.23233	1e-05	1e-05
Esk29	0.99999	1e-05	1e-05	1e-05	0.99998	1e-05	1e-05	0.33159	0.66839	1e-05	1e-05	0.33361	0.66636	1e-05	1e-05	1e-05	0.55031	0.44966	1e-05	1e-05	1e-05	1e-05	0.5531	0.44685	1e-05	1e-05	1e-05	1e-05	1e-05	0.55316	0.44678	1e-05	1e-05	1e-05	1e-05	1e-05	1e-05	0.55148	0.44404	1e-05	1e-05	0.00442	1e-05	1e-05	1e-05	1e-05	1e-05	0.24564	1e-05
Kor30	0.99999	1e-05	1e-05	1e-05	0.99998	1e-05	1e-05	0.46233	0.53765	1e-05	1e-05	0.46472	0.53525	1e-05	1e-05	1e-05	0.73987	0.26009	1e-05	1e-05	1e-05	1e-05	0.74246	0.25749	1e-05	1e-05	1e-05	1e-05	1e-05	0.73498	0.25649	1e-05	1e-05	0.00848	1e-05	1e-05	1e-05	0.73018	0.25085	1e-05	1e-05	0.01891	1e-05	1e-05	1e-05	1e-05	1e-05	0.04738	1e-05
Kor72	0.99999	1e-05	1e-05	1e-05	0.99998	1e-05	1e-05	0.45913	0.54085	1e-05	1e-05	0.46139	0.53858	1e-05	1e-05	1e-05	0.736	0.26396	1e-05	1e-05	1e-05	1e-05	0.73662	0.25964	1e-05	1e-05	0.0037	1e-05	1e-05	0.72932	0.2579	1e-05	1e-05	0.01273	1e-05	1e-05	1e-05	0.72535	0.25292	1e-05	1e-05	0.02167	1e-05	1e-05	1e-05	1e-05	1e-05	0.03932	1e-05
Ul9	0.99999	1e-05	1e-05	1e-05	0.99998	1e-05	1e-05	0.64038	0.3596	1e-05	1e-05	0.64289	0.35708	1e-05	1e-05	1e-05	0.93124	0.06872	1e-05	1e-05	1e-05	1e-05	0.93212	0.06783	1e-05	1e-05	1e-05	1e-05	1e-05	0.92973	0.07021	1e-05	1e-05	1e-05	1e-05	1e-05	1e-05	0.92982	0.07011	1e-05	1e-05	1e-05	1e-05	1e-05	1e-05	1e-05	0.51044	1e-05	1e-05
Ul41	0.99999	1e-05	0.0229	1e-05	0.97709	0.0151	1e-05	0.56752	0.41737	0.01564	1e-05	0.56968	0.41465	1e-05	0.01744	1e-05	0.86191	0.12062	1e-05	1e-05	1e-05	1e-05	0.86315	0.11639	1e-05	1e-05	0.02043	1e-05	1e-05	0.85821	0.11592	1e-05	1e-05	0.02582	1e-05	1e-05	1e-05	0.85564	0.11243	1e-05	1e-05	0.03187	1e-05	1e-05	1e-05	1e-05	0.26184	1e-05	1e-05
Ul71	0.99999	1e-05	1e-05	1e-05	0.99998	1e-05	1e-05	0.60734	0.39264	1e-05	1e-05	0.60992	0.39005	1e-05	1e-05	1e-05	0.91481	0.08515	1e-05	1e-05	1e-05	1e-05	0.9154	0.08455	1e-05	1e-05	1e-05	1e-05	1e-05	0.91232	0.08762	1e-05	1e-05	1e-05	1e-05	1e-05	1e-05	0.91289	0.08704	1e-05	1e-05	1e-05	1e-05	1e-05	1e-05	1e-05	0.37919	1e-05	1e-05
Tuba6	0.99999	1e-05	0.33712	1e-05	0.66287	0.3271	1e-05	0.37002	0.30286	0.32747	1e-05	0.37183	0.30068	1e-05	0.33482	1e-05	0.54251	0.12265	1e-05	1e-05	0.22027	1e-05	0.54426	0.1155	1e-05	1e-05	0.11994	0.09929	1e-05	0.51194	0.10112	1e-05	1e-05	0.13577	0.15185	0.1061	1e-05	0.51077	0.098	1e-05	1e-05	0.15591	0.12917	1e-05	0.10769	1e-05	0.20373	0.02908	1e-05
Tuba14	0.99999	1e-05	0.64251	1e-05	0.35748	0.63245	1e-05	0.18585	0.18169	0.63214	1e-05	0.18754	0.1803	1e-05	0.6335	1e-05	0.2807	0.08577	1e-05	1e-05	0.38889	1e-05	0.2834	0.0731	1e-05	1e-05	0.25457	0.25435	1e-05	0.25887	0.05838	1e-05	1e-05	0.26525	0.16312	0.2683	1e-05	0.25878	0.05474	1e-05	1e-05	0.28753	0.13061	1e-05	0.26472	1e-05	0.10029	0.01856	1e-05
Tuba22	0.99999	1e-05	0.35257	1e-05	0.64742	0.344	1e-05	0.34226	0.31373	0.34444	1e-05	0.34403	0.31151	1e-05	0.34873	1e-05	0.51579	0.13545	1e-05	1e-05	0.22772	1e-05	0.51736	0.12833	1e-05	1e-05	0.12656	0.0969	1e-05	0.48385	0.11224	1e-05	1e-05	0.14508	0.1619	0.10367	1e-05	0.48269	0.10887	1e-05	1e-05	0.16594	0.13878	1e-05	0.10694	1e-05	0.17802	0.03982	1e-05
Tuba30	0.99999	1e-05	0.32377	1e-05	0.67622	0.31527	1e-05	0.36612	0.31861	0.31558	1e-05	0.36795	0.31645	1e-05	0.31793	1e-05	0.55715	0.12489	1e-05	1e-05	0.20146	1e-05	0.55916	0.11794	1e-05	1e-05	0.1214	0.09137	1e-05	0.52999	0.10444	1e-05	1e-05	0.1375	0.13667	0.09782	1e-05	0.52847	0.10135	1e-05	1e-05	0.15635	0.11598	1e-05	0.09999	1e-05	0.2173	0.03317	1e-05
Nlk3	0.99999	1e-05	0.0277	1e-05	0.97229	0.02	1e-05	0.58336	0.39663	0.02034	1e-05	0.58581	0.39383	1e-05	0.02495	1e-05	0.86846	0.10656	1e-05	1e-05	0.0112	1e-05	0.86927	0.10363	1e-05	1e-05	0.01587	0.00779	1e-05	0.86544	0.10396	1e-05	1e-05	0.02276	1e-05	0.00426	1e-05	0.86372	0.1008	1e-05	1e-05	0.03117	1e-05	1e-05	0.00762	1e-05	0.28243	1e-05	1e-05
Nlk19	0.99999	1e-05	0.62779	1e-05	0.3722	0.61803	1e-05	0.20431	0.17765	0.61808	1e-05	0.2057	0.1762	1e-05	0.61926	1e-05	0.30879	0.07193	1e-05	1e-05	0.37878	1e-05	0.31193	0.05906	1e-05	1e-05	0.2502	0.27534	1e-05	0.29693	0.04777	1e-05	1e-05	0.25666	0.12328	0.28912	1e-05	0.29588	0.04497	1e-05	1e-05	0.27482	0.09517	1e-05	0.28674	1e-05	0.10207	0.0013	1e-05
Esk37	0.99999	1e-05	0.42733	1e-05	0.57266	0.42496	1e-05	0.19463	0.3804	0.4251	1e-05	0.19624	0.37865	1e-05	0.42174	1e-05	0.3231	0.25513	1e-05	1e-05	0.26723	1e-05	0.32569	0.24646	1e-05	1e-05	0.16059	0.18731	1e-05	0.31294	0.23711	1e-05	1e-05	0.16942	0.0932	0.19628	1e-05	0.31307	0.23319	1e-05	1e-05	0.18879	0.06864	1e-05	0.19523	1e-05	1e-05	0.12755	1e-05
Kor39	0.99999	1e-05	0.22708	1e-05	0.77291	0.22363	1e-05	0.34255	0.43381	0.22395	1e-05	0.34444	0.43158	1e-05	0.22043	1e-05	0.56335	0.21619	1e-05	1e-05	0.11429	1e-05	0.56825	0.20656	1e-05	1e-05	0.11087	0.09135	1e-05	0.56381	0.20279	1e-05	1e-05	0.12172	0.02031	0.09536	1e-05	0.56321	0.19816	1e-05	1e-05	0.13867	0.00456	1e-05	0.10111	1e-05	1e-05	0.0459	1e-05
Kor86	0.99999	1e-05	1e-05	1e-05	0.99998	1e-05	1e-05	0.55484	0.44514	1e-05	1e-05	0.55761	0.44235	1e-05	1e-05	1e-05	0.86514	0.13482	1e-05	1e-05	1e-05	1e-05	0.86789	0.13206	1e-05	1e-05	1e-05	1e-05	1e-05	0.86359	0.13234	1e-05	1e-05	0.00402	1e-05	1e-05	1e-05	0.86159	0.12875	1e-05	1e-05	0.0096	1e-05	1e-05	1e-05	1e-05	0.16612	1e-05	1e-05
Ul10	0.99999	1e-05	1e-05	1e-05	0.99998	1e-05	1e-05	0.61971	0.38027	1e-05	1e-05	0.62242	0.37755	1e-05	1e-05	1e-05	0.92455	0.07541	1e-05	1e-05	1e-05	1e-05	0.92559	0.07436	1e-05	1e-05	1e-05	1e-05	1e-05	0.9224	0.07754	1e-05	1e-05	1e-05	1e-05	1e-05	1e-05	0.92277	0.07716	1e-05	1e-05	1e-05	1e-05	1e-05	1e-05	1e-05	0.40416	1e-05	1e-05
Ul43	0.99999	1e-05	1e-05	1e-05	0.99998	1e-05	1e-05	0.60263	0.39735	1e-05	1e-05	0.6053	0.39467	1e-05	1e-05	1e-05	0.90924	0.09072	1e-05	1e-05	1e-05	1e-05	0.91096	0.08899	1e-05	1e-05	1e-05	1e-05	1e-05	0.90822	0.09172	1e-05	1e-05	1e-05	1e-05	1e-05	1e-05	0.9088	0.09113	1e-05	1e-05	1e-05	1e-05	1e-05	1e-05	1e-05	0.36028	1e-05	1e-05
Ul72	0.99999	1e-05	1e-05	1e-05	0.99998	1e-05	1e-05	0.60481	0.39517	1e-05	1e-05	0.6074	0.39257	1e-05	1e-05	1e-05	0.90914	0.09082	1e-05	1e-05	1e-05	1e-05	0.91037	0.08958	1e-05	1e-05	1e-05	1e-05	1e-05	0.90859	0.09135	1e-05	1e-05	1e-05	1e-05	1e-05	1e-05	0.90906	0.09087	1e-05	1e-05	1e-05	1e-05	1e-05	1e-05	1e-05	0.36852	1e-05	1e-05
Tuba7	0.99999	1e-05	0.65666	1e-05	0.34333	0.64692	1e-05	0.16717	0.1859	0.64682	1e-05	0.16862	0.18454	1e-05	0.64451	1e-05	0.26216	0.0933	1e-05	1e-05	0.39718	1e-05	0.26513	0.07925	1e-05	1e-05	0.25841	0.26945	1e-05	0.24455	0.06419	1e-05	1e-05	0.26956	0.15222	0.28323	1e-05	0.24456	0.06044	1e-05	1e-05	0.2918	0.11993	1e-05	0.27995	1e-05	0.08334	0.02373	1e-05
Tuba15	0.99999	1e-05	0.35329	1e-05	0.6467	0.34341	1e-05	0.35782	0.29876	0.34345	1e-05	0.3598	0.29673	1e-05	0.35015	1e-05	0.52992	0.1199	1e-05	1e-05	0.23689	1e-05	0.53057	0.11332	1e-05	1e-05	0.11919	0.10338	1e-05	0.49602	0.09726	1e-05	1e-05	0.13567	0.16765	0.11075	1e-05	0.49456	0.09425	1e-05	1e-05	0.15559	0.14481	1e-05	0.11263	1e-05	0.19973	0.02857	1e-05
Tuba23	0.99999	1e-05	0.35348	1e-05	0.64651	0.34424	1e-05	0.351	0.30476	0.34448	1e-05	0.35291	0.3026	1e-05	0.34765	1e-05	0.52764	0.12468	1e-05	1e-05	0.23312	1e-05	0.52894	0.11781	1e-05	1e-05	0.1201	0.10343	1e-05	0.49616	0.10278	1e-05	1e-05	0.1384	0.1592	0.11031	1e-05	0.49507	0.09942	1e-05	1e-05	0.15934	0.13582	1e-05	0.1138	1e-05	0.18603	0.02839	1e-05
Tuba31	0.99999	1e-05	0.35605	1e-05	0.64394	0.34596	1e-05	0.36655	0.28749	0.34591	1e-05	0.36861	0.28546	1e-05	0.35212	1e-05	0.54071	0.10714	1e-05	1e-05	0.24266	1e-05	0.54212	0.10035	1e-05	1e-05	0.11484	0.10056	1e-05	0.50488	0.08354	1e-05	1e-05	0.13394	0.17705	0.10745	1e-05	0.50388	0.08031	1e-05	1e-05	0.15518	0.15314	1e-05	0.11004	1e-05	0.19407	0.00719	1e-05
Nlk5	0.99999	1e-05	0.31721	1e-05	0.68278	0.30778	1e-05	0.3914	0.30081	0.30815	1e-05	0.39332	0.29851	1e-05	0.3131	1e-05	0.588	0.09886	1e-05	1e-05	0.18218	1e-05	0.59293	0.09035	1e-05	1e-05	0.13451	0.15604	1e-05	0.59143	0.08698	1e-05	1e-05	0.1392	0.02631	0.16296	1e-05	0.59045	0.08345	1e-05	1e-05	0.15434	0.00877	1e-05	0.1631	1e-05	0.19995	1e-05	1e-05
Ale9	0.99999	1e-05	0.29755	1e-05	0.70244	0.30183	1e-05	0.1657	0.53246	0.30229	1e-05	0.16706	0.53064	1e-05	0.29359	1e-05	0.29703	0.40935	1e-05	1e-05	0.1717	1e-05	0.30059	0.40168	1e-05	1e-05	0.126	0.11603	1e-05	0.29046	0.39413	1e-05	1e-05	0.13581	0.06355	0.12149	1e-05	0.29006	0.39	1e-05	1e-05	0.15278	0.04563	1e-05	0.12324	1e-05	0.00103	0.29629	1e-05
Esk38	0.99999	1e-05	1e-05	1e-05	0.99998	1e-05	1e-05	0.32983	0.67015	1e-05	1e-05	0.33195	0.66802	1e-05	1e-05	1e-05	0.55712	0.44284	1e-05	1e-05	1e-05	1e-05	0.55937	0.44058	1e-05	1e-05	1e-05	1e-05	1e-05	0.5575	0.44183	1e-05	1e-05	0.00062	1e-05	1e-05	1e-05	0.5525	0.43691	1e-05	1e-05	0.01053	1e-05	1e-05	1e-05	1e-05	1e-05	0.24341	1e-05
Kor40	0.99999	1e-05	1e-05	1e-05	0.99998	1e-05	1e-05	0.43957	0.56041	1e-05	1e-05	0.44197	0.558	1e-05	1e-05	1e-05	0.71908	0.28088	1e-05	1e-05	1e-05	1e-05	0.72175	0.2782	1e-05	1e-05	1e-05	1e-05	1e-05	0.71637	0.27805	1e-05	1e-05	0.00553	1e-05	1e-05	1e-05	0.71256	0.27327	1e-05	1e-05	0.01411	1e-05	1e-05	1e-05	1e-05	1e-05	0.04927	1e-05
Ckrd1	0.99999	1e-05	0.69211	1e-05	0.30788	0.68315	1e-05	0.14398	0.17286	0.68309	1e-05	0.14521	0.17168	1e-05	0.67917	1e-05	0.24067	0.08013	1e-05	1e-05	0.41603	1e-05	0.24459	0.06449	1e-05	1e-05	0.27486	0.30784	1e-05	0.23071	0.0517	1e-05	1e-05	0.28012	0.12961	0.32237	1e-05	0.23069	0.04739	1e-05	1e-05	0.30117	0.09833	1e-05	0.31966	1e-05	0.0192	1e-05	1e-05
Ul61	0.99999	1e-05	0.42205	1e-05	0.57794	0.41262	1e-05	0.33214	0.25523	0.41291	1e-05	0.33374	0.25333	1e-05	0.41549	1e-05	0.50713	0.07735	1e-05	1e-05	0.26839	1e-05	0.5092	0.06974	1e-05	1e-05	0.15265	0.19671	1e-05	0.49737	0.06247	1e-05	1e-05	0.15967	0.08374	0.20665	1e-05	0.49653	0.05941	1e-05	1e-05	0.17567	0.06168	1e-05	0.2049	1e-05	0.20927	1e-05	1e-05
Ul44	0.99999	1e-05	1e-05	1e-05	0.99998	1e-05	1e-05	0.61068	0.3893	1e-05	1e-05	0.61337	0.3866	1e-05	1e-05	1e-05	0.9131	0.08686	1e-05	1e-05	1e-05	1e-05	0.91404	0.08591	1e-05	1e-05	1e-05	1e-05	1e-05	0.9107	0.08924	1e-05	1e-05	1e-05	1e-05	1e-05	1e-05	0.90937	0.08735	1e-05	1e-05	0.00322	1e-05	1e-05	1e-05	1e-05	0.40843	1e-05	1e-05
Ul74	0.99999	1e-05	1e-05	1e-05	0.99998	1e-05	1e-05	0.60135	0.39863	1e-05	1e-05	0.60403	0.39594	1e-05	1e-05	1e-05	0.90279	0.09717	1e-05	1e-05	1e-05	1e-05	0.90391	0.09604	1e-05	1e-05	1e-05	1e-05	1e-05	0.90073	0.09921	1e-05	1e-05	1e-05	1e-05	1e-05	1e-05	0.90115	0.09878	1e-05	1e-05	1e-05	1e-05	1e-05	1e-05	1e-05	0.39696	1e-05	1e-05
Tuba8	0.99999	1e-05	0.68104	1e-05	0.31895	0.67165	1e-05	0.16116	0.16718	0.67154	1e-05	0.16277	0.16566	1e-05	0.67133	1e-05	0.24578	0.08286	1e-05	1e-05	0.44034	1e-05	0.24706	0.07126	1e-05	1e-05	0.24132	0.29805	1e-05	0.222	0.05606	1e-05	1e-05	0.24801	0.17585	0.31236	1e-05	0.22175	0.0524	1e-05	1e-05	0.27083	0.14261	1e-05	0.30867	1e-05	0.07609	0.01858	1e-05
Tuba16	0.99999	1e-05	0.32389	1e-05	0.6761	0.31418	1e-05	0.38009	0.30572	0.31444	1e-05	0.38191	0.30363	1e-05	0.32171	1e-05	0.55682	0.12144	1e-05	1e-05	0.20056	1e-05	0.5582	0.11432	1e-05	1e-05	0.12689	0.08096	1e-05	0.52577	0.09882	1e-05	1e-05	0.14439	0.15004	0.08672	1e-05	0.52415	0.09571	1e-05	1e-05	0.16592	0.12746	1e-05	0.08839	1e-05	0.20752	0.02377	1e-05
Tuba24	0.99999	1e-05	0.35885	1e-05	0.64114	0.35037	1e-05	0.33901	0.31061	0.35071	1e-05	0.34064	0.30864	1e-05	0.35309	2e-05	0.51673	0.13014	1e-05	1e-05	0.22262	1e-05	0.51916	0.12258	1e-05	1e-05	0.13561	0.09598	1e-05	0.48608	0.10684	1e-05	1e-05	0.1542	0.15687	0.10362	1e-05	0.48474	0.10362	1e-05	1e-05	0.17498	0.133	1e-05	0.10625	1e-05	0.18887	0.03859	1e-05
Nel13	0.99999	1e-05	0.48808	1e-05	0.51191	0.47947	1e-05	0.27832	0.2422	0.47971	1e-05	0.27958	0.24069	1e-05	0.47955	1e-05	0.43624	0.08418	1e-05	1e-05	0.2905	1e-05	0.44047	0.07241	1e-05	1e-05	0.19658	0.23343	1e-05	0.4356	0.06578	1e-05	1e-05	0.20245	0.06271	0.24476	1e-05	0.43519	0.06197	1e-05	1e-05	0.22073	0.03732	1e-05	0.24571	1e-05	0.11062	1e-05	1e-05
Nlk6	0.99999	1e-05	0.14662	1e-05	0.85337	0.13747	1e-05	0.49458	0.36794	0.13787	1e-05	0.4968	0.3653	1e-05	0.14291	1e-05	0.75396	0.1031	1e-05	1e-05	0.09172	1e-05	0.75628	0.09825	1e-05	1e-05	0.05372	0.06832	1e-05	0.74996	0.0958	1e-05	1e-05	0.06232	0.02358	0.0718	1e-05	0.7493	0.09224	1e-05	1e-05	0.07551	0.01111	1e-05	0.07924	1e-05	0.20703	1e-05	1e-05
Ale11	0.99999	1e-05	0.67275	1e-05	0.32724	0.66585	1e-05	0.08554	0.24861	0.66562	1e-05	0.08679	0.24757	1e-05	0.65571	1e-05	0.16828	0.17598	1e-05	1e-05	0.41299	1e-05	0.16985	0.16508	1e-05	1e-05	0.25205	0.29934	1e-05	0.15542	0.15251	1e-05	1e-05	0.25832	0.13439	0.31208	1e-05	0.15584	0.14817	1e-05	1e-05	0.2802	0.10366	1e-05	0.30881	1e-05	1e-05	0.09656	1e-05
Sir77	0.99999	1e-05	1e-05	1e-05	0.99998	1e-05	1e-05	0.31938	0.6806	1e-05	1e-05	0.32148	0.67849	1e-05	2e-05	1e-05	0.53301	0.46694	1e-05	1e-05	1e-05	1e-05	0.53545	0.4645	1e-05	1e-05	1e-05	1e-05	1e-05	0.52907	0.46293	1e-05	1e-05	0.00795	1e-05	1e-05	1e-05	0.52523	0.45886	1e-05	1e-05	0.01585	1e-05	1e-05	1e-05	1e-05	1e-05	0.26327	1e-05
Kor49	0.99999	1e-05	1e-05	1e-05	0.99998	1e-05	1e-05	0.45628	0.5437	1e-05	1e-05	0.45877	0.5412	1e-05	1e-05	1e-05	0.73826	0.2617	1e-05	1e-05	1e-05	1e-05	0.73652	0.2559	1e-05	1e-05	0.00753	1e-05	1e-05	0.72998	0.25443	1e-05	1e-05	0.01555	1e-05	1e-05	1e-05	0.72611	0.24968	1e-05	1e-05	0.02415	1e-05	1e-05	1e-05	1e-05	1e-05	0.02358	1e-05
Ckrd2	0.99999	1e-05	1e-05	1e-05	0.99998	1e-05	1e-05	0.45228	0.5477	1e-05	1e-05	0.45488	0.54509	1e-05	1e-05	1e-05	0.72395	0.27601	1e-05	1e-05	1e-05	1e-05	0.72763	0.27232	1e-05	1e-05	1e-05	1e-05	1e-05	0.72005	0.27019	1e-05	1e-05	0.00971	1e-05	1e-05	1e-05	0.71592	0.26517	1e-05	1e-05	0.01884	1e-05	1e-05	1e-05	1e-05	1e-05	0.04779	1e-05
Ul19	0.99999	1e-05	1e-05	1e-05	0.99998	1e-05	1e-05	0.6204	0.37958	1e-05	1e-05	0.62304	0.37693	1e-05	1e-05	1e-05	0.92001	0.07995	1e-05	1e-05	1e-05	1e-05	0.92036	0.07959	1e-05	1e-05	1e-05	1e-05	1e-05	0.91632	0.08362	1e-05	1e-05	1e-05	1e-05	1e-05	1e-05	0.91653	0.0834	1e-05	1e-05	1e-05	1e-05	1e-05	1e-05	1e-05	0.45993	1e-05	1e-05
Ul54	0.99999	1e-05	0.44281	1e-05	0.55718	0.43405	1e-05	0.31583	0.25012	0.43417	1e-05	0.31769	0.24811	1e-05	0.43446	1e-05	0.48622	0.07929	1e-05	1e-05	0.26425	1e-05	0.48992	0.06943	1e-05	1e-05	0.17637	0.21171	1e-05	0.48332	0.06389	1e-05	1e-05	0.17965	0.06139	0.22107	1e-05	0.48196	0.06074	1e-05	1e-05	0.19526	0.04094	1e-05	0.21974	1e-05	0.21857	0.00596	1e-05
Tuba1	0.99999	1e-05	0.3574	1e-05	0.64259	0.34825	1e-05	0.3512	0.30054	0.34872	1e-05	0.35281	0.29846	1e-05	0.35469	1e-05	0.52351	0.12177	1e-05	1e-05	0.20834	1e-05	0.5271	0.11235	1e-05	1e-05	0.15217	0.0869	1e-05	0.49379	0.09643	1e-05	1e-05	0.16978	0.15308	0.09416	1e-05	0.49277	0.09282	1e-05	1e-05	0.1901	0.13012	1e-05	0.09825	1e-05	0.17227	0.01965	1e-05
Tuba9	0.99999	1e-05	0.33655	1e-05	0.66344	0.32723	1e-05	0.36165	0.3111	0.32746	1e-05	0.36355	0.30897	1e-05	0.3333	1e-05	0.53839	0.12828	1e-05	1e-05	0.23201	1e-05	0.5388	0.1228	1e-05	1e-05	0.10636	0.09619	1e-05	0.50267	0.1075	1e-05	1e-05	0.12376	0.16986	0.10174	1e-05	0.50163	0.10426	1e-05	1e-05	0.14509	0.14725	1e-05	0.10353	1e-05	0.19078	0.0347	1e-05
Tuba17	0.99999	1e-05	0.33266	1e-05	0.66733	0.3232	1e-05	0.37676	0.30003	0.32355	1e-05	0.37845	0.29797	2e-05	0.32794	1e-05	0.56291	0.10912	1e-05	1e-05	0.21696	1e-05	0.56426	0.10226	1e-05	1e-05	0.11649	0.09963	1e-05	0.53236	0.088	1e-05	1e-05	0.13236	0.14762	0.10521	1e-05	0.53108	0.08476	1e-05	1e-05	0.15287	0.12603	1e-05	0.1053	1e-05	0.20813	0.01321	1e-05
Tuba25	0.99999	1e-05	0.40517	1e-05	0.59482	0.396	1e-05	0.31609	0.2879	0.3963	1e-05	0.31785	0.28583	1e-05	0.4007	1e-05	0.47234	0.12694	1e-05	1e-05	0.264	1e-05	0.47401	0.11879	1e-05	1e-05	0.14317	0.13497	1e-05	0.44408	0.10404	1e-05	1e-05	0.16044	0.15644	0.14315	1e-05	0.44317	0.10054	1e-05	1e-05	0.18222	0.13087	1e-05	0.1429	1e-05	0.15679	0.03461	1e-05
Nel15	0.99999	1e-05	0.48715	1e-05	0.51284	0.47915	1e-05	0.26775	0.25309	0.47914	1e-05	0.26939	0.25145	1e-05	0.47854	1e-05	0.42073	0.1007	1e-05	1e-05	0.28082	1e-05	0.42523	0.08785	1e-05	1e-05	0.20608	0.22636	1e-05	0.42047	0.08113	1e-05	1e-05	0.21134	0.06067	0.23745	1e-05	0.41994	0.07731	1e-05	1e-05	0.23133	0.03393	1e-05	0.23926	1e-05	0.07743	1e-05	1e-05
Nlk9	0.99999	1e-05	0.08533	1e-05	0.91466	0.07624	1e-05	0.53227	0.39149	0.07661	1e-05	0.53461	0.38877	1e-05	0.0791	1e-05	0.79978	0.12109	1e-05	1e-05	0.03944	1e-05	0.80226	0.11577	1e-05	1e-05	0.04251	0.01921	1e-05	0.79234	0.11244	1e-05	1e-05	0.05245	0.02354	0.02085	1e-05	0.79105	0.10882	1e-05	1e-05	0.06594	0.0133	1e-05	0.02636	1e-05	0.25935	1e-05	1e-05
Ale14	0.99999	1e-05	0.43692	1e-05	0.56307	0.43529	1e-05	0.13065	0.43404	0.43549	1e-05	0.13196	0.43253	1e-05	0.42756	1e-05	0.24065	0.33176	1e-05	1e-05	0.26371	1e-05	0.24324	0.32268	1e-05	1e-05	0.17033	0.19533	1e-05	0.23505	0.31444	1e-05	1e-05	0.17924	0.07592	0.20451	1e-05	0.23549	0.31004	1e-05	1e-05	0.19828	0.05164	1e-05	0.20116	1e-05	1e-05	0.22387	1e-05
Sir14	0.99999	1e-05	0.01724	1e-05	0.98275	0.01512	1e-05	0.36991	0.61495	0.01537	1e-05	0.37179	0.61282	1e-05	0.01314	1e-05	0.60886	0.37797	1e-05	1e-05	1e-05	1e-05	0.60652	0.37041	1e-05	2e-05	0.02303	1e-05	1e-05	0.60294	0.36838	1e-05	2e-05	0.02862	1e-05	1e-05	1e-05	0.60079	0.36682	1e-05	1e-05	0.03234	1e-05	1e-05	1e-05	1e-05	1e-05	0.14884	1e-05
Kor54	0.99999	1e-05	0.00249	1e-05	0.9975	1e-05	1e-05	0.44731	0.55267	1e-05	1e-05	0.44958	0.55039	1e-05	1e-05	1e-05	0.72159	0.27837	1e-05	1e-05	1e-05	1e-05	0.71437	0.26789	1e-05	1e-05	0.0177	1e-05	1e-05	0.70805	0.26582	1e-05	1e-05	0.02608	1e-05	1e-05	1e-05	0.70417	0.26061	1e-05	1e-05	0.03516	1e-05	1e-05	1e-05	1e-05	1e-05	0.04643	1e-05
Ckrd8	0.99999	1e-05	1e-05	1e-05	0.99998	1e-05	1e-05	0.45463	0.54535	1e-05	1e-05	0.45707	0.5429	1e-05	1e-05	1e-05	0.72804	0.27192	1e-05	1e-05	1e-05	1e-05	0.73066	0.26929	1e-05	1e-05	1e-05	1e-05	1e-05	0.72907	0.27087	1e-05	1e-05	1e-05	1e-05	1e-05	1e-05	0.73028	0.26965	1e-05	1e-05	1e-05	1e-05	1e-05	1e-05	1e-05	0.04596	0.08724	1e-05
Ul24	0.99999	1e-05	0.00416	1e-05	0.99583	1e-05	1e-05	0.60157	0.39841	1e-05	1e-05	0.60426	0.39571	1e-05	1e-05	1e-05	0.90083	0.09913	1e-05	1e-05	1e-05	1e-05	0.90075	0.09507	1e-05	1e-05	0.00415	1e-05	1e-05	0.89556	0.09453	1e-05	1e-05	0.00987	1e-05	1e-05	1e-05	0.89353	0.09183	1e-05	1e-05	0.01458	1e-05	1e-05	1e-05	1e-05	0.34975	1e-05	1e-05
Ul59	0.99999	1e-05	1e-05	1e-05	0.99998	1e-05	1e-05	0.5953	0.40469	1e-05	1e-05	0.59765	0.40232	1e-05	1e-05	1e-05	0.89794	0.10202	1e-05	1e-05	1e-05	1e-05	0.89962	0.10033	1e-05	1e-05	1e-05	1e-05	1e-05	0.89758	0.10236	1e-05	1e-05	1e-05	1e-05	1e-05	1e-05	0.89819	0.10174	1e-05	1e-05	1e-05	1e-05	1e-05	1e-05	1e-05	0.35713	1e-05	1e-05
Tuba2	0.99999	1e-05	0.39452	1e-05	0.60547	0.38536	1e-05	0.32547	0.28916	0.38555	1e-05	0.32723	0.2872	1e-05	0.39098	1e-05	0.48224	0.12675	1e-05	1e-05	0.24335	1e-05	0.48472	0.11725	1e-05	1e-05	0.15464	0.12804	1e-05	0.45714	0.10323	1e-05	1e-05	0.16949	0.14206	0.13734	1e-05	0.45515	0.09998	1e-05	1e-05	0.18788	0.1196	1e-05	0.13866	1e-05	0.18973	0.0409	1e-05
Tuba10	0.99999	1e-05	0.39626	1e-05	0.60373	0.38765	1e-05	0.32345	0.2889	0.38786	1e-05	0.32528	0.28684	1e-05	0.38944	1e-05	0.48963	0.1209	1e-05	1e-05	0.27294	1e-05	0.48969	0.11474	1e-05	1e-05	0.12261	0.11689	1e-05	0.45122	0.09666	1e-05	1e-05	0.14224	0.19296	0.1235	1e-05	0.44993	0.09346	1e-05	1e-05	0.16516	0.16791	1e-05	0.12647	1e-05	0.15816	0.02295	1e-05
Tuba18	0.99999	1e-05	0.34594	1e-05	0.65405	0.33639	1e-05	0.35892	0.30468	0.33658	1e-05	0.36073	0.30267	1e-05	0.34205	1e-05	0.53392	0.124	1e-05	1e-05	0.21508	1e-05	0.5369	0.11524	1e-05	1e-05	0.13274	0.09141	1e-05	0.50247	0.09895	1e-05	1e-05	0.14813	0.15902	0.09826	1e-05	0.50096	0.09564	1e-05	1e-05	0.16867	0.13643	1e-05	0.09837	1e-05	0.20532	0.03011	1e-05
Tuba26	0.99999	1e-05	0.46078	1e-05	0.53921	0.45198	1e-05	0.28493	0.26308	0.45234	1e-05	0.28641	0.26123	1e-05	0.45277	1e-05	0.43354	0.11367	1e-05	1e-05	0.29448	1e-05	0.43574	0.10501	1e-05	1e-05	0.16474	0.1617	1e-05	0.40601	0.0895	1e-05	1e-05	0.17985	0.16291	0.17057	1e-05	0.40497	0.08609	1e-05	1e-05	0.20213	0.13619	1e-05	0.17041	1e-05	0.15369	0.0241	1e-05
Nel16	0.99999	1e-05	0.51866	1e-05	0.48133	0.51105	1e-05	0.24416	0.24478	0.51125	1e-05	0.24565	0.24308	1e-05	0.50669	1e-05	0.39313	0.10016	1e-05	1e-05	0.27687	1e-05	0.39967	0.08509	1e-05	1e-05	0.23833	0.21627	1e-05	0.39402	0.07582	1e-05	1e-05	0.2477	0.06616	0.22582	1e-05	0.39319	0.07127	1e-05	1e-05	0.2672	0.04248	1e-05	0.23221	1e-05	0.07565	1e-05	1e-05
Nlk10	0.99999	1e-05	0.47504	1e-05	0.52495	0.46577	1e-05	0.29633	0.23789	0.46588	1e-05	0.29782	0.23628	1e-05	0.46817	1e-05	0.45651	0.07529	1e-05	1e-05	0.32148	1e-05	0.45846	0.06745	1e-05	1e-05	0.15258	0.24688	1e-05	0.44809	0.0613	1e-05	1e-05	0.15598	0.08773	0.25833	1e-05	0.44777	0.05788	1e-05	1e-05	0.17143	0.06454	1e-05	0.25972	1e-05	0.10209	1e-05	1e-05
Ale16	0.99999	1e-05	0.49439	1e-05	0.5056	0.49073	1e-05	0.13662	0.37264	0.49089	1e-05	0.13781	0.37128	1e-05	0.48295	1e-05	0.24497	0.27205	1e-05	1e-05	0.27738	1e-05	0.24966	0.25989	1e-05	1e-05	0.21304	0.1954	1e-05	0.23771	0.24855	1e-05	1e-05	0.22248	0.09583	0.20458	1e-05	0.23751	0.24362	1e-05	1e-05	0.24345	0.07081	1e-05	0.20584	1e-05	1e-05	0.16986	1e-05
Sir26	0.99999	1e-05	1e-05	1e-05	0.99998	1e-05	1e-05	0.34127	0.65871	1e-05	1e-05	0.34332	0.65665	1e-05	1e-05	1e-05	0.56903	0.43093	1e-05	1e-05	1e-05	1e-05	0.57233	0.42762	1e-05	1e-05	1e-05	1e-05	1e-05	0.57149	0.42845	1e-05	1e-05	1e-05	1e-05	1e-05	1e-05	0.57278	0.42715	1e-05	1e-05	1e-05	1e-05	1e-05	1e-05	1e-05	1e-05	0.21522	1e-05
Kor57	0.99999	1e-05	1e-05	1e-05	0.99998	1e-05	1e-05	0.45315	0.54683	1e-05	1e-05	0.4556	0.54437	1e-05	1e-05	1e-05	0.72153	0.27843	1e-05	1e-05	1e-05	1e-05	0.71764	0.2718	1e-05	1e-05	0.01052	1e-05	1e-05	0.70915	0.26998	1e-05	1e-05	0.02082	1e-05	1e-05	1e-05	0.70461	0.26488	1e-05	1e-05	0.03045	1e-05	1e-05	1e-05	1e-05	1e-05	0.03699	1e-05
Ckrd9	0.99999	1e-05	1e-05	1e-05	0.99998	1e-05	1e-05	0.48986	0.51012	1e-05	1e-05	0.49219	0.50777	1e-05	1e-05	1e-05	0.77556	0.2244	1e-05	1e-05	1e-05	1e-05	0.76661	0.21533	1e-05	1e-05	0.01801	1e-05	1e-05	0.76137	0.21483	1e-05	1e-05	0.02375	1e-05	1e-05	1e-05	0.76097	0.21214	1e-05	1e-05	0.02683	1e-05	1e-05	1e-05	1e-05	0.07723	0.039	1e-05
Ul62	0.99999	1e-05	0.41873	1e-05	0.58126	0.40785	1e-05	0.34698	0.24515	0.40821	1e-05	0.34854	0.24323	1e-05	0.4165	1e-05	0.50079	0.08268	1e-05	1e-05	0.24492	1e-05	0.5052	0.07325	1e-05	1e-05	0.1766	0.18477	1e-05	0.49421	0.06619	1e-05	1e-05	0.18114	0.07367	0.19535	1e-05	0.49243	0.06313	1e-05	1e-05	0.19563	0.05343	1e-05	0.19333	1e-05	0.22847	0.00618	1e-05
Tuba3	0.93316	0.06684	0.40664	0.06427	0.52909	0.39742	0.06239	0.31116	0.22903	0.39844	0.01472	0.31352	0.22901	0.0443	0.39938	0.01471	0.43202	0.0874	0.0455	0.02101	0.2589	0.01805	0.43435	0.07876	0.04042	0.01947	0.15005	0.14771	0.01764	0.40801	0.06599	0.0406	0.01537	0.15671	0.14797	0.18013	0.00498	0.42436	0.07229	0.00143	1e-05	0.12977	0.16687	0.02017	0.1787	0.00546	0.19687	0.02208	0.00115
Tuba11	0.99999	1e-05	0.39805	1e-05	0.60194	0.38902	1e-05	0.32262	0.28835	0.38924	1e-05	0.32442	0.28631	1e-05	0.39315	1e-05	0.48117	0.12565	1e-05	1e-05	0.24286	1e-05	0.48475	0.11559	1e-05	1e-05	0.15677	0.1088	1e-05	0.45122	0.09877	1e-05	1e-05	0.17545	0.16574	0.1161	1e-05	0.4495	0.09528	1e-05	1e-05	0.19726	0.14181	1e-05	0.11806	1e-05	0.15937	0.02755	1e-05
Tuba19	0.99999	1e-05	0.33727	1e-05	0.66272	0.3274	1e-05	0.36742	0.30517	0.32739	1e-05	0.36957	0.30302	1e-05	0.3351	1e-05	0.5375	0.12737	1e-05	1e-05	0.21982	1e-05	0.53933	0.11961	1e-05	1e-05	0.12121	0.09702	1e-05	0.50662	0.1051	1e-05	1e-05	0.13735	0.15388	0.10351	1e-05	0.50583	0.10176	1e-05	1e-05	0.15772	0.13113	1e-05	0.10479	1e-05	0.19346	0.03024	1e-05
Tuba27	0.99999	1e-05	0.41334	1e-05	0.58665	0.40381	1e-05	0.33113	0.26505	0.40401	1e-05	0.33294	0.26303	1e-05	0.40768	1e-05	0.49099	0.1013	1e-05	1e-05	0.27174	1e-05	0.49278	0.09324	1e-05	1e-05	0.14222	0.18002	1e-05	0.47421	0.08329	1e-05	1e-05	0.15156	0.1109	0.18807	1e-05	0.47267	0.07991	1e-05	1e-05	0.16977	0.08953	1e-05	0.18888	1e-05	0.20181	0.02017	1e-05
Nel17	0.99999	1e-05	0.43556	1e-05	0.56444	0.42811	1e-05	0.28867	0.28321	0.42818	1e-05	0.29043	0.28137	1e-05	0.42797	1e-05	0.45028	0.12172	1e-05	1e-05	0.22523	1e-05	0.4588	0.10596	1e-05	1e-05	0.20999	0.18152	1e-05	0.45369	0.09912	1e-05	1e-05	0.21553	0.05012	0.19015	1e-05	0.4527	0.09499	1e-05	1e-05	0.23448	0.02764	1e-05	0.19115	1e-05	0.07725	0.00815	1e-05
Nlk14	0.99999	1e-05	0.44665	1e-05	0.55334	0.43865	1e-05	0.29708	0.26427	0.43882	1e-05	0.2988	0.26236	1e-05	0.43877	1e-05	0.45855	0.10265	1e-05	1e-05	0.25155	1e-05	0.46356	0.09116	1e-05	1e-05	0.1937	0.20025	1e-05	0.45831	0.08442	1e-05	1e-05	0.20081	0.05619	0.20916	1e-05	0.45758	0.0807	1e-05	1e-05	0.21956	0.03296	1e-05	0.20987	1e-05	0.10503	0.00087	1e-05
Ale32	0.99999	1e-05	0.62084	1e-05	0.37915	0.61491	1e-05	0.09554	0.28954	0.61501	1e-05	0.0967	0.28827	1e-05	0.60729	1e-05	0.17455	0.21813	1e-05	1e-05	0.36093	1e-05	0.17807	0.20487	1e-05	1e-05	0.2561	0.26935	1e-05	0.16755	0.19333	1e-05	1e-05	0.26272	0.10701	0.28397	1e-05	0.16762	0.18912	1e-05	1e-05	0.28083	0.07841	1e-05	0.2817	1e-05	0.00248	0.14084	1e-05
Sir61	0.99999	1e-05	1e-05	1e-05	0.99998	1e-05	1e-05	0.31345	0.68653	1e-05	1e-05	0.31548	0.68449	1e-05	1e-05	1e-05	0.53185	0.46812	1e-05	1e-05	1e-05	1e-05	0.53395	0.466	1e-05	1e-05	1e-05	1e-05	1e-05	0.53365	0.46629	1e-05	1e-05	1e-05	1e-05	1e-05	1e-05	0.53476	0.46517	1e-05	1e-05	1e-05	1e-05	1e-05	1e-05	1e-05	1e-05	0.25642	1e-05
Kor61	0.99999	1e-05	0.00015	1e-05	0.99984	1e-05	1e-05	0.43774	0.56224	1e-05	1e-05	0.44018	0.55978	1e-05	1e-05	1e-05	0.71092	0.28904	1e-05	1e-05	1e-05	1e-05	0.70807	0.28099	1e-05	1e-05	0.01091	1e-05	1e-05	0.70166	0.27813	1e-05	1e-05	0.02016	1e-05	1e-05	1e-05	0.69665	0.27234	1e-05	1e-05	0.03094	1e-05	1e-05	1e-05	1e-05	1e-05	0.04999	1e-05
Ul27	0.83778	0.16222	0.0251	0.16238	0.81252	0.01867	0.15651	0.50265	0.32217	0.01289	0.02916	0.513	0.32768	0.11727	0.01326	0.03064	0.72594	0.0842	0.11898	0.02699	1e-05	0.03536	0.7168	0.0722	0.11118	0.02475	0.03969	1e-05	0.03577	0.71311	0.07292	0.11212	0.02819	0.03787	1e-05	1e-05	1e-05	0.8356	0.0991	1e-05	1e-05	1e-05	1e-05	0.06524	1e-05	1e-05	0.32206	1e-05	1e-05
Ckrd10	0.67635	0.32365	0.08944	0.31769	0.59287	0.08467	0.31268	0.3646	0.23806	0.06851	0.06658	0.37329	0.25325	0.23838	0.06621	0.06739	0.50407	0.07495	0.2369	0.05047	1e-05	0.07786	0.49119	0.05497	0.22029	0.04738	0.1083	1e-05	0.07731	0.49244	0.05393	0.22295	0.05176	0.10159	1e-05	1e-05	1e-05	0.71333	0.1201	1e-05	1e-05	1e-05	1e-05	0.16651	1e-05	1e-05	0.14051	1e-05	1e-05
HGDP00001	0.99208	0.00792	0.81997	1e-05	0.18002	0.80572	1e-05	0.13396	0.06031	0.80263	0.00292	0.13446	0.05999	1e-05	0.80092	0.00286	0.11542	0.03493	1e-05	0.04585	0.81232	1e-05	0.1041	0.04508	1e-05	0.03726	0.00121	0.32506	1e-05	0.01288	0.00725	1e-05	1e-05	0.02096	0.63382	0.34368	1e-05	0.00772	0.00681	1e-05	1e-05	0.04334	0.59841	1e-05	0.33389	1e-05	0.02184	0.00461	1e-05
HGDP00003	0.98775	0.01225	0.83571	0.00526	0.15903	0.82072	0.00444	0.12678	0.04806	0.81656	0.0089	0.12696	0.04757	1e-05	0.81624	0.00887	0.11798	0.02077	1e-05	0.03612	0.83674	0.00057	0.10125	0.03263	1e-05	0.0288	1e-05	0.35707	1e-05	0.00831	1e-05	1e-05	1e-05	1e-05	0.63457	0.37793	1e-05	0.00348	1e-05	1e-05	1e-05	0.01964	0.59889	1e-05	0.36695	1e-05	0.01554	1e-05	1e-05
HGDP00005	0.98885	0.01115	0.81036	0.00492	0.18473	0.79643	0.00411	0.12893	0.07052	0.79297	0.0076	0.12941	0.07001	1e-05	0.79262	0.00756	0.12305	0.04044	1e-05	0.03633	0.81095	0.00057	0.10784	0.05175	1e-05	0.02887	1e-05	0.3219	1e-05	0.00741	0.0168	1e-05	1e-05	1e-05	0.65385	0.34289	1e-05	0.002	0.01712	1e-05	1e-05	0.01945	0.61849	1e-05	0.33237	1e-05	0.01479	0.01359	1e-05
HGDP00007	0.99144	0.00856	0.83508	1e-05	0.16491	0.82098	1e-05	0.12765	0.05136	0.81822	0.00185	0.12858	0.05134	1e-05	0.81791	0.00219	0.12546	0.02356	1e-05	0.03086	0.8352	1e-05	0.10618	0.03584	1e-05	0.02275	1e-05	0.34483	1e-05	1e-05	0.00348	1e-05	1e-05	1e-05	0.65163	0.37105	1e-05	1e-05	0.0018	1e-05	1e-05	0.01114	0.61596	1e-05	0.36108	1e-05	0.01048	0.00158	1e-05
HGDP00011	0.99435	0.00565	0.81863	1e-05	0.18136	0.80445	1e-05	0.13154	0.064	0.80287	1e-05	0.13375	0.06336	1e-05	0.80318	1e-05	0.14565	0.02618	1e-05	0.02496	0.82006	1e-05	0.1248	0.03944	1e-05	0.01567	1e-05	0.32644	1e-05	0.01697	0.00127	1e-05	1e-05	1e-05	0.65527	0.34688	1e-05	0.0127	0.00111	1e-05	1e-05	0.01892	0.62035	1e-05	0.33695	1e-05	0.00786	1e-05	1e-05
HGDP00013	0.76762	0.23239	0.65478	0.2194	0.12582	0.64351	0.21693	0.10078	0.03878	0.60899	0.26877	0.08791	0.03432	1e-05	0.60877	0.26889	0.08565	0.01442	1e-05	0.02225	0.62756	0.25309	0.0736	0.02331	0.00325	0.01917	1e-05	0.27566	0.24982	1e-05	1e-05	0.00053	1e-05	1e-05	0.47395	0.29804	0.244	1e-05	1e-05	0.00561	1e-05	0.00128	0.45104	1e-05	0.28732	0.2447	0.00679	1e-05	0.00561
HGDP00015	0.98638	0.01362	0.83413	0.00534	0.16053	0.81968	0.0044	0.13026	0.04565	0.81504	0.0097	0.12996	0.04528	1e-05	0.8153	0.00987	0.12598	0.01591	1e-05	0.03293	0.83674	0.00476	0.10708	0.02711	1e-05	0.02428	1e-05	0.34736	1e-05	0.0066	1e-05	1e-05	1e-05	1e-05	0.646	0.37769	1e-05	0.00188	1e-05	1e-05	1e-05	1e-05	0.62037	1e-05	0.36136	1e-05	0.0162	1e-05	1e-05
HGDP00017	0.98764	0.01236	0.83002	0.0036	0.16639	0.8174	0.00251	0.12423	0.05587	0.81245	0.0082	0.12372	0.05562	1e-05	0.81219	0.00818	0.11973	0.02666	1e-05	0.03322	0.8322	0.00313	0.10066	0.03724	1e-05	0.02675	1e-05	0.33527	1e-05	0.00095	1e-05	1e-05	1e-05	1e-05	0.66373	0.36661	1e-05	1e-05	1e-05	1e-05	1e-05	1e-05	0.63332	1e-05	0.35034	1e-05	0.01095	1e-05	1e-05
HGDP00019	0.99306	0.00694	0.79512	1e-05	0.20487	0.7813	1e-05	0.14039	0.07831	0.77949	0.00089	0.14157	0.07805	1e-05	0.77943	0.0012	0.14164	0.04502	1e-05	0.0327	0.79388	1e-05	0.1252	0.05488	1e-05	0.026	1e-05	0.34547	1e-05	0.02782	0.02437	1e-05	1e-05	2e-05	0.6023	0.36752	1e-05	0.02364	0.02465	1e-05	1e-05	0.01638	0.56777	1e-05	0.35702	1e-05	0.03219	0.02177	1e-05
HGDP00021	0.9596	0.0404	0.82238	0.02908	0.14854	0.80894	0.02746	0.11984	0.04376	0.80031	0.03944	0.11754	0.0427	1e-05	0.79944	0.03918	0.09986	0.0217	1e-05	0.03981	0.81729	0.03316	0.08278	0.03243	1e-05	0.03432	1e-05	0.33889	0.02845	1e-05	0.00128	1e-05	1e-05	1e-05	0.63134	0.36033	0.0283	1e-05	1e-05	1e-05	1e-05	0.01501	0.5963	1e-05	0.35115	0.02899	1e-05	0.00271	1e-05
HGDP00023	0.99007	0.00993	0.85446	1e-05	0.14553	0.84011	1e-05	0.10997	0.0499	0.83541	0.00552	0.10926	0.04981	1e-05	0.83478	0.00567	0.10988	0.02201	1e-05	0.02766	0.85381	1e-05	0.09069	0.0337	1e-05	0.02177	1e-05	0.36084	1e-05	1e-05	1e-05	1e-05	1e-05	1e-05	0.6391	0.38593	1e-05	1e-05	1e-05	1e-05	1e-05	0.01116	0.60285	1e-05	0.37646	1e-05	1e-05	1e-05	1e-05
HGDP00025	0.99469	0.00531	0.83267	1e-05	0.16732	0.81902	1e-05	0.12455	0.05641	0.81766	1e-05	0.12594	0.05638	1e-05	0.81713	1e-05	0.11608	0.03009	1e-05	0.03668	0.83049	1e-05	0.09772	0.04049	1e-05	0.03127	1e-05	0.32904	1e-05	1e-05	4e-05	1e-05	1e-05	0.00236	0.66852	0.3462	1e-05	1e-05	1e-05	1e-05	1e-05	0.02852	0.62522	1e-05	0.33798	1e-05	0.00194	0.00084	1e-05
HGDP00027	0.96925	0.03075	0.80117	0.02083	0.178	0.78752	0.01935	0.13078	0.06235	0.77996	0.02938	0.12922	0.06144	1e-05	0.78005	0.02933	0.12176	0.0334	1e-05	0.03546	0.79859	0.02464	0.10368	0.04401	1e-05	0.02905	1e-05	0.31676	0.02106	0.00788	0.00526	1e-05	1e-05	1e-05	0.64901	0.33927	0.0208	0.00299	0.00586	1e-05	1e-05	0.01302	0.61803	1e-05	0.32885	0.02106	0.01753	0.00297	1e-05
HGDP00029	0.86411	0.13589	0.70634	0.12347	0.17019	0.69444	0.12117	0.12569	0.05871	0.67175	0.15501	0.11711	0.05611	1e-05	0.67109	0.15478	0.10456	0.03179	1e-05	0.03776	0.68657	0.14454	0.09276	0.04148	0.00097	0.03367	1e-05	0.2914	0.1406	0.02089	0.00842	1e-05	0.00115	0.0113	0.52622	0.30702	0.13895	0.01699	0.00774	0.00112	0.00188	0.03121	0.49508	1e-05	0.298	0.1392	0.00826	0.00056	0.0014
HGDP00031	0.9856	0.0144	0.80943	0.00723	0.18334	0.79517	0.00626	0.13644	0.06213	0.79116	0.01096	0.13632	0.06156	1e-05	0.79057	0.01076	0.12187	0.03458	1e-05	0.04221	0.8058	0.00692	0.10783	0.04448	1e-05	0.03495	1e-05	0.30368	1e-05	0.00369	0.00425	1e-05	1e-05	0.00345	0.6849	0.32022	1e-05	1e-05	0.00321	1e-05	1e-05	0.02932	0.64719	1e-05	0.31017	1e-05	0.01669	0.00029	1e-05
HGDP00033	0.99183	0.00817	0.83508	1e-05	0.16491	0.82002	1e-05	0.12808	0.0519	0.81822	0.00034	0.12991	0.05152	1e-05	0.81822	0.00046	0.13086	0.01977	1e-05	0.03068	0.83391	1e-05	0.11128	0.03217	1e-05	0.02261	1e-05	0.35486	1e-05	0.00758	0.00136	1e-05	1e-05	0.00127	0.6349	0.37491	1e-05	0.00258	0.00107	1e-05	1e-05	0.02216	0.59925	1e-05	0.3642	1e-05	0.0181	1e-05	1e-05
HGDP00035	0.97874	0.02126	0.79036	0.01179	0.19784	0.77569	0.01009	0.15602	0.0582	0.76939	0.01787	0.15513	0.05761	1e-05	0.76933	0.01782	0.13604	0.02832	1e-05	0.04848	0.7895	0.01314	0.11856	0.03848	1e-05	0.0403	1e-05	0.2884	0.00781	0.01795	1e-05	1e-05	1e-05	1e-05	0.6858	0.31502	0.00709	0.01312	0.00025	1e-05	1e-05	0.00564	0.65885	1e-05	0.30281	0.00781	0.02888	1e-05	1e-05
HGDP00037	0.98991	0.01009	0.83332	0.00095	0.16574	0.81835	4e-05	0.12272	0.0589	0.81573	0.00249	0.12309	0.05868	1e-05	0.81602	0.0026	0.12855	0.02635	1e-05	0.02647	0.82721	1e-05	0.11271	0.03999	1e-05	0.02006	1e-05	0.32292	1e-05	0.00479	0.00678	1e-05	1e-05	0.0145	0.65098	0.34329	1e-05	2e-05	0.00652	1e-05	1e-05	0.03565	0.61449	1e-05	0.33292	1e-05	0.00136	0.00034	1e-05
HGDP00039	0.9621	0.03791	0.76102	0.02871	0.21027	0.74667	0.02633	0.16887	0.05814	0.7388	0.03732	0.16712	0.05675	1e-05	0.73891	0.03737	0.14883	0.02426	1e-05	0.05062	0.75778	0.03073	0.13164	0.03524	1e-05	0.04459	1e-05	0.28048	0.02563	0.02692	1e-05	1e-05	0.00605	0.00238	0.65852	0.29733	0.02486	0.02144	1e-05	1e-05	0.0062	0.025	0.62513	1e-05	0.28822	0.02546	0.03617	1e-05	1e-05
HGDP00041	0.99678	0.00322	0.83503	1e-05	0.16496	0.82253	1e-05	0.1194	0.05806	0.82083	1e-05	0.12135	0.0578	1e-05	0.81995	1e-05	0.11663	0.02907	1e-05	0.03433	0.82288	1e-05	0.10135	0.03956	1e-05	0.02683	0.00937	0.32726	1e-05	0.00266	0.00143	1e-05	1e-05	0.0313	0.63732	0.34664	1e-05	1e-05	0.00027	1e-05	1e-05	0.05495	0.59809	1e-05	0.33686	1e-05	0.00019	1e-05	1e-05
HGDP00043	0.95922	0.04078	0.80896	0.02978	0.16126	0.79524	0.02806	0.12249	0.05421	0.78643	0.04025	0.12012	0.05319	1e-05	0.78569	0.04021	0.10819	0.02929	1e-05	0.03661	0.80379	0.03299	0.09213	0.04115	1e-05	0.02991	1e-05	0.33886	0.02966	1e-05	0.00509	1e-05	1e-05	1e-05	0.62635	0.35812	0.02983	1e-05	0.00276	1e-05	1e-05	0.02065	0.58861	1e-05	0.34844	0.03022	0.00661	0.00144	1e-05
HGDP00045	0.9902	0.0098	0.8379	1e-05	0.16209	0.82283	1e-05	0.12481	0.05235	0.81991	0.00292	0.12524	0.05192	1e-05	0.81965	0.00264	0.11943	0.02184	1e-05	0.03643	0.83623	1e-05	0.09892	0.03538	1e-05	0.02944	1e-05	0.33802	1e-05	0.00015	1e-05	1e-05	1e-05	1e-05	0.66178	0.35875	1e-05	1e-05	1e-05	1e-05	1e-05	0.02133	0.61986	1e-05	0.34895	1e-05	1e-05	1e-05	1e-05
HGDP00047	0.93871	0.06129	0.81477	0.04954	0.13569	0.80173	0.04777	0.10835	0.04215	0.78947	0.06654	0.10379	0.04019	1e-05	0.78862	0.06658	0.09245	0.02145	1e-05	0.03089	0.80487	0.05883	0.07731	0.03281	1e-05	0.02617	1e-05	0.35535	0.05493	1e-05	1e-05	1e-05	1e-05	0.00946	0.58022	0.37517	0.05427	1e-05	1e-05	1e-05	1e-05	0.02775	0.54276	1e-05	0.36668	0.05526	0.00318	1e-05	1e-05
HGDP00049	0.98428	0.01572	0.82598	0.00706	0.16697	0.81237	0.00617	0.13265	0.04881	0.80779	0.01177	0.13207	0.04836	1e-05	0.80714	0.01176	0.11824	0.0216	1e-05	0.04124	0.82366	0.00759	0.10156	0.03238	1e-05	0.03479	1e-05	0.33171	1e-05	0.00716	1e-05	1e-05	1e-05	1e-05	0.66109	0.35195	1e-05	0.00204	1e-05	1e-05	1e-05	0.02003	0.62593	1e-05	0.34156	1e-05	0.01767	1e-05	1e-05
HGDP00052	0.99228	0.00772	0.83785	0.00051	0.16165	0.82489	1e-05	0.12533	0.04977	0.82143	0.00388	0.12506	0.04963	1e-05	0.82054	0.0039	0.11534	0.02357	1e-05	0.03664	0.83558	1e-05	0.0985	0.03437	1e-05	0.03153	1e-05	0.33823	1e-05	1e-05	0.00373	1e-05	1e-05	0.00174	0.65627	0.35743	1e-05	1e-05	0.00144	1e-05	1e-05	0.0238	0.61727	1e-05	0.34791	1e-05	0.0064	0.00322	1e-05
HGDP00054	0.99093	0.00907	0.85614	1e-05	0.14385	0.84216	1e-05	0.10461	0.05322	0.83909	0.00269	0.10514	0.05307	1e-05	0.83821	0.00249	0.09263	0.03181	1e-05	0.03485	0.84107	1e-05	0.07836	0.04301	1e-05	0.02738	0.01016	0.35824	1e-05	1e-05	1e-05	1e-05	1e-05	0.02663	0.61507	0.37843	1e-05	1e-05	1e-05	1e-05	1e-05	0.04819	0.57332	1e-05	0.36898	1e-05	1e-05	1e-05	1e-05
HGDP00056	0.9907	0.00929	0.76478	0.00398	0.23124	0.75039	0.00261	0.18068	0.06632	0.7463	0.00704	0.18081	0.06584	1e-05	0.74642	0.00705	0.1648	0.02721	1e-05	0.05451	0.76525	0.00051	0.14766	0.03891	1e-05	0.04766	1e-05	0.25474	1e-05	0.03537	0.00052	1e-05	0.00323	0.0047	0.70142	0.27114	1e-05	0.02969	1e-05	1e-05	0.00292	0.02702	0.66918	1e-05	0.26216	1e-05	0.04733	1e-05	1e-05
HGDP00057	0.84332	0.15668	0.70355	0.14399	0.15246	0.69156	0.14251	0.10179	0.06414	0.66477	0.18133	0.09316	0.06073	1e-05	0.66389	0.18108	0.08879	0.0392	1e-05	0.02702	0.67484	0.16996	0.07878	0.04745	0.00083	0.0229	0.00523	0.31623	0.16618	0.00676	0.0217	1e-05	1e-05	0.01094	0.47817	0.33322	0.16609	0.00325	0.02146	1e-05	1e-05	0.02581	0.45014	1e-05	0.32526	0.1663	0.01242	0.01751	1e-05
HGDP00058	0.99159	0.00841	0.8056	1e-05	0.19439	0.79048	1e-05	0.15633	0.05318	0.78879	0.0006	0.15751	0.05308	1e-05	0.78906	0.00051	0.13682	0.02225	1e-05	0.05135	0.80197	1e-05	0.12162	0.03272	1e-05	0.04366	1e-05	0.28858	1e-05	0.01956	1e-05	1e-05	1e-05	0.0109	0.68092	0.3077	1e-05	0.01489	1e-05	1e-05	1e-05	0.03232	0.64503	1e-05	0.29929	1e-05	0.01735	1e-05	1e-05
HGDP00060	0.8734	0.1266	0.75522	0.11213	0.13265	0.74315	0.11004	0.10442	0.04238	0.72228	0.13692	0.09874	0.03958	0.00248	0.72186	0.13678	0.09284	0.01911	0.00264	0.02677	0.73824	0.12493	0.0789	0.03011	0.00483	0.02298	1e-05	0.32789	0.1202	1e-05	0.0021	0.0046	1e-05	0.01131	0.53388	0.34594	0.1177	1e-05	1e-05	0.00694	1e-05	0.02835	0.50103	1e-05	0.33645	0.11825	0.00735	1e-05	0.00706
HGDP00062	0.97317	0.02683	0.8444	0.01587	0.13973	0.83098	0.01453	0.11239	0.0421	0.82434	0.02393	0.11	0.04172	1e-05	0.82324	0.02336	0.09169	0.0213	1e-05	0.04041	0.84178	0.01775	0.07299	0.03368	1e-05	0.03378	1e-05	0.37183	0.01342	1e-05	0.00042	1e-05	0.00093	1e-05	0.61336	0.39667	0.01326	1e-05	1e-05	1e-05	1e-05	0.01216	0.57787	1e-05	0.38574	0.01375	1e-05	0.00041	1e-05
HGDP00064	0.98297	0.01703	0.83595	0.00907	0.15498	0.82256	0.00837	0.11592	0.05315	0.81699	0.01528	0.11514	0.05259	1e-05	0.81658	0.01549	0.11548	0.0262	1e-05	0.02624	0.83481	0.01106	0.09696	0.03768	1e-05	0.01947	1e-05	0.37297	0.00182	0.00289	0.00436	1e-05	1e-05	1e-05	0.61792	0.40315	0.00046	1e-05	0.00544	1e-05	1e-05	0.00261	0.58829	1e-05	0.38838	0.00197	0.00337	0.00023	1e-05
HGDP00066	0.99254	0.00746	0.82325	1e-05	0.17674	0.8077	1e-05	0.12566	0.06663	0.80429	0.00345	0.12594	0.06631	1e-05	0.80361	0.00322	0.11224	0.04076	1e-05	0.04016	0.81988	1e-05	0.09392	0.0529	1e-05	0.03327	1e-05	0.32517	1e-05	1e-05	0.01175	1e-05	1e-05	0.00262	0.66041	0.34456	1e-05	1e-05	0.00912	1e-05	1e-05	0.02406	0.62221	1e-05	0.33565	1e-05	0.00123	0.01273	2e-05
HGDP00068	0.99466	0.00534	0.78727	1e-05	0.21272	0.77312	1e-05	0.15818	0.06868	0.77186	1e-05	0.15992	0.06821	1e-05	0.77173	1e-05	0.15716	0.02949	1e-05	0.0416	0.78184	1e-05	0.14351	0.03912	1e-05	0.03372	0.0018	0.33132	1e-05	0.06091	0.00614	1e-05	1e-05	0.01774	0.58387	0.35109	1e-05	0.05728	0.00562	1e-05	1e-05	0.03723	0.54874	1e-05	0.34082	1e-05	0.04151	1e-05	1e-05
HGDP00070	0.99548	0.00452	0.65957	1e-05	0.34042	0.64034	1e-05	0.26378	0.09587	0.63941	1e-05	0.26556	0.095	1e-05	0.64042	1e-05	0.24355	0.03679	1e-05	0.07922	0.65673	1e-05	0.22525	0.04831	1e-05	0.06968	1e-05	0.15176	1e-05	0.10211	0.00497	1e-05	0.01727	1e-05	0.72386	0.16702	1e-05	0.09468	0.00548	1e-05	0.01786	0.01644	0.69849	1e-05	0.16003	1e-05	0.11668	0.00426	1e-05
HGDP00072	0.98725	0.01275	0.83931	0.00152	0.15917	0.82638	1e-05	0.10926	0.06435	0.8208	0.00714	0.1076	0.06446	1e-05	0.81977	0.00716	0.10537	0.04047	1e-05	0.02721	0.83673	1e-05	0.08941	0.05104	1e-05	0.02279	1e-05	0.34556	1e-05	1e-05	0.01112	1e-05	1e-05	0.00295	0.64033	0.3656	1e-05	1e-05	0.00927	1e-05	1e-05	0.02364	0.60144	1e-05	0.35563	1e-05	0.0053	0.00958	1e-05
HGDP00074	0.98865	0.01135	0.83782	0.00306	0.15911	0.82353	0.00246	0.11333	0.06068	0.8185	0.0083	0.11265	0.06053	1e-05	0.81792	0.00835	0.10715	0.03745	1e-05	0.02913	0.83915	0.0007	0.08888	0.04813	1e-05	0.02311	1e-05	0.35095	1e-05	1e-05	0.01198	1e-05	1e-05	1e-05	0.63702	0.37804	1e-05	1e-05	0.01128	1e-05	1e-05	0.00513	0.6055	1e-05	0.36773	1e-05	0.00071	0.01422	1e-05
HGDP00076	0.89684	0.10317	0.77233	0.0896	0.13807	0.76001	0.0875	0.10598	0.0465	0.74167	0.115	0.09931	0.04402	1e-05	0.74082	0.11507	0.09176	0.02496	1e-05	0.02738	0.76037	0.10503	0.07704	0.03537	1e-05	0.02217	1e-05	0.34248	0.09972	1e-05	0.00212	1e-05	1e-05	1e-05	0.55564	0.36653	0.09709	1e-05	0.00143	0.00204	1e-05	0.00573	0.52716	1e-05	0.3563	0.0982	0.00205	0.00306	0.00193
HGDP00078	0.94525	0.05475	0.81825	0.04177	0.13999	0.80554	0.04011	0.10805	0.0463	0.79294	0.05765	0.10438	0.04502	1e-05	0.79241	0.05797	0.11192	0.016	1e-05	0.0217	0.80918	0.05046	0.09725	0.0265	1e-05	0.01659	1e-05	0.35905	0.0459	0.00472	1e-05	1e-05	1e-05	1e-05	0.59028	0.37757	0.04598	0.00044	1e-05	1e-05	1e-05	0.02071	0.55526	1e-05	0.36778	0.04639	0.00524	1e-05	2e-05
HGDP00080	0.98375	0.01625	0.8335	0.00811	0.15838	0.82006	0.00762	0.1079	0.06441	0.81449	0.0147	0.10674	0.06405	1e-05	0.81375	0.01477	0.10817	0.03763	1e-05	0.02568	0.83121	0.01097	0.08878	0.04993	1e-05	0.01909	1e-05	0.35502	0.00307	1e-05	0.01186	1e-05	1e-05	0.00288	0.62714	0.37685	1e-05	1e-05	0.00946	1e-05	1e-05	0.02124	0.59241	1e-05	0.36707	0.00203	1e-05	0.01047	1e-05
HGDP00082	0.99552	0.00448	0.83058	1e-05	0.16941	0.81644	1e-05	0.11836	0.0652	0.8149	1e-05	0.12028	0.0648	1e-05	0.81441	1e-05	0.11903	0.0356	1e-05	0.03095	0.81719	1e-05	0.10148	0.04663	1e-05	0.02473	0.00995	0.32391	1e-05	1e-05	0.01534	1e-05	1e-05	0.02679	0.63392	0.34353	1e-05	1e-05	0.01317	1e-05	1e-05	0.04729	0.59596	1e-05	0.33377	1e-05	0.01247	0.01106	1e-05
HGDP00086	0.99745	0.00254	0.8524	1e-05	0.1476	0.83806	1e-05	0.10743	0.0545	0.83642	1e-05	0.10915	0.05441	1e-05	0.83578	1e-05	0.10185	0.03038	1e-05	0.03196	0.84852	1e-05	0.08496	0.04157	1e-05	0.02493	1e-05	0.36184	1e-05	1e-05	0.00242	1e-05	1e-05	0.00088	0.63482	0.38285	1e-05	1e-05	0.00032	1e-05	1e-05	0.02135	0.59543	1e-05	0.37294	1e-05	1e-05	0.00319	1e-05
HGDP00088	0.97297	0.02703	0.83856	0.01468	0.14676	0.82505	0.01341	0.11247	0.04906	0.81934	0.02076	0.11151	0.04838	1e-05	0.81878	0.02075	0.11153	0.02056	1e-05	0.02837	0.83751	0.01341	0.0939	0.03344	1e-05	0.02172	1e-05	0.36597	0.00521	0.00439	1e-05	1e-05	1e-05	0.00875	0.61564	0.38645	0.0054	1e-05	1e-05	1e-05	1e-05	0.02692	0.58118	1e-05	0.37532	0.00592	0.01406	1e-05	1e-05
HGDP00090	0.97774	0.02226	0.79581	0.0138	0.19039	0.78131	0.01248	0.14775	0.05846	0.77596	0.01965	0.14688	0.0575	1e-05	0.77578	0.01987	0.14499	0.02282	1e-05	0.03653	0.79208	0.01537	0.1268	0.03501	1e-05	0.03071	1e-05	0.29244	0.01008	0.02554	1e-05	1e-05	1e-05	1e-05	0.6719	0.3124	0.00952	0.02126	1e-05	1e-05	1e-05	0.01857	0.63821	1e-05	0.30312	0.00993	0.02198	1e-05	1e-05
HGDP00092	0.9838	0.0162	0.78647	0.00718	0.20635	0.77217	0.00491	0.16777	0.05515	0.76587	0.01281	0.16662	0.0547	1e-05	0.76521	0.01238	0.13806	0.02515	1e-05	0.05919	0.78535	0.00662	0.11822	0.03602	1e-05	0.05377	1e-05	0.28869	1e-05	0.02215	1e-05	1e-05	0.00729	1e-05	0.68183	0.31368	1e-05	0.01684	1e-05	1e-05	0.00775	0.00704	0.65465	1e-05	0.30202	1e-05	0.03608	1e-05	1e-05
HGDP00094	0.98414	0.01586	0.80819	0.00869	0.18312	0.79452	0.00718	0.13903	0.05927	0.78905	0.01408	0.13814	0.05872	1e-05	0.78856	0.01414	0.13266	0.02632	1e-05	0.03831	0.80471	0.00976	0.11677	0.03599	1e-05	0.03275	1e-05	0.32259	0.0048	0.01928	0.00287	1e-05	1e-05	0.00043	0.65001	0.34256	0.00389	0.01514	0.00239	1e-05	1e-05	0.02005	0.61593	1e-05	0.33224	0.004	0.02622	1e-05	1e-05
HGDP00096	0.97953	0.02047	0.8083	0.01152	0.18017	0.79379	0.00986	0.14762	0.04874	0.78777	0.01778	0.14626	0.04818	1e-05	0.78836	0.0182	0.14155	0.01593	1e-05	0.03596	0.80667	0.01175	0.12633	0.02692	1e-05	0.02831	1e-05	0.29438	0.0035	0.01662	1e-05	1e-05	1e-05	0.00045	0.68502	0.31163	0.00174	0.0112	1e-05	1e-05	1e-05	0.02412	0.65127	1e-05	0.30147	0.00124	0.02908	1e-05	1e-05
HGDP00098	0.9593	0.0407	0.77862	0.02992	0.19147	0.76587	0.0279	0.14749	0.05874	0.75614	0.04146	0.14505	0.05734	1e-05	0.75653	0.04183	0.14491	0.02198	1e-05	0.03474	0.77567	0.03425	0.12908	0.03277	1e-05	0.02821	1e-05	0.30157	0.02835	0.03043	1e-05	1e-05	1e-05	1e-05	0.6396	0.32021	0.02824	0.02584	1e-05	1e-05	1e-05	0.0186	0.60708	1e-05	0.31098	0.02858	0.02856	1e-05	1e-05
HGDP00099	0.99999	1e-05	0.4128	1e-05	0.58719	0.40027	1e-05	0.37046	0.22926	0.40003	1e-05	0.37261	0.22734	1e-05	0.40973	1e-05	0.53045	0.05979	1e-05	1e-05	0.38155	1e-05	0.52161	0.06243	1e-05	1e-05	0.03438	0.20011	1e-05	0.47713	0.04757	1e-05	1e-05	0.04006	0.23511	0.21127	1e-05	0.47494	0.04621	1e-05	1e-05	0.05129	0.21626	1e-05	0.20763	1e-05	0.27716	0.00755	1e-05
HGDP00100	0.99999	1e-05	0.51555	1e-05	0.48444	0.5038	1e-05	0.30725	0.18895	0.50363	1e-05	0.30898	0.18737	1e-05	0.51091	1e-05	0.44307	0.04599	1e-05	1e-05	0.47088	1e-05	0.43356	0.04871	1e-05	1e-05	0.04682	0.23635	1e-05	0.37863	0.03043	1e-05	1e-05	0.05682	0.29774	0.24924	1e-05	0.37668	0.02904	1e-05	1e-05	0.07289	0.27211	1e-05	0.2445	1e-05	0.19715	1e-05	1e-05
HGDP00102	0.99999	1e-05	0.42993	1e-05	0.57006	0.41611	1e-05	0.37999	0.20389	0.41574	1e-05	0.38189	0.20235	1e-05	0.42499	1e-05	0.51767	0.04514	1e-05	0.01218	0.38502	1e-05	0.51105	0.04668	1e-05	0.01027	0.04695	0.19961	1e-05	0.46901	0.03174	1e-05	1e-05	0.05344	0.24617	0.21014	1e-05	0.46672	0.03035	1e-05	8e-05	0.06506	0.22762	1e-05	0.20679	1e-05	0.27653	1e-05	1e-05
HGDP00103	0.99999	1e-05	0.40072	1e-05	0.59927	0.38723	1e-05	0.38403	0.22873	0.3871	1e-05	0.38599	0.2269	1e-05	0.39783	1e-05	0.53659	0.06093	1e-05	0.00463	0.36249	1e-05	0.53063	0.06296	1e-05	0.00252	0.04138	0.165	1e-05	0.48182	0.04556	1e-05	1e-05	0.05288	0.25471	0.17409	1e-05	0.47951	0.04386	1e-05	1e-05	0.06838	0.23412	1e-05	0.17138	1e-05	0.27825	0.0037	1e-05
HGDP00104	0.99999	1e-05	0.5465	1e-05	0.45349	0.53274	1e-05	0.29165	0.1756	0.53237	1e-05	0.29342	0.17419	1e-05	0.54199	1e-05	0.39796	0.05488	1e-05	0.00515	0.49861	1e-05	0.38829	0.05828	1e-05	0.00308	0.05172	0.23516	1e-05	0.32677	0.03697	1e-05	1e-05	0.0639	0.33718	0.24771	1e-05	0.32409	0.03556	1e-05	1e-05	0.08059	0.31202	1e-05	0.24207	1e-05	0.19084	0.00915	1e-05
HGDP00105	0.99999	1e-05	0.42942	1e-05	0.57057	0.41495	1e-05	0.37716	0.20788	0.41421	1e-05	0.37947	0.2063	1e-05	0.42537	1e-05	0.51935	0.04838	1e-05	0.00689	0.41003	1e-05	0.51103	0.05273	1e-05	0.0046	0.02159	0.22212	1e-05	0.46776	0.03957	1e-05	1e-05	0.02596	0.24455	0.23265	1e-05	0.46644	0.03819	1e-05	1e-05	0.03773	0.22494	1e-05	0.22851	1e-05	0.28603	0.00205	1e-05
HGDP00106	0.99999	1e-05	0.44961	1e-05	0.55038	0.43627	1e-05	0.35509	0.20863	0.4358	1e-05	0.35705	0.20713	1e-05	0.44535	1e-05	0.48717	0.05917	1e-05	0.00829	0.39521	1e-05	0.48127	0.06012	1e-05	0.00661	0.05676	0.18529	1e-05	0.43113	0.04176	1e-05	1e-05	0.06852	0.27326	0.19506	1e-05	0.42873	0.0405	1e-05	1e-05	0.08543	0.25024	1e-05	0.19139	1e-05	0.26037	0.00666	1e-05
HGDP00108	0.99999	1e-05	0.42349	1e-05	0.5765	0.41003	1e-05	0.38266	0.2073	0.40981	1e-05	0.38447	0.2057	1e-05	0.42002	1e-05	0.54239	0.03756	1e-05	1e-05	0.38209	1e-05	0.53461	0.0393	1e-05	1e-05	0.04397	0.1819	1e-05	0.48373	0.02189	1e-05	1e-05	0.05363	0.25881	0.1918	1e-05	0.48136	0.02055	1e-05	1e-05	0.06826	0.23798	1e-05	0.18944	1e-05	0.28606	1e-05	1e-05
HGDP00109	0.99999	1e-05	0.42191	1e-05	0.57808	0.40817	1e-05	0.37643	0.2154	0.40832	1e-05	0.37809	0.21357	1e-05	0.41835	1e-05	0.5059	0.05982	1e-05	0.01591	0.39697	1e-05	0.49855	0.06298	1e-05	0.01361	0.02788	0.18538	1e-05	0.45367	0.04424	1e-05	1e-05	0.039	0.27766	0.19616	1e-05	0.45129	0.04314	1e-05	1e-05	0.05296	0.25642	1e-05	0.19304	1e-05	0.25193	0.00173	1e-05
HGDP00110	0.99999	1e-05	0.45131	1e-05	0.54868	0.43816	1e-05	0.3577	0.20413	0.43791	1e-05	0.35939	0.20268	1e-05	0.44734	1e-05	0.48833	0.05646	1e-05	0.00785	0.43076	1e-05	0.47824	0.06067	1e-05	0.00723	0.02307	0.19452	1e-05	0.42184	0.0412	1e-05	1e-05	0.0339	0.30851	0.20555	1e-05	0.41934	0.0402	1e-05	1e-05	0.04911	0.28575	1e-05	0.20114	1e-05	0.2669	0.01075	1e-05
HGDP00112	0.99999	1e-05	0.38368	1e-05	0.61631	0.36969	1e-05	0.40017	0.23013	0.36939	1e-05	0.40214	0.22845	1e-05	0.37964	1e-05	0.55421	0.05791	1e-05	0.00822	0.35375	1e-05	0.5469	0.06016	1e-05	0.00587	0.03329	0.18242	1e-05	0.50505	0.0468	1e-05	1e-05	0.03932	0.22637	0.19105	1e-05	0.5029	0.04527	1e-05	1e-05	0.0522	0.20853	1e-05	0.18844	1e-05	0.30568	0.0048	1e-05
HGDP00115	0.99999	1e-05	0.40891	1e-05	0.59108	0.39577	1e-05	0.37066	0.23356	0.39569	1e-05	0.37259	0.2317	1e-05	0.40403	1e-05	0.51438	0.07124	1e-05	0.01033	0.35432	1e-05	0.50864	0.072	1e-05	0.00868	0.05634	0.16094	1e-05	0.46179	0.05446	1e-05	1e-05	0.06693	0.25584	0.17038	1e-05	0.45916	0.05267	1e-05	1e-05	0.08182	0.23592	1e-05	0.16753	1e-05	0.25413	0.0123	1e-05
HGDP00116	0.99729	0.00271	0.42092	1e-05	0.57907	0.40763	1e-05	0.36218	0.23019	0.40656	0.00096	0.3639	0.22857	1e-05	0.41879	1e-05	0.50691	0.07215	1e-05	0.00213	0.38771	1e-05	0.49967	0.07431	1e-05	1e-05	0.03828	0.19333	1e-05	0.45024	0.05837	1e-05	1e-05	0.04346	0.25458	0.20317	1e-05	0.44823	0.05696	1e-05	1e-05	0.05668	0.23492	1e-05	0.19945	1e-05	0.26704	0.0193	1e-05
HGDP00118	0.99999	1e-05	0.45232	1e-05	0.54768	0.43816	1e-05	0.35317	0.20866	0.43789	1e-05	0.35509	0.207	1e-05	0.44833	1e-05	0.4847	0.0575	1e-05	0.00945	0.41187	1e-05	0.47773	0.06007	1e-05	0.00666	0.04365	0.19437	1e-05	0.42595	0.04188	1e-05	1e-05	0.05319	0.28457	0.20448	1e-05	0.42341	0.04038	1e-05	1e-05	0.069	0.2627	1e-05	0.20096	1e-05	0.23477	0.00232	1e-05
HGDP00119	0.99309	0.00691	0.46987	0.00419	0.52594	0.45696	0.00296	0.34879	0.1913	0.4546	0.00552	0.35017	0.18971	1e-05	0.46376	0.00572	0.46262	0.05094	1e-05	0.01695	0.42243	0.00447	0.4553	0.05309	1e-05	0.01484	0.04986	0.20539	0.00209	0.40493	0.03431	1e-05	0.00403	0.0583	0.29095	0.21565	0.00257	0.40187	0.03321	1e-05	0.00471	0.07258	0.2694	1e-05	0.2121	0.00266	0.24471	0.00209	1e-05
HGDP00120	0.99999	1e-05	0.44173	1e-05	0.55826	0.42951	1e-05	0.34919	0.22129	0.42911	1e-05	0.3513	0.21957	1e-05	0.43757	1e-05	0.49541	0.06406	1e-05	0.00294	0.41468	1e-05	0.48707	0.06785	1e-05	1e-05	0.03037	0.20474	1e-05	0.43845	0.0502	1e-05	1e-05	0.04203	0.26455	0.21588	1e-05	0.43679	0.04853	1e-05	1e-05	0.05685	0.2419	1e-05	0.21301	1e-05	0.24788	0.00718	1e-05
HGDP00121	0.99999	1e-05	0.41286	1e-05	0.58713	0.39872	1e-05	0.39291	0.20836	0.3985	1e-05	0.39484	0.20664	1e-05	0.41315	1e-05	0.54561	0.04063	1e-05	0.0006	0.38812	1e-05	0.53811	0.04307	1e-05	1e-05	0.03067	0.1721	1e-05	0.482	0.02592	1e-05	1e-05	0.04077	0.27919	0.18191	1e-05	0.47964	0.02464	1e-05	1e-05	0.05577	0.258	1e-05	0.17882	1e-05	0.2926	1e-05	1e-05
HGDP00122	0.99999	1e-05	0.41829	1e-05	0.58169	0.40394	1e-05	0.39004	0.20601	0.40395	1e-05	0.39186	0.20417	1e-05	0.41556	1e-05	0.52917	0.04569	1e-05	0.00956	0.39077	1e-05	0.52061	0.04875	1e-05	0.00801	0.03184	0.18544	1e-05	0.47267	0.03143	1e-05	1e-05	0.04006	0.27037	0.19588	1e-05	0.47046	0.03033	1e-05	1e-05	0.05329	0.25001	1e-05	0.19224	1e-05	0.26564	1e-05	1e-05
HGDP00124	0.99999	1e-05	0.46571	1e-05	0.53428	0.45239	1e-05	0.34186	0.20574	0.45231	1e-05	0.34368	0.20399	1e-05	0.46113	1e-05	0.46322	0.06582	1e-05	0.00981	0.42671	1e-05	0.45585	0.06889	1e-05	0.00622	0.04232	0.18991	1e-05	0.39985	0.04835	1e-05	1e-05	0.05529	0.30656	0.20049	1e-05	0.39758	0.04699	1e-05	1e-05	0.07267	0.28222	1e-05	0.19736	1e-05	0.21921	0.01114	1e-05
HGDP00125	0.99999	1e-05	0.42321	1e-05	0.57678	0.40969	1e-05	0.38255	0.20775	0.40964	1e-05	0.38432	0.20602	1e-05	0.41985	1e-05	0.52286	0.0495	1e-05	0.00777	0.39889	1e-05	0.51499	0.05295	1e-05	0.00606	0.02709	0.20109	1e-05	0.4692	0.03763	1e-05	1e-05	0.03482	0.25724	0.21185	1e-05	0.46714	0.03647	1e-05	1e-05	0.04893	0.23556	1e-05	0.20816	1e-05	0.28097	1e-05	1e-05
HGDP00127	0.99524	0.00476	0.42226	0.00378	0.57397	0.41183	0.00082	0.36538	0.22197	0.40983	0.00335	0.3663	0.22051	1e-05	0.41661	0.00364	0.52307	0.05666	1e-05	1e-05	0.3685	0.00107	0.5166	0.05711	1e-05	1e-05	0.05671	0.19676	1e-05	0.47353	0.04356	1e-05	1e-05	0.06347	0.22264	0.20717	2e-05	0.47118	0.04212	1e-05	1e-05	0.07498	0.20451	1e-05	0.20489	1e-05	0.26039	0.00067	1e-05
HGDP00129	0.9941	0.0059	0.6323	0.00214	0.36556	0.62089	0.00065	0.2366	0.14186	0.61763	0.00413	0.23731	0.14092	1e-05	0.62093	0.00484	0.30605	0.04848	1e-05	0.01969	0.5939	0.00253	0.29681	0.05311	1e-05	0.01654	0.03709	0.33381	1e-05	0.24526	0.03506	1e-05	0.00553	0.04245	0.33787	0.34996	1e-05	0.24289	0.03361	1e-05	0.00586	0.05712	0.31052	1e-05	0.34344	1e-05	0.14296	0.01109	1e-05
HGDP00130	0.6561	0.3439	0.50927	0.33397	0.15676	0.49984	0.33226	0.10159	0.06631	0.4541	0.39953	0.08579	0.05958	0.00101	0.45413	0.39866	0.08374	0.04038	0.0019	0.0212	0.46972	0.38581	0.075	0.04622	0.00373	0.01951	1e-05	0.18517	0.38105	0.01517	0.02296	0.00414	1e-05	0.00684	0.38466	0.19553	0.37628	0.01319	0.02227	0.0085	1e-05	0.02093	0.36328	1e-05	0.19022	0.37605	0.02574	0.02058	0.00858
HGDP00131	0.96626	0.03374	0.83662	0.02222	0.14116	0.82349	0.02082	0.11383	0.04186	0.81455	0.0332	0.11135	0.04089	1e-05	0.81392	0.03331	0.10417	0.01934	1e-05	0.02924	0.83104	0.02653	0.08935	0.03037	1e-05	0.02269	1e-05	0.36757	0.02198	2e-05	1e-05	1e-05	1e-05	1e-05	0.61039	0.38853	0.02149	1e-05	1e-05	1e-05	1e-05	0.0153	0.57463	1e-05	0.37895	0.02187	0.01145	1e-05	1e-05
HGDP00133	0.97294	0.02706	0.8327	0.01639	0.15091	0.81922	0.01541	0.10765	0.05771	0.81212	0.02522	0.10555	0.0571	1e-05	0.81221	0.02555	0.12002	0.02479	1e-05	0.01742	0.82979	0.02122	0.10229	0.03536	1e-05	0.01132	1e-05	0.36218	0.01569	0.00179	0.00564	1e-05	1e-05	1e-05	0.61466	0.38873	0.01582	0.00012	0.00743	1e-05	1e-05	0.0065	0.58138	1e-05	0.37642	0.01606	0.0046	0.00295	1e-05
HGDP00134	0.93512	0.06488	0.80151	0.05325	0.14525	0.78848	0.05121	0.11703	0.04328	0.77557	0.06991	0.11256	0.04196	1e-05	0.77531	0.07002	0.1092	0.0163	1e-05	0.02916	0.79322	0.06236	0.09317	0.02751	1e-05	0.02372	1e-05	0.35729	0.05786	0.00316	1e-05	1e-05	1e-05	1e-05	0.58164	0.37932	0.05778	1e-05	1e-05	1e-05	1e-05	0.01299	0.54987	1e-05	0.36959	0.05821	1e-05	1e-05	1e-05
HGDP00135	0.98923	0.01077	0.85494	0.00308	0.14198	0.84241	0.00213	0.10532	0.05014	0.83769	0.00742	0.10481	0.05006	1e-05	0.8366	0.00772	0.10083	0.0288	1e-05	0.02604	0.85514	1e-05	0.08454	0.03925	1e-05	0.02103	1e-05	0.36935	1e-05	1e-05	0.00222	1e-05	1e-05	1e-05	0.62838	0.39022	1e-05	1e-05	1e-05	1e-05	1e-05	0.02005	0.58967	1e-05	0.37957	1e-05	1e-05	0.00407	1e-05
HGDP00136	0.96025	0.03975	0.81612	0.02939	0.15449	0.8032	0.02793	0.11772	0.05116	0.7936	0.04142	0.1144	0.05057	1e-05	0.79336	0.04165	0.11846	0.0212	1e-05	0.02531	0.81102	0.03474	0.10422	0.03142	1e-05	0.01859	1e-05	0.34439	0.02926	0.00642	1e-05	1e-05	1e-05	0.00504	0.61487	0.36347	0.02912	0.00185	1e-05	1e-05	1e-05	0.02469	0.58083	1e-05	0.35387	0.02966	0.00193	1e-05	1e-05
HGDP00137	0.96506	0.03494	0.83159	0.02425	0.14416	0.81843	0.02278	0.11627	0.04252	0.80947	0.03562	0.11315	0.04175	1e-05	0.80913	0.03573	0.11186	0.0142	1e-05	0.02907	0.82853	0.02992	0.09253	0.02653	1e-05	0.02246	1e-05	0.36923	0.02459	1e-05	1e-05	1e-05	1e-05	1e-05	0.60613	0.39889	0.02475	1e-05	1e-05	1e-05	1e-05	0.00075	0.57556	1e-05	0.38449	0.02559	0.00149	1e-05	1e-05
HGDP00139	0.86855	0.13145	0.73572	0.11871	0.14558	0.72433	0.11678	0.10656	0.05233	0.70108	0.1502	0.09912	0.04959	1e-05	0.70028	0.15021	0.09075	0.0303	1e-05	0.02845	0.71754	0.14006	0.07871	0.03933	1e-05	0.02434	1e-05	0.30373	0.13459	0.00476	0.00626	1e-05	0.00126	0.00863	0.54077	0.32215	0.13462	0.00049	0.00645	1e-05	0.00102	0.02472	0.51054	1e-05	0.31294	0.13516	0.01208	0.00434	1e-05
HGDP00140	0.92995	0.07006	0.77733	0.05773	0.16493	0.76419	0.05558	0.12893	0.0513	0.75076	0.07537	0.12465	0.04921	1e-05	0.75037	0.07544	0.11899	0.02059	1e-05	0.0346	0.76753	0.06778	0.10324	0.03212	1e-05	0.02931	1e-05	0.31849	0.06221	0.00467	1e-05	1e-05	1e-05	6e-05	0.61453	0.33636	0.06195	1e-05	1e-05	1e-05	1e-05	0.02141	0.58023	1e-05	0.32733	0.06234	0.01384	1e-05	1e-05
HGDP00141	0.9369	0.0631	0.80645	0.05177	0.14177	0.79358	0.04975	0.11296	0.04371	0.78155	0.06774	0.10792	0.04235	0.00044	0.78047	0.06801	0.1132	0.01582	0.00057	0.02193	0.79975	0.05908	0.09668	0.02556	0.001	0.01791	1e-05	0.3614	0.05511	0.0033	1e-05	1e-05	1e-05	1e-05	0.58015	0.38276	0.05331	1e-05	1e-05	0.0012	1e-05	0.01477	0.54792	1e-05	0.37277	0.05404	0.01119	1e-05	0.00087
HGDP00143	0.95047	0.04953	0.73296	0.03948	0.22756	0.72022	0.03722	0.16758	0.07498	0.70947	0.05245	0.16428	0.07379	1e-05	0.70948	0.05289	0.1691	0.03104	1e-05	0.03748	0.72664	0.04631	0.15273	0.0412	1e-05	0.03311	1e-05	0.22622	0.03955	0.03641	0.00385	1e-05	1e-05	0.01228	0.68167	0.24318	0.03894	0.03025	0.00402	1e-05	1e-05	0.03162	0.65196	1e-05	0.23463	0.03943	0.03432	1e-05	1e-05
HGDP00144	0.96384	0.03615	0.82935	0.02546	0.14519	0.81567	0.02415	0.11004	0.05015	0.80612	0.03755	0.10695	0.04936	1e-05	0.80601	0.03782	0.10908	0.02347	1e-05	0.02362	0.82574	0.02993	0.09148	0.03558	1e-05	0.01724	1e-05	0.35144	0.02383	1e-05	0.00238	1e-05	1e-05	1e-05	0.62231	0.37823	0.02352	1e-05	0.00153	1e-05	1e-05	0.00565	0.59103	1e-05	0.36626	0.02425	1e-05	1e-05	1e-05
HGDP00145	0.9491	0.0509	0.81622	0.03864	0.14515	0.80354	0.03701	0.11127	0.04818	0.79182	0.05329	0.10774	0.04714	1e-05	0.79123	0.05365	0.10436	0.02561	1e-05	0.02513	0.80825	0.04538	0.08832	0.03823	1e-05	0.0198	1e-05	0.35015	0.04047	1e-05	0.00575	1e-05	1e-05	1e-05	0.60359	0.36868	0.04026	1e-05	0.00325	1e-05	1e-05	0.0205	0.56727	1e-05	0.35825	0.04092	0.00758	0.00458	1e-05
HGDP00146	0.9683	0.0317	0.83931	0.02193	0.13876	0.82671	0.02069	0.10895	0.04365	0.81865	0.03236	0.10598	0.043	1e-05	0.81778	0.03268	0.10478	0.02009	1e-05	0.02466	0.83629	0.02624	0.08911	0.03008	1e-05	0.01826	1e-05	0.39134	0.02249	1e-05	0.00316	1e-05	1e-05	1e-05	0.58297	0.41759	0.02256	1e-05	0.00222	1e-05	1e-05	0.0074	0.55019	1e-05	0.40627	0.02259	0.0129	1e-05	1e-05
HGDP00148	0.94859	0.05141	0.82147	0.04009	0.13843	0.80792	0.03834	0.11124	0.04249	0.79618	0.05545	0.10649	0.04187	1e-05	0.79604	0.05551	0.10724	0.01536	1e-05	0.02584	0.81685	0.04755	0.08807	0.02612	1e-05	0.02138	1e-05	0.35034	0.04193	1e-05	1e-05	1e-05	1e-05	1e-05	0.60768	0.37524	0.04159	1e-05	1e-05	1e-05	1e-05	0.00861	0.57451	1e-05	0.3635	0.04217	1e-05	1e-05	1e-05
HGDP00149	0.92427	0.07573	0.71425	0.06564	0.22011	0.70065	0.06194	0.18294	0.05447	0.68698	0.08247	0.17827	0.05227	1e-05	0.68699	0.08226	0.15376	0.01905	1e-05	0.05793	0.7039	0.07463	0.14003	0.02882	1e-05	0.0526	1e-05	0.23662	0.06735	0.03603	1e-05	1e-05	0.00714	0.00522	0.64762	0.25314	0.06685	0.0306	1e-05	1e-05	0.00717	0.0235	0.6187	1e-05	0.2447	0.06756	0.04858	1e-05	1e-05
HGDP00150	0.80409	0.19591	0.67203	0.18285	0.14512	0.66144	0.18057	0.10755	0.05043	0.63179	0.21716	0.09873	0.04679	0.00554	0.63157	0.21701	0.10306	0.02038	0.00577	0.02221	0.64994	0.20415	0.09183	0.02791	0.00768	0.01847	1e-05	0.27839	0.19962	0.01492	0.001	0.00657	1e-05	0.00313	0.49637	0.29313	0.19685	0.01136	0.00017	0.00932	1e-05	0.02051	0.46863	1e-05	0.28487	0.19714	0.0085	1e-05	0.00956
HGDP00151	0.94997	0.05003	0.80234	0.03855	0.1591	0.78906	0.03656	0.12364	0.05074	0.77815	0.05266	0.11927	0.0499	1e-05	0.77725	0.0528	0.1039	0.02889	1e-05	0.03715	0.79763	0.04517	0.08659	0.03917	1e-05	0.03142	1e-05	0.35479	0.04244	0.00688	0.00841	1e-05	0.00131	1e-05	0.58614	0.38023	0.04251	0.00257	0.00953	1e-05	0.00212	0.00681	0.5562	1e-05	0.36883	0.04254	0.01916	0.0057	1e-05
HGDP00153	0.91739	0.08261	0.79345	0.0698	0.13675	0.78087	0.06759	0.11199	0.03955	0.76591	0.08764	0.10758	0.03757	0.00131	0.76563	0.08786	0.11422	0.00893	0.00139	0.02197	0.78424	0.07618	0.10061	0.01876	0.00316	0.01705	1e-05	0.34925	0.07362	0.01119	1e-05	0.00123	1e-05	1e-05	0.56468	0.371	0.07111	0.00769	1e-05	0.00355	1e-05	0.01379	0.53283	1e-05	0.36245	0.07158	0.00637	1e-05	0.0037
HGDP00154	0.95277	0.04723	0.81367	0.03551	0.15082	0.79989	0.03394	0.10899	0.05718	0.78971	0.04926	0.10486	0.05615	1e-05	0.7883	0.04888	0.09064	0.03763	1e-05	0.03454	0.80647	0.04225	0.07453	0.04918	1e-05	0.02755	1e-05	0.34388	0.03723	1e-05	0.00919	1e-05	1e-05	1e-05	0.60966	0.36462	0.03689	1e-05	0.00749	1e-05	1e-05	0.0167	0.57426	1e-05	0.35609	0.03768	1e-05	0.01068	1e-05
HGDP00155	0.97145	0.02855	0.85225	0.01765	0.1301	0.83988	0.01681	0.09633	0.04698	0.83315	0.02561	0.09479	0.04644	1e-05	0.83212	0.02566	0.09127	0.02556	1e-05	0.02538	0.84955	0.01939	0.07451	0.03662	1e-05	0.0199	1e-05	0.3878	0.01498	1e-05	1e-05	1e-05	1e-05	1e-05	0.59717	0.41526	0.01443	1e-05	1e-05	1e-05	1e-05	0.00592	0.56434	1e-05	0.40397	0.01506	1e-05	0.00138	1e-05
HGDP00157	0.95056	0.04944	0.81991	0.03682	0.14328	0.80681	0.03559	0.10454	0.05306	0.79471	0.05304	0.10021	0.05202	1e-05	0.79392	0.05318	0.10228	0.02635	1e-05	0.02426	0.81153	0.04602	0.08771	0.03729	1e-05	0.01743	1e-05	0.35637	0.0399	1e-05	0.00463	1e-05	1e-05	1e-05	0.59906	0.37842	0.03977	1e-05	0.00297	1e-05	1e-05	0.01475	0.56404	1e-05	0.36924	0.04064	0.00142	0.00568	1e-05
HGDP00158	0.98707	0.01293	0.84747	0.00349	0.14903	0.83334	0.00251	0.11399	0.05015	0.82848	0.00844	0.11331	0.04976	1e-05	0.828	0.00838	0.10453	0.02624	1e-05	0.03285	0.84826	0.00097	0.08644	0.03819	1e-05	0.02611	1e-05	0.36088	1e-05	1e-05	1e-05	1e-05	1e-05	1e-05	0.63906	0.39237	1e-05	1e-05	1e-05	1e-05	1e-05	1e-05	0.60756	1e-05	0.37735	1e-05	0.00053	1e-05	1e-05
HGDP00160	0.97234	0.02766	0.83138	0.01658	0.15204	0.81768	0.01548	0.11794	0.04889	0.81062	0.02492	0.11664	0.04781	1e-05	0.81017	0.02504	0.12034	0.01682	1e-05	0.02763	0.82696	0.01929	0.103	0.0282	1e-05	0.02253	1e-05	0.35494	0.01519	0.00701	1e-05	1e-05	1e-05	1e-05	0.62282	0.3797	0.01506	0.00318	1e-05	1e-05	1e-05	0.0103	0.59172	1e-05	0.36855	0.01538	0.00585	1e-05	1e-05
HGDP00161	0.95761	0.04238	0.81718	0.03033	0.15249	0.80361	0.02901	0.11475	0.05264	0.79341	0.04363	0.11121	0.05174	1e-05	0.79294	0.0439	0.11555	0.02315	1e-05	0.02445	0.8114	0.03661	0.09929	0.03366	1e-05	0.01901	1e-05	0.36228	0.03248	0.00501	0.00517	1e-05	1e-05	0.0022	0.59284	0.38284	0.03229	0.00099	0.00428	1e-05	1e-05	0.02056	0.559	1e-05	0.37242	0.03265	0.01388	0.00231	1e-05
HGDP00163	0.95191	0.04809	0.73223	0.03836	0.2294	0.71731	0.03561	0.18184	0.06524	0.70747	0.04941	0.17915	0.06396	1e-05	0.7071	0.04945	0.15491	0.03136	1e-05	0.05718	0.7211	0.04276	0.13825	0.04229	1e-05	0.05106	0.00454	0.20389	0.03633	0.0231	0.00477	1e-05	0.00724	0.02016	0.70448	0.22069	0.03602	0.01682	0.00499	1e-05	0.00713	0.03896	0.67538	1e-05	0.21147	0.03641	0.03664	0.00243	1e-05
HGDP00165	0.96145	0.03855	0.7117	0.03062	0.25768	0.69677	0.02816	0.19297	0.08211	0.68809	0.04034	0.19023	0.08095	0.00039	0.68839	0.04015	0.17021	0.04185	0.00039	0.059	0.70685	0.03444	0.15302	0.05304	0.0006	0.05204	1e-05	0.1894	0.02885	0.03917	0.01263	1e-05	0.00374	0.00962	0.71658	0.20435	0.02799	0.03303	0.01278	1e-05	0.00367	0.03177	0.68638	1e-05	0.1958	0.02838	0.05324	0.00916	1e-05
HGDP00167	0.98763	0.01237	0.72635	0.00644	0.26721	0.71	0.00509	0.19901	0.0859	0.70697	0.00862	0.19922	0.08518	1e-05	0.7069	0.00837	0.17846	0.04267	1e-05	0.06358	0.72372	0.00515	0.16245	0.05407	1e-05	0.05458	1e-05	0.22012	1e-05	0.04854	0.0111	1e-05	0.00414	1e-05	0.71607	0.23475	1e-05	0.04206	0.01086	1e-05	0.00407	0.02328	0.68494	1e-05	0.22631	1e-05	0.05244	0.0058	1e-05
HGDP00169	0.9901	0.0099	0.71955	0.00291	0.27754	0.70414	2e-05	0.21164	0.0842	0.70018	0.00496	0.21109	0.08377	1e-05	0.70043	0.00479	0.19114	0.03711	1e-05	0.06652	0.71584	1e-05	0.17564	0.04787	1e-05	0.06062	1e-05	0.19517	1e-05	0.056	0.00502	1e-05	0.00993	0.01316	0.72071	0.21125	1e-05	0.04974	0.00498	1e-05	0.00897	0.03342	0.69162	1e-05	0.20182	1e-05	0.06839	0.00245	1e-05
HGDP00171	0.99856	0.00144	0.74197	1e-05	0.25802	0.72577	1e-05	0.18196	0.09226	0.72501	1e-05	0.18347	0.09151	1e-05	0.72459	1e-05	0.16681	0.05221	1e-05	0.05637	0.73794	1e-05	0.14998	0.06341	1e-05	0.04863	1e-05	0.2287	1e-05	0.03853	0.02181	1e-05	0.00113	0.01408	0.69572	0.24413	1e-05	0.03222	0.02128	1e-05	0.00104	0.0376	0.66369	1e-05	0.23528	1e-05	0.05338	0.01903	1e-05
HGDP00173	0.86924	0.13076	0.66929	0.11982	0.21089	0.6564	0.11686	0.15671	0.07003	0.63396	0.14945	0.14891	0.06713	0.00054	0.63388	0.14919	0.13226	0.03628	0.00056	0.04783	0.64081	0.13826	0.12161	0.04432	0.00286	0.04449	0.00765	0.20989	0.13456	0.03572	0.00797	1e-05	0.00608	0.02363	0.58213	0.22474	0.13123	0.0319	0.00764	0.00243	0.00614	0.04183	0.55409	1e-05	0.21726	0.13146	0.0392	0.00246	0.00273
HGDP00175	0.62967	0.37033	0.47238	0.36153	0.16609	0.46294	0.35764	0.13287	0.04655	0.4129	0.43247	0.11353	0.04108	1e-05	0.413	0.43234	0.10228	0.01663	1e-05	0.03574	0.43131	0.42088	0.09197	0.02255	1e-05	0.03327	1e-05	0.14403	0.41566	0.02654	1e-05	1e-05	0.00423	1e-05	0.40951	0.15911	0.41168	0.02265	0.00069	0.00315	0.00508	0.0024	0.39523	1e-05	0.15121	0.41187	0.01968	1e-05	0.00346
HGDP00177	0.91278	0.08722	0.68151	0.0773	0.24119	0.66802	0.07315	0.19995	0.05888	0.65129	0.09743	0.19481	0.05645	1e-05	0.65151	0.09746	0.17188	0.0192	1e-05	0.05993	0.67129	0.08842	0.15753	0.02904	1e-05	0.0537	1e-05	0.19219	0.08249	0.04469	1e-05	1e-05	0.00828	1e-05	0.67233	0.20889	0.08183	0.03877	1e-05	1e-05	0.00887	0.01449	0.64712	1e-05	0.20097	0.08242	0.05558	1e-05	1e-05
HGDP00179	0.98997	0.01003	0.74968	0.00362	0.24671	0.73542	0.00233	0.18457	0.07767	0.73189	0.0061	0.18511	0.07689	1e-05	0.73168	0.00587	0.16625	0.03767	1e-05	0.05852	0.75212	1e-05	0.1493	0.04771	1e-05	0.05084	1e-05	0.23444	1e-05	0.03379	0.00517	1e-05	0.00266	1e-05	0.72391	0.25324	1e-05	0.02756	0.00526	1e-05	0.00255	0.01744	0.69391	1e-05	0.24372	1e-05	0.04472	0.00331	1e-05
HGDP00181	0.99943	0.00057	0.73543	1e-05	0.26456	0.71911	1e-05	0.19284	0.08804	0.71794	1e-05	0.19476	0.08727	1e-05	0.71821	1e-05	0.18168	0.04346	1e-05	0.05664	0.73165	1e-05	0.16406	0.05545	1e-05	0.04881	1e-05	0.22593	1e-05	0.0494	0.01432	1e-05	1e-05	0.00368	0.70663	0.24163	1e-05	0.04376	0.01403	1e-05	1e-05	0.0281	0.67243	1e-05	0.23378	1e-05	0.04127	0.00713	1e-05
HGDP00183	0.99066	0.00934	0.73897	1e-05	0.26102	0.72099	1e-05	0.2057	0.0733	0.7175	0.00371	0.2058	0.07298	1e-05	0.7173	0.00315	0.16321	0.04003	1e-05	0.07629	0.73219	1e-05	0.14686	0.05164	1e-05	0.06928	1e-05	0.21842	1e-05	0.03694	0.01103	1e-05	0.01615	0.01613	0.70132	0.23281	1e-05	0.03026	0.01125	1e-05	0.01611	0.03811	0.67142	1e-05	0.22383	1e-05	0.05503	0.00793	1e-05
HGDP00185	0.99233	0.00767	0.77451	1e-05	0.22548	0.75766	1e-05	0.1767	0.06562	0.75634	1e-05	0.17839	0.06525	1e-05	0.75612	1e-05	0.15997	0.02863	1e-05	0.05526	0.76345	1e-05	0.145	0.039	1e-05	0.04846	0.00407	0.25257	1e-05	0.04423	4e-05	1e-05	1e-05	0.0229	0.68024	0.26915	1e-05	0.03806	1e-05	1e-05	1e-05	0.04628	0.64646	1e-05	0.2599	1e-05	0.04778	1e-05	1e-05
HGDP00187	0.99535	0.00465	0.73592	1e-05	0.26407	0.7194	1e-05	0.19547	0.08512	0.7179	1e-05	0.19751	0.08457	1e-05	0.71845	1e-05	0.18915	0.03989	1e-05	0.05249	0.72802	1e-05	0.17388	0.04937	1e-05	0.04399	0.00472	0.2065	1e-05	0.04903	0.01104	1e-05	0.00223	0.02445	0.70673	0.22102	1e-05	0.04273	0.01126	1e-05	0.00181	0.04962	0.67352	1e-05	0.21219	1e-05	0.05421	0.00694	1e-05
HGDP00189	0.99999	1e-05	0.72857	1e-05	0.27142	0.71246	1e-05	0.2045	0.08304	0.71127	1e-05	0.20639	0.08232	1e-05	0.71183	1e-05	0.19121	0.03596	1e-05	0.06098	0.71884	1e-05	0.17559	0.04661	1e-05	0.05424	0.00469	0.21961	1e-05	0.06229	0.00555	1e-05	0.00161	0.02239	0.68853	0.23546	1e-05	0.0562	0.00508	1e-05	0.00159	0.04468	0.65695	1e-05	0.22742	1e-05	0.07198	0.00255	1e-05
HGDP00191	0.99999	1e-05	0.74969	1e-05	0.2503	0.7342	1e-05	0.18461	0.08118	0.73338	1e-05	0.18614	0.08046	1e-05	0.73351	1e-05	0.17939	0.03719	1e-05	0.04988	0.73433	1e-05	0.16457	0.04791	1e-05	0.04218	0.01099	0.23322	1e-05	0.05553	0.00822	1e-05	1e-05	0.03218	0.67082	0.24811	1e-05	0.05045	0.00751	1e-05	1e-05	0.05715	0.63675	1e-05	0.2395	1e-05	0.0669	0.00586	1e-05
HGDP00192	0.98004	0.01996	0.72869	0.01117	0.26013	0.7143	0.00889	0.19046	0.08635	0.71029	0.01244	0.19027	0.08576	0.00123	0.70985	0.01193	0.16936	0.04655	0.00117	0.06115	0.72437	0.00706	0.15595	0.05673	0.00084	0.0545	0.00054	0.18892	1e-05	0.0407	0.00943	1e-05	0.00483	0.01869	0.73741	0.20153	1e-05	0.03448	0.00898	1e-05	0.00421	0.04337	0.7074	1e-05	0.19422	1e-05	0.05674	0.00634	1e-05
HGDP00195	0.99277	0.00723	0.71613	0.00232	0.28154	0.70077	1e-05	0.21189	0.08733	0.69618	0.00496	0.21188	0.08697	1e-05	0.69603	0.00481	0.1873	0.04317	1e-05	0.06867	0.71461	1e-05	0.17039	0.05496	1e-05	0.06	1e-05	0.20397	1e-05	0.04509	0.01545	1e-05	0.00789	1e-05	0.72756	0.21925	1e-05	0.03894	0.01522	1e-05	0.00724	0.02087	0.69845	1e-05	0.21187	1e-05	0.0569	0.01431	1e-05
HGDP00197	0.99999	1e-05	0.7493	1e-05	0.25069	0.73372	1e-05	0.18394	0.08233	0.73297	1e-05	0.18544	0.08157	1e-05	0.73284	1e-05	0.18063	0.03663	1e-05	0.04989	0.74565	1e-05	0.16629	0.04807	1e-05	0.03997	1e-05	0.23501	1e-05	0.05185	0.00852	1e-05	1e-05	0.01886	0.68574	0.2519	1e-05	0.04615	0.00818	1e-05	1e-05	0.04037	0.65337	1e-05	0.24323	1e-05	0.05547	0.00455	1e-05
HGDP00199	0.97371	0.02629	0.79683	0.01551	0.18766	0.78267	0.01326	0.15401	0.05006	0.77793	0.01937	0.15344	0.04926	1e-05	0.77748	0.0188	0.13403	0.01892	1e-05	0.05076	0.79673	0.01299	0.11351	0.03279	1e-05	0.04396	1e-05	0.31364	0.00688	0.01726	0.00262	1e-05	0.00621	1e-05	0.65337	0.33377	0.00641	0.01269	0.00287	1e-05	0.00586	0.01273	0.62566	1e-05	0.32334	0.00729	0.03038	1e-05	1e-05
HGDP00201	0.99573	0.00427	0.74294	1e-05	0.25705	0.72574	1e-05	0.18688	0.08737	0.72434	1e-05	0.18879	0.08685	1e-05	0.72449	1e-05	0.17292	0.04443	1e-05	0.05814	0.72238	1e-05	0.1581	0.05535	1e-05	0.05098	0.01316	0.22051	1e-05	0.04848	0.01895	1e-05	0.00217	0.03644	0.67342	0.23595	1e-05	0.04277	0.01853	1e-05	0.00212	0.05884	0.64175	1e-05	0.22842	1e-05	0.03974	0.01097	1e-05
HGDP00205	0.99354	0.00646	0.75444	1e-05	0.24555	0.73818	1e-05	0.18905	0.07276	0.73667	1e-05	0.19098	0.07233	1e-05	0.73697	1e-05	0.1726	0.03386	1e-05	0.05655	0.75084	1e-05	0.15702	0.04424	1e-05	0.04787	1e-05	0.23812	1e-05	0.04026	0.0028	1e-05	0.00562	0.00985	0.70334	0.25528	1e-05	0.0347	0.00243	1e-05	0.00564	0.03015	0.67176	1e-05	0.24659	1e-05	0.05321	1e-05	1e-05
HGDP00206	0.98951	0.01049	0.70822	0.00533	0.28645	0.69221	0.00397	0.21916	0.08465	0.68983	0.00604	0.22012	0.08397	4e-05	0.69148	0.00587	0.21985	0.02871	0.00037	0.05372	0.70953	1e-05	0.20163	0.04067	0.00056	0.04759	1e-05	0.19628	1e-05	0.08583	0.00013	1e-05	1e-05	0.00815	0.70957	0.21089	1e-05	0.07934	1e-05	1e-05	1e-05	0.02961	0.6801	1e-05	0.20329	1e-05	0.09133	1e-05	1e-05
HGDP00208	0.98274	0.01726	0.73257	0.01073	0.2567	0.71706	0.00831	0.19577	0.07886	0.71399	0.00955	0.19639	0.07804	0.00203	0.71349	0.00947	0.16445	0.04121	0.00174	0.06964	0.72343	0.00428	0.15107	0.05189	0.00187	0.06336	0.00409	0.22128	1e-05	0.04725	0.00967	1e-05	0.01486	0.02469	0.68223	0.23494	1e-05	0.0409	0.00925	1e-05	0.01573	0.04926	0.64987	1e-05	0.22697	1e-05	0.05184	0.00481	1e-05
HGDP00210	0.99729	0.00271	0.73438	1e-05	0.26561	0.71822	1e-05	0.19126	0.09051	0.71699	1e-05	0.19296	0.09003	1e-05	0.71747	1e-05	0.18221	0.04639	1e-05	0.05391	0.73226	1e-05	0.16429	0.05869	1e-05	0.04473	1e-05	0.22243	1e-05	0.05144	0.01951	1e-05	1e-05	0.00551	0.70108	0.23776	1e-05	0.04496	0.01933	1e-05	1e-05	0.02786	0.67006	1e-05	0.23017	1e-05	0.05965	0.01637	1e-05
HGDP00213	0.99999	1e-05	0.78682	1e-05	0.21317	0.77351	1e-05	0.15026	0.07622	0.77236	1e-05	0.15225	0.07538	1e-05	0.77184	2e-05	0.14597	0.03917	1e-05	0.04299	0.74441	1e-05	0.13292	0.04825	1e-05	0.03719	0.03721	0.28569	1e-05	0.04122	0.00939	1e-05	0.00194	0.05802	0.60371	0.3028	1e-05	0.0374	0.00834	1e-05	0.00187	0.0815	0.56805	1e-05	0.29337	1e-05	0.03268	0.00198	1e-05
HGDP00214	0.99285	0.00715	0.79458	1e-05	0.20541	0.7819	1e-05	0.13711	0.08098	0.77738	0.00504	0.13705	0.08053	1e-05	0.77809	0.00537	0.16258	0.03628	1e-05	0.01767	0.76086	1e-05	0.14915	0.04413	1e-05	0.01484	0.031	0.33017	1e-05	0.0638	0.01019	1e-05	1e-05	0.04831	0.5475	0.34821	1e-05	0.0605	0.00914	1e-05	1e-05	0.07043	0.51168	1e-05	0.33958	1e-05	0.04619	0.00178	2e-05
HGDP00216	0.99171	0.00829	0.76884	0.00098	0.23018	0.75455	1e-05	0.17427	0.07118	0.75047	0.00415	0.17458	0.07078	1e-05	0.75112	0.00406	0.1738	0.02713	1e-05	0.04388	0.73498	1e-05	0.16031	0.03528	1e-05	0.03835	0.03107	0.25699	1e-05	0.06112	0.0006	1e-05	1e-05	0.04759	0.63366	0.27359	1e-05	0.05594	0.00015	1e-05	1e-05	0.06943	0.60086	1e-05	0.26465	1e-05	0.04533	1e-05	1e-05
HGDP00218	0.99999	1e-05	0.78446	1e-05	0.21553	0.76979	1e-05	0.15043	0.07977	0.76902	1e-05	0.15202	0.07894	1e-05	0.76848	1e-05	0.14456	0.04431	1e-05	0.04263	0.72925	1e-05	0.13389	0.0516	1e-05	0.03539	0.04984	0.26264	1e-05	0.04061	0.01032	1e-05	0.00022	0.07372	0.61247	0.27916	1e-05	0.03693	0.009	1e-05	0.00039	0.1002	0.57429	1e-05	0.27016	1e-05	0.04214	0.00482	1e-05
HGDP00222	0.99999	1e-05	0.74558	1e-05	0.25441	0.73005	1e-05	0.1822	0.08774	0.72896	1e-05	0.1839	0.08712	1e-05	0.72882	1e-05	0.16687	0.04936	1e-05	0.05492	0.73333	1e-05	0.15232	0.0595	1e-05	0.04842	0.00641	0.2385	1e-05	0.05047	0.01443	1e-05	0.0061	0.02709	0.66339	0.25394	1e-05	0.0449	0.0138	1e-05	0.00683	0.05108	0.62942	1e-05	0.24526	1e-05	0.05408	0.00771	1e-05
HGDP00224	0.99999	1e-05	0.78981	1e-05	0.21018	0.77637	1e-05	0.15262	0.071	0.77473	1e-05	0.15472	0.07053	1e-05	0.77459	1e-05	0.14953	0.03411	1e-05	0.04174	0.75957	1e-05	0.13473	0.04343	1e-05	0.03635	0.0259	0.29049	1e-05	0.04019	0.00513	1e-05	0.00457	0.04587	0.61372	0.30826	1e-05	0.03607	0.00408	1e-05	0.00424	0.06927	0.57805	1e-05	0.29882	1e-05	0.03934	0.0003	1e-05
HGDP00226	0.99582	0.00418	0.75931	1e-05	0.24068	0.74477	1e-05	0.16651	0.08871	0.74371	1e-05	0.16827	0.088	1e-05	0.74396	1e-05	0.16654	0.04537	1e-05	0.0441	0.72668	1e-05	0.15449	0.05358	1e-05	0.0375	0.02773	0.26962	1e-05	0.05735	0.01557	1e-05	1e-05	0.04778	0.60966	0.28697	1e-05	0.05217	0.01518	1e-05	1e-05	0.06979	0.57584	1e-05	0.27671	1e-05	0.05048	0.0102	1e-05
HGDP00228	0.9989	0.0011	0.74708	1e-05	0.25291	0.7314	1e-05	0.18832	0.08026	0.7304	1e-05	0.18992	0.07966	1e-05	0.73034	2e-05	0.17576	0.03755	1e-05	0.05632	0.72805	1e-05	0.16267	0.04689	1e-05	0.04802	0.01435	0.23337	1e-05	0.05366	0.00713	1e-05	0.00557	0.03539	0.66485	0.2493	1e-05	0.04809	0.00594	1e-05	0.00577	0.05864	0.63223	1e-05	0.24054	1e-05	0.05957	0.00274	1e-05
HGDP00230	0.99999	1e-05	0.75876	1e-05	0.24123	0.74426	1e-05	0.17363	0.0821	0.74305	1e-05	0.17543	0.08149	1e-05	0.74255	1e-05	0.1662	0.04279	1e-05	0.04843	0.72617	1e-05	0.15381	0.05074	1e-05	0.04142	0.02784	0.23523	1e-05	0.04231	0.01166	1e-05	0.0019	0.04845	0.66043	0.2513	1e-05	0.03608	0.01115	1e-05	0.00219	0.07212	0.62713	1e-05	0.2431	1e-05	0.04324	0.00679	1e-05
HGDP00232	0.99979	0.0002	0.75604	1e-05	0.24395	0.74165	1e-05	0.177	0.08135	0.74068	1e-05	0.17885	0.08045	1e-05	0.74115	1e-05	0.17522	0.03845	1e-05	0.04516	0.75074	1e-05	0.15952	0.05106	1e-05	0.03767	0.001	0.2157	1e-05	0.04239	0.00726	1e-05	1e-05	0.02739	0.70723	0.23033	1e-05	0.03656	0.00612	1e-05	1e-05	0.05426	0.67269	1e-05	0.2224	1e-05	0.05429	0.00532	1e-05
HGDP00234	0.99999	1e-05	0.75835	1e-05	0.24164	0.74344	1e-05	0.16877	0.08778	0.74234	1e-05	0.17041	0.08723	1e-05	0.7418	1e-05	0.15714	0.05092	1e-05	0.05013	0.73483	1e-05	0.14226	0.06078	1e-05	0.04358	0.01854	0.2529	1e-05	0.04324	0.01893	1e-05	0.00032	0.04011	0.64449	0.26908	1e-05	0.03781	0.01798	1e-05	0.00109	0.06495	0.60905	1e-05	0.2603	1e-05	0.05214	0.01647	1e-05
HGDP00237	0.99097	0.00903	0.71124	0.00327	0.28549	0.69488	1e-05	0.22845	0.07667	0.69121	0.0043	0.22838	0.0761	1e-05	0.69229	0.00437	0.2179	0.02291	1e-05	0.06252	0.70182	1e-05	0.20363	0.03312	1e-05	0.05621	0.0052	0.19703	1e-05	0.08407	1e-05	1e-05	0.00259	0.02469	0.69159	0.21109	1e-05	0.07764	1e-05	1e-05	0.00209	0.04702	0.66213	1e-05	0.20402	1e-05	0.08777	1e-05	1e-05
HGDP00239	0.99666	0.00334	0.68391	1e-05	0.31608	0.66577	1e-05	0.2421	0.09212	0.66472	1e-05	0.24405	0.09121	1e-05	0.66548	1e-05	0.22098	0.0392	1e-05	0.07432	0.68242	1e-05	0.20268	0.04874	1e-05	0.06612	1e-05	0.16996	1e-05	0.08135	0.00691	1e-05	0.00968	1e-05	0.73206	0.18992	1e-05	0.07452	0.00801	1e-05	0.01013	0.00891	0.70847	1e-05	0.18232	1e-05	0.08638	0.00564	1e-05
HGDP00241	0.99999	1e-05	0.79231	1e-05	0.20768	0.77775	1e-05	0.14939	0.07285	0.77661	1e-05	0.15112	0.07225	1e-05	0.77674	1e-05	0.14973	0.03718	1e-05	0.03633	0.75934	1e-05	0.13586	0.04625	1e-05	0.03005	0.02848	0.27193	1e-05	0.0283	0.00987	1e-05	1e-05	0.05083	0.63904	0.28882	1e-05	0.02341	0.00891	1e-05	1e-05	0.07528	0.60355	1e-05	0.27985	1e-05	0.03189	0.0064	1e-05
HGDP00243	0.99999	1e-05	0.80817	1e-05	0.19182	0.79458	1e-05	0.12361	0.0818	0.79312	1e-05	0.12558	0.08128	1e-05	0.79235	1e-05	0.1295	0.04673	1e-05	0.03141	0.79275	1e-05	0.11523	0.05708	1e-05	0.02481	0.0101	0.30635	1e-05	0.01879	0.01705	1e-05	1e-05	0.03092	0.62687	0.3247	1e-05	0.01538	0.01616	1e-05	1e-05	0.05468	0.58903	1e-05	0.31514	1e-05	0.01603	0.01151	1e-05
HGDP00244	0.99804	0.00196	0.76428	1e-05	0.23571	0.74989	1e-05	0.16279	0.08732	0.74884	1e-05	0.16443	0.0867	1e-05	0.74845	1e-05	0.16126	0.04451	1e-05	0.04576	0.74125	1e-05	0.14798	0.05371	1e-05	0.03921	0.01784	0.26874	1e-05	0.05058	0.01842	1e-05	0.00111	0.04012	0.621	0.2856	1e-05	0.04542	0.01764	1e-05	0.00185	0.0639	0.58556	1e-05	0.27774	1e-05	0.05134	0.0143	1e-05
HGDP00247	0.99999	1e-05	0.76276	1e-05	0.23723	0.74723	1e-05	0.16517	0.08759	0.74604	1e-05	0.16704	0.08691	1e-05	0.74582	1e-05	0.15551	0.05054	1e-05	0.0481	0.73187	1e-05	0.14215	0.06031	1e-05	0.04133	0.02433	0.23661	1e-05	0.03857	0.02109	1e-05	1e-05	0.04974	0.65395	0.2515	1e-05	0.03324	0.02007	1e-05	1e-05	0.07582	0.61933	1e-05	0.24445	1e-05	0.03832	0.01445	1e-05
HGDP00248	0.99743	0.00257	0.7415	1e-05	0.25849	0.72385	1e-05	0.1997	0.07644	0.72262	1e-05	0.20174	0.07562	1e-05	0.72159	1e-05	0.1617	0.04009	1e-05	0.07659	0.72302	1e-05	0.14727	0.04943	1e-05	0.06854	0.01172	0.22621	1e-05	0.04252	0.0057	1e-05	0.0207	0.03447	0.67039	0.24099	1e-05	0.03609	0.00521	1e-05	0.02167	0.06047	0.63556	1e-05	0.23295	1e-05	0.04016	1e-05	1e-05
HGDP00251	0.99686	0.00314	0.7569	1e-05	0.24309	0.74191	1e-05	0.18092	0.07716	0.74094	1e-05	0.1826	0.07644	1e-05	0.74066	1e-05	0.1639	0.03999	1e-05	0.05543	0.72251	1e-05	0.15095	0.0483	1e-05	0.04842	0.0298	0.23679	1e-05	0.05435	0.00683	1e-05	0.00504	0.05263	0.64434	0.25203	1e-05	0.04933	0.00624	1e-05	0.0054	0.07775	0.60922	1e-05	0.24389	1e-05	0.04803	0.00094	1e-05
HGDP00254	0.99613	0.00387	0.79685	1e-05	0.20314	0.78136	1e-05	0.15116	0.06748	0.78005	1e-05	0.15327	0.06666	1e-05	0.77987	1e-05	0.15013	0.03001	1e-05	0.03998	0.7639	1e-05	0.13712	0.0396	1e-05	0.03197	0.02739	0.28042	1e-05	0.03712	0.00497	1e-05	1e-05	0.04864	0.62882	0.29951	1e-05	0.03294	0.00441	1e-05	1e-05	0.07076	0.59234	1e-05	0.29046	1e-05	0.03267	1e-05	1e-05
HGDP00258	0.99999	1e-05	0.71647	1e-05	0.28352	0.69951	1e-05	0.21351	0.08697	0.69851	1e-05	0.21547	0.086	1e-05	0.69826	1e-05	0.18981	0.04138	1e-05	0.07054	0.70985	1e-05	0.17583	0.0516	1e-05	0.06268	1e-05	0.20959	1e-05	0.06261	0.01041	1e-05	0.01546	0.02102	0.68089	0.22436	1e-05	0.05675	0.00975	1e-05	0.01623	0.04478	0.6481	1e-05	0.21667	1e-05	0.05404	0.0014	1e-05
HGDP00259	0.99707	0.00293	0.77784	1e-05	0.22215	0.7631	1e-05	0.14847	0.08842	0.7621	1e-05	0.15031	0.08757	1e-05	0.76225	1e-05	0.15418	0.04944	1e-05	0.03411	0.74178	1e-05	0.13975	0.05874	1e-05	0.02858	0.03113	0.26126	1e-05	0.03881	0.0219	1e-05	1e-05	0.05093	0.62707	0.27739	1e-05	0.0349	0.02091	1e-05	1e-05	0.07601	0.59075	1e-05	0.26846	1e-05	0.03805	0.01633	1e-05
HGDP00262	0.99878	0.00122	0.7829	1e-05	0.21709	0.7683	1e-05	0.16003	0.07166	0.76714	1e-05	0.16168	0.07117	1e-05	0.76713	1e-05	0.16073	0.03133	1e-05	0.04079	0.75017	1e-05	0.14796	0.04025	1e-05	0.03374	0.02785	0.27507	1e-05	0.05449	0.00388	1e-05	1e-05	0.04895	0.61757	0.29147	1e-05	0.05002	0.00345	1e-05	1e-05	0.07304	0.58198	1e-05	0.28235	1e-05	0.05105	0.00093	1e-05
HGDP00264	0.99999	1e-05	0.75477	1e-05	0.24521	0.74027	1e-05	0.17335	0.08637	0.73934	1e-05	0.17507	0.08557	1e-05	0.73927	1e-05	0.1683	0.04568	1e-05	0.04673	0.7378	1e-05	0.15384	0.05649	1e-05	0.03968	0.01217	0.25434	1e-05	0.05152	0.01853	1e-05	0.00454	0.03673	0.63432	0.26896	1e-05	0.04644	0.01765	1e-05	0.00516	0.06255	0.5992	1e-05	0.25997	1e-05	0.05522	0.01414	1e-05
HGDP00267	0.99999	1e-05	0.79165	1e-05	0.20834	0.77748	1e-05	0.13602	0.08649	0.77664	1e-05	0.13774	0.0856	1e-05	0.77628	1e-05	0.14398	0.04984	1e-05	0.02989	0.77626	1e-05	0.12887	0.05967	1e-05	0.02246	0.01272	0.22344	1e-05	0.00119	0.01605	1e-05	1e-05	0.03873	0.72056	0.23952	1e-05	1e-05	0.01354	1e-05	1e-05	0.06785	0.67904	1e-05	0.23053	1e-05	1e-05	0.00244	1e-05
HGDP00277	0.99741	0.00259	0.79046	1e-05	0.20953	0.77569	1e-05	0.13983	0.08447	0.77416	1e-05	0.1419	0.08392	1e-05	0.7733	1e-05	0.1397	0.04766	1e-05	0.03933	0.77411	1e-05	0.12568	0.0584	1e-05	0.03114	0.01065	0.2305	1e-05	0.00625	0.01159	1e-05	1e-05	0.04132	0.7103	0.24651	1e-05	0.0006	0.011	1e-05	1e-05	0.071	0.67085	1e-05	0.23798	1e-05	0.01063	0.00625	1e-05
HGDP00279	0.99999	1e-05	0.78146	1e-05	0.21853	0.76686	1e-05	0.13646	0.09667	0.76598	1e-05	0.13806	0.09594	1e-05	0.76552	1e-05	0.13668	0.06266	1e-05	0.03512	0.76333	1e-05	0.12365	0.0731	1e-05	0.02699	0.01291	0.23568	1e-05	0.02245	0.02493	1e-05	1e-05	0.04389	0.67301	0.2521	1e-05	0.01782	0.02447	1e-05	1e-05	0.07118	0.63438	1e-05	0.24305	1e-05	0.02105	0.01788	1e-05
HGDP00281	0.98619	0.01381	0.77947	0.00702	0.21351	0.7655	0.00634	0.14277	0.08539	0.76211	0.01034	0.14306	0.08448	1e-05	0.76189	0.01049	0.15247	0.04413	1e-05	0.03102	0.76013	0.00665	0.13798	0.05513	1e-05	0.02543	0.01467	0.22568	1e-05	0.01894	0.01177	1e-05	1e-05	0.03756	0.70601	0.24205	1e-05	0.0136	0.01133	1e-05	1e-05	0.06306	0.66991	1e-05	0.23276	1e-05	0.01545	0.00456	1e-05
HGDP00285	0.99999	1e-05	0.78705	1e-05	0.21294	0.77307	1e-05	0.14175	0.08517	0.77191	1e-05	0.14361	0.08447	1e-05	0.77189	1e-05	0.14346	0.04995	1e-05	0.03468	0.7563	1e-05	0.13202	0.05703	1e-05	0.02786	0.02677	0.21381	1e-05	0.01517	0.0141	1e-05	1e-05	0.05601	0.70088	0.23049	1e-05	0.01138	0.01364	1e-05	1e-05	0.08357	0.66088	1e-05	0.22201	1e-05	0.00726	0.00482	1e-05
HGDP00286	0.99999	1e-05	0.79341	1e-05	0.20658	0.7791	1e-05	0.13286	0.08803	0.778	1e-05	0.13453	0.08745	1e-05	0.77809	1e-05	0.14082	0.05187	1e-05	0.0292	0.76982	1e-05	0.12654	0.06132	1e-05	0.02336	0.01894	0.23377	1e-05	0.00241	0.02321	1e-05	1e-05	0.04724	0.69334	0.25016	1e-05	1e-05	0.02127	1e-05	1e-05	0.07581	0.65271	1e-05	0.24251	1e-05	0.00441	0.015	1e-05
HGDP00288	0.99988	0.00012	0.7948	1e-05	0.20519	0.78037	1e-05	0.13331	0.0863	0.77937	1e-05	0.13487	0.08574	1e-05	0.77887	2e-05	0.12058	0.05886	1e-05	0.04167	0.75924	1e-05	0.10813	0.06729	1e-05	0.03571	0.02961	0.21529	1e-05	1e-05	0.01368	1e-05	1e-05	0.06084	0.71015	0.23131	1e-05	1e-05	0.01117	1e-05	1e-05	0.08995	0.66752	1e-05	0.22309	1e-05	1e-05	0.01291	1e-05
HGDP00290	0.99999	1e-05	0.77806	1e-05	0.22193	0.7641	1e-05	0.14962	0.08627	0.76311	1e-05	0.15135	0.08551	1e-05	0.76269	1e-05	0.14122	0.05146	1e-05	0.0446	0.7629	1e-05	0.12632	0.06263	1e-05	0.03938	0.00874	0.22976	1e-05	0.01906	0.01596	1e-05	1e-05	0.03991	0.69527	0.24621	1e-05	0.01428	0.01518	1e-05	1e-05	0.06727	0.65703	1e-05	0.23709	1e-05	0.02218	0.00873	1e-05
HGDP00298	0.99999	1e-05	0.79039	1e-05	0.2096	0.77659	1e-05	0.13375	0.08965	0.77554	1e-05	0.13548	0.08896	1e-05	0.77473	1e-05	0.13443	0.05539	1e-05	0.03542	0.76741	1e-05	0.12234	0.06429	1e-05	0.02865	0.01729	0.23988	1e-05	0.01233	0.01748	1e-05	1e-05	0.04466	0.68563	0.25641	1e-05	0.00808	0.01645	1e-05	1e-05	0.07194	0.64707	1e-05	0.24842	1e-05	0.00684	0.00769	1e-05
HGDP00302	0.99999	1e-05	0.7829	1e-05	0.21709	0.76853	1e-05	0.13977	0.09169	0.76741	1e-05	0.14164	0.09092	1e-05	0.76728	1e-05	0.15037	0.0515	1e-05	0.03082	0.75285	1e-05	0.14046	0.06023	1e-05	0.02332	0.02313	0.22491	1e-05	0.02253	0.01714	1e-05	1e-05	0.05569	0.6797	0.24009	1e-05	0.01746	0.01699	1e-05	1e-05	0.08525	0.64017	1e-05	0.23125	1e-05	0.0159	0.00954	1e-05
HGDP00307	0.99999	1e-05	0.78317	1e-05	0.21682	0.76847	1e-05	0.14436	0.08716	0.76748	1e-05	0.14607	0.08644	1e-05	0.76695	1e-05	0.13523	0.0552	1e-05	0.04261	0.75118	1e-05	0.11984	0.06479	1e-05	0.03558	0.02858	0.22511	1e-05	0.00802	0.01893	1e-05	1e-05	0.05768	0.69023	0.24199	1e-05	0.00285	0.01889	1e-05	1e-05	0.08551	0.65071	1e-05	0.2325	1e-05	0.01289	0.01256	1e-05
HGDP00311	0.99999	1e-05	0.77872	1e-05	0.22127	0.7641	1e-05	0.14561	0.09028	0.76307	1e-05	0.14737	0.08954	1e-05	0.76251	1e-05	0.14251	0.05496	1e-05	0.04	0.75442	1e-05	0.12786	0.06506	1e-05	0.03436	0.01828	0.22681	1e-05	0.01211	0.01794	1e-05	1e-05	0.05031	0.69279	0.24331	1e-05	0.00766	0.01671	1e-05	1e-05	0.07862	0.65367	1e-05	0.23433	1e-05	0.00734	0.00822	1e-05
HGDP00313	0.99999	1e-05	0.78645	1e-05	0.21354	0.77195	1e-05	0.14241	0.08564	0.7709	1e-05	0.14416	0.08492	1e-05	0.77011	1e-05	0.13152	0.0546	1e-05	0.04375	0.76049	1e-05	0.1177	0.06481	1e-05	0.03623	0.02074	0.20464	1e-05	0.00086	0.00879	1e-05	1e-05	0.05232	0.73336	0.22026	1e-05	1e-05	0.00642	1e-05	1e-05	0.0805	0.69277	1e-05	0.21213	1e-05	0.01511	0.00417	1e-05
HGDP00315	0.99999	1e-05	0.78812	1e-05	0.21187	0.77404	1e-05	0.1388	0.08714	0.77304	1e-05	0.14066	0.08629	1e-05	0.77275	1e-05	0.13955	0.05351	1e-05	0.03417	0.7581	1e-05	0.12579	0.06305	1e-05	0.02732	0.02572	0.21958	1e-05	0.00691	0.01628	1e-05	1e-05	0.05793	0.69928	0.23602	1e-05	0.00179	0.01556	1e-05	1e-05	0.08647	0.66012	1e-05	0.22603	1e-05	0.01848	0.01167	1e-05
HGDP00319	0.99999	1e-05	0.78729	1e-05	0.2127	0.77233	1e-05	0.14186	0.0858	0.77139	1e-05	0.14332	0.08528	1e-05	0.77216	1e-05	0.14812	0.0488	1e-05	0.0309	0.76928	1e-05	0.13287	0.06034	1e-05	0.02225	0.01524	0.21885	1e-05	0.00949	0.01379	1e-05	1e-05	0.04364	0.71421	0.23518	1e-05	0.00563	0.01289	1e-05	1e-05	0.07276	0.6735	1e-05	0.22757	1e-05	0.00359	0.00512	1e-05
HGDP00323	0.99546	0.00454	0.78553	1e-05	0.21446	0.77184	1e-05	0.13567	0.09248	0.77109	1e-05	0.13712	0.09178	1e-05	0.77026	1e-05	0.14069	0.05637	1e-05	0.03266	0.76258	1e-05	0.12675	0.06533	1e-05	0.02591	0.0194	0.23343	1e-05	0.01052	0.02085	1e-05	1e-05	0.04638	0.68879	0.25044	1e-05	0.00547	0.02064	1e-05	1e-05	0.07228	0.65113	1e-05	0.24194	1e-05	0.01215	0.0162	1e-05
HGDP00328	0.99999	1e-05	0.79917	1e-05	0.20082	0.78502	1e-05	0.12316	0.0918	0.78431	1e-05	0.12481	0.09086	1e-05	0.78377	1e-05	0.12725	0.05986	1e-05	0.0291	0.77758	1e-05	0.11415	0.07059	1e-05	0.02324	0.01442	0.22063	1e-05	1e-05	0.0214	1e-05	1e-05	0.05037	0.70756	0.2351	1e-05	1e-05	0.01825	1e-05	1e-05	0.08339	0.66321	1e-05	0.2274	1e-05	1e-05	0.01821	1e-05
HGDP00330	0.99999	1e-05	0.77339	1e-05	0.2266	0.75909	1e-05	0.15156	0.08934	0.75838	1e-05	0.15313	0.08847	1e-05	0.7588	1e-05	0.15275	0.05099	1e-05	0.03744	0.75932	1e-05	0.13774	0.06323	1e-05	0.03061	0.00908	0.20545	1e-05	0.02443	0.00783	1e-05	1e-05	0.04095	0.72132	0.22193	1e-05	0.02061	0.00686	1e-05	1e-05	0.07026	0.6803	1e-05	0.2131	1e-05	0.0162	0.00082	1e-05
HGDP00333	0.99148	0.00852	0.7834	1e-05	0.21659	0.76847	1e-05	0.14979	0.08172	0.76728	0.00014	0.15165	0.08092	1e-05	0.76658	3e-05	0.13148	0.05228	1e-05	0.04962	0.74531	1e-05	0.11859	0.06142	1e-05	0.04317	0.0315	0.19542	1e-05	0.00247	0.01522	1e-05	1e-05	0.06132	0.72554	0.21007	1e-05	1e-05	0.01284	1e-05	1e-05	0.0912	0.68584	1e-05	0.20093	1e-05	0.0163	0.00925	1e-05
HGDP00336	0.99999	1e-05	0.65648	1e-05	0.34351	0.64088	1e-05	0.23611	0.123	0.63997	1e-05	0.23785	0.12215	1e-05	0.64147	1e-05	0.24681	0.05745	1e-05	0.05425	0.62165	1e-05	0.23592	0.06465	1e-05	0.04777	0.03	0.17273	1e-05	0.13655	0.02733	1e-05	0.00524	0.05026	0.60787	0.18649	1e-05	0.13083	0.02694	1e-05	0.00568	0.07174	0.57829	1e-05	0.17999	1e-05	0.10568	0.01787	1e-05
HGDP00338	0.99679	0.00321	0.6836	1e-05	0.31639	0.66784	1e-05	0.21687	0.11527	0.6669	1e-05	0.21883	0.11426	1e-05	0.66846	0.00031	0.2335	0.05255	1e-05	0.04518	0.65625	1e-05	0.21947	0.06105	1e-05	0.03982	0.02339	0.21526	1e-05	0.12271	0.02232	1e-05	1e-05	0.04032	0.59935	0.22888	1e-05	0.11798	0.02153	1e-05	1e-05	0.0641	0.56748	1e-05	0.22224	1e-05	0.08421	0.00999	1e-05
HGDP00341	0.98417	0.01583	0.66355	0.01005	0.3264	0.64897	0.00814	0.231	0.11189	0.64556	0.01239	0.23122	0.11082	1e-05	0.64708	0.01261	0.23847	0.0488	1e-05	0.05303	0.64214	0.00856	0.22525	0.05765	1e-05	0.04854	0.01786	0.18042	1e-05	0.12375	0.018	1e-05	0.01168	0.03766	0.62847	0.1927	1e-05	0.11906	0.01718	1e-05	0.01147	0.06034	0.59922	1e-05	0.18576	1e-05	0.08804	0.00535	1e-05
HGDP00346	0.99751	0.00249	0.66946	1e-05	0.33053	0.65474	1e-05	0.23024	0.11501	0.65376	1e-05	0.23224	0.11398	1e-05	0.65603	1e-05	0.25957	0.04272	1e-05	0.04165	0.65734	1e-05	0.24701	0.05158	1e-05	0.03396	0.01009	0.1972	1e-05	0.14329	0.01244	1e-05	1e-05	0.02965	0.6174	0.21053	1e-05	0.13792	0.01196	1e-05	1e-05	0.05202	0.58753	1e-05	0.20273	1e-05	0.10367	0.00181	1e-05
HGDP00351	0.99944	0.00056	0.6863	1e-05	0.31369	0.67015	1e-05	0.2239	0.10594	0.6695	1e-05	0.22551	0.10497	1e-05	0.67177	1e-05	0.24244	0.04159	1e-05	0.04419	0.68287	1e-05	0.22761	0.05135	1e-05	0.03814	1e-05	0.20715	1e-05	0.12598	0.01179	1e-05	1e-05	0.02089	0.63416	0.22148	1e-05	0.12098	0.01121	1e-05	1e-05	0.0442	0.60208	1e-05	0.21402	1e-05	0.08836	1e-05	1e-05
HGDP00356	0.99999	1e-05	0.68127	1e-05	0.31872	0.66594	1e-05	0.21752	0.11653	0.66513	1e-05	0.21934	0.11551	1e-05	0.66626	1e-05	0.22871	0.05521	1e-05	0.0498	0.65213	1e-05	0.21456	0.06405	1e-05	0.04415	0.02508	0.19682	1e-05	0.11032	0.029	1e-05	0.00239	0.04444	0.61701	0.21069	1e-05	0.10457	0.02845	1e-05	0.00367	0.06813	0.58446	1e-05	0.20397	1e-05	0.08836	0.01852	1e-05
HGDP00359	0.99658	0.00342	0.66496	1e-05	0.33503	0.64895	1e-05	0.23523	0.11581	0.64795	1e-05	0.23711	0.11492	1e-05	0.64953	0.00084	0.25595	0.04803	1e-05	0.04563	0.66112	1e-05	0.24162	0.05772	1e-05	0.03951	1e-05	0.20147	1e-05	0.13772	0.0202	1e-05	1e-05	0.0148	0.62578	0.21486	1e-05	0.13262	0.01971	1e-05	1e-05	0.03862	0.59415	1e-05	0.20749	1e-05	0.11529	0.01306	1e-05
HGDP00364	0.99792	0.00208	0.68617	1e-05	0.31382	0.67163	1e-05	0.21992	0.10844	0.67069	1e-05	0.22185	0.10744	1e-05	0.67153	1e-05	0.23771	0.04229	1e-05	0.04845	0.65976	1e-05	0.22294	0.05064	1e-05	0.04452	0.02211	0.2074	1e-05	0.1222	0.01511	1e-05	0.00808	0.04265	0.60455	0.22139	1e-05	0.11755	0.01448	1e-05	0.00771	0.06581	0.57304	1e-05	0.21388	1e-05	0.08952	0.00325	1e-05
HGDP00371	0.99999	1e-05	0.67267	1e-05	0.32732	0.65722	1e-05	0.21203	0.13074	0.65639	1e-05	0.21361	0.12998	1e-05	0.65762	1e-05	0.22691	0.06883	1e-05	0.04662	0.63074	1e-05	0.21589	0.07504	1e-05	0.04052	0.0378	0.17452	1e-05	0.11199	0.03574	1e-05	0.00345	0.06153	0.61276	0.18749	1e-05	0.10675	0.03509	1e-05	0.00341	0.0847	0.58254	1e-05	0.18018	1e-05	0.08761	0.02588	1e-05
HGDP00372	0.99999	1e-05	0.65894	1e-05	0.34105	0.64253	1e-05	0.23495	0.12251	0.64187	1e-05	0.23659	0.12152	1e-05	0.64387	1e-05	0.25231	0.05317	1e-05	0.05063	0.63147	1e-05	0.23906	0.06177	1e-05	0.04508	0.0226	0.16895	1e-05	0.13513	0.02295	1e-05	0.00019	0.04714	0.6256	0.18149	1e-05	0.12989	0.02221	1e-05	0.00019	0.0713	0.59489	1e-05	0.17497	1e-05	0.11435	0.01438	1e-05
HGDP00376	0.99704	0.00296	0.63156	1e-05	0.36843	0.61513	1e-05	0.27022	0.11464	0.61414	1e-05	0.27208	0.11376	1e-05	0.6158	1e-05	0.26583	0.04902	1e-05	0.06932	0.63049	1e-05	0.25119	0.05687	1e-05	0.06142	1e-05	0.16421	1e-05	0.14152	0.02042	1e-05	0.01233	1e-05	0.66149	0.17727	1e-05	0.13495	0.02086	1e-05	0.01264	0.0193	0.63495	1e-05	0.17003	1e-05	0.12603	0.01304	1e-05
HGDP00382	0.99553	0.00447	0.65598	1e-05	0.34401	0.64086	1e-05	0.23078	0.12834	0.63976	0.00019	0.23264	0.1274	1e-05	0.64096	0.00072	0.24848	0.06212	1e-05	0.0477	0.6417	1e-05	0.23519	0.07154	1e-05	0.04243	0.00912	0.18832	1e-05	0.13347	0.03215	1e-05	0.00253	0.03244	0.61106	0.20098	1e-05	0.12836	0.0312	1e-05	0.00284	0.05725	0.57934	1e-05	0.19334	1e-05	0.11673	0.02573	1e-05
HGDP00388	0.99663	0.00337	0.69417	1e-05	0.30582	0.67855	1e-05	0.23162	0.08982	0.67732	1e-05	0.23387	0.08878	1e-05	0.6789	1e-05	0.23036	0.03249	1e-05	0.05823	0.69078	1e-05	0.21627	0.04256	1e-05	0.05035	1e-05	0.20644	1e-05	0.11616	0.0032	1e-05	0.00479	0.01812	0.65128	0.21996	1e-05	0.11049	0.0028	1e-05	0.00513	0.03984	0.62174	1e-05	0.21165	1e-05	0.11425	0.00046	1e-05
HGDP00392	0.99999	1e-05	0.67731	1e-05	0.32268	0.66216	1e-05	0.22077	0.11706	0.66154	1e-05	0.22239	0.11605	1e-05	0.66267	1e-05	0.24066	0.05041	1e-05	0.04623	0.66952	1e-05	0.22583	0.0615	1e-05	0.04021	0.00291	0.19129	1e-05	0.12038	0.02202	1e-05	1e-05	0.02919	0.63709	0.20465	1e-05	0.11516	0.02117	1e-05	1e-05	0.05477	0.60421	1e-05	0.19842	1e-05	0.07323	0.00585	1e-05
HGDP00397	0.99521	0.00479	0.6808	1e-05	0.31919	0.66499	1e-05	0.22926	0.10574	0.66418	1e-05	0.23099	0.1048	1e-05	0.6658	1e-05	0.23906	0.04455	1e-05	0.05058	0.65255	1e-05	0.22545	0.05311	1e-05	0.04484	0.02403	0.18334	1e-05	0.12391	0.01294	1e-05	0.00175	0.04429	0.63374	0.19654	1e-05	0.11819	0.01262	1e-05	0.00191	0.06704	0.60368	1e-05	0.18818	1e-05	0.11164	0.00647	1e-05
HGDP00402	0.99604	0.00396	0.67632	1e-05	0.32367	0.66105	1e-05	0.22542	0.11352	0.66026	3e-05	0.22732	0.11238	1e-05	0.66205	0.00064	0.25695	0.04199	1e-05	0.03835	0.64634	1e-05	0.24538	0.04983	1e-05	0.03206	0.02637	0.19345	1e-05	0.14297	0.01022	1e-05	1e-05	0.04736	0.60598	0.20818	1e-05	0.13728	0.00995	1e-05	1e-05	0.06899	0.57556	1e-05	0.20112	1e-05	0.11167	1e-05	1e-05
HGDP00407	0.99736	0.00264	0.64434	1e-05	0.35565	0.62935	1e-05	0.24097	0.12967	0.6285	1e-05	0.24297	0.12851	1e-05	0.63016	1e-05	0.26118	0.0594	1e-05	0.04924	0.63385	1e-05	0.24885	0.06913	1e-05	0.04258	0.00556	0.19302	1e-05	0.14974	0.0329	1e-05	0.00722	0.02872	0.58838	0.20626	1e-05	0.14536	0.03228	1e-05	0.00682	0.05071	0.55854	1e-05	0.19825	1e-05	0.11874	0.02172	1e-05
HGDP00412	0.99999	1e-05	0.68304	1e-05	0.31695	0.66712	1e-05	0.22806	0.1048	0.6665	1e-05	0.22969	0.10379	1e-05	0.66857	1e-05	0.2346	0.04431	1e-05	0.0525	0.65086	1e-05	0.22308	0.05248	1e-05	0.04639	0.02717	0.19805	1e-05	0.12139	0.01485	1e-05	0.008	0.0482	0.6095	0.21162	1e-05	0.11575	0.01426	1e-05	0.0087	0.07126	0.57839	1e-05	0.20439	1e-05	0.09637	0.00618	1e-05
HGDP00417	0.99999	1e-05	0.67403	1e-05	0.32596	0.65862	1e-05	0.22504	0.11633	0.65775	1e-05	0.22681	0.11542	1e-05	0.6592	1e-05	0.24006	0.05309	1e-05	0.04764	0.63882	1e-05	0.22963	0.06058	1e-05	0.04056	0.0304	0.188	1e-05	0.12853	0.02387	1e-05	1e-05	0.05289	0.60668	0.2017	1e-05	0.12357	0.02308	1e-05	1e-05	0.07699	0.57462	1e-05	0.19368	1e-05	0.10933	0.01562	1e-05
HGDP00423	0.99999	1e-05	0.67649	1e-05	0.3235	0.66205	1e-05	0.21897	0.11897	0.66096	1e-05	0.22084	0.11818	1e-05	0.6635	1e-05	0.24031	0.05296	1e-05	0.0432	0.6602	1e-05	0.22728	0.06256	1e-05	0.03748	0.01245	0.20675	1e-05	0.13037	0.02274	1e-05	1e-05	0.03809	0.60202	0.22043	1e-05	0.12565	0.02203	1e-05	1e-05	0.06189	0.56996	1e-05	0.21337	1e-05	0.10586	0.01331	1e-05
HGDP00428	0.99999	1e-05	0.69727	1e-05	0.30272	0.68319	1e-05	0.21042	0.10639	0.68234	1e-05	0.21207	0.10558	1e-05	0.68468	1e-05	0.23639	0.04246	1e-05	0.03645	0.66378	1e-05	0.22493	0.04987	1e-05	0.03116	0.03024	0.20823	1e-05	0.12107	0.01194	1e-05	1e-05	0.05183	0.60689	0.22351	1e-05	0.11676	0.01104	1e-05	1e-05	0.07538	0.57326	1e-05	0.21554	1e-05	0.09119	0.00012	1e-05
HGDP00433	0.99999	1e-05	0.69254	1e-05	0.30745	0.67732	1e-05	0.21487	0.1078	0.67638	1e-05	0.2166	0.107	1e-05	0.67656	1e-05	0.21574	0.05241	1e-05	0.05527	0.66192	1e-05	0.2033	0.06025	1e-05	0.04925	0.02526	0.18093	1e-05	0.09798	0.01933	1e-05	0.00375	0.05078	0.64722	0.19498	1e-05	0.093	0.01838	1e-05	0.00413	0.07636	0.61313	1e-05	0.18771	1e-05	0.08762	0.01212	1e-05
HGDP00438	0.99999	1e-05	0.67559	1e-05	0.32439	0.661	1e-05	0.22263	0.11635	0.66033	1e-05	0.22437	0.11528	1e-05	0.66222	1e-05	0.23672	0.05363	1e-05	0.04741	0.66837	1e-05	0.22044	0.06325	1e-05	0.04127	0.00666	0.20043	1e-05	0.11366	0.02364	1e-05	1e-05	0.02418	0.63806	0.21411	1e-05	0.10785	0.02338	1e-05	1e-05	0.0483	0.60632	1e-05	0.20644	1e-05	0.09942	0.0165	1e-05
HGDP00444	0.99999	1e-05	0.67778	1e-05	0.32221	0.66291	1e-05	0.22125	0.11584	0.66222	1e-05	0.22272	0.11504	1e-05	0.66366	1e-05	0.23211	0.0531	1e-05	0.05111	0.66337	1e-05	0.21712	0.06285	1e-05	0.04415	0.0125	0.18705	1e-05	0.11424	0.0235	1e-05	0.00677	0.0331	0.63532	0.20157	1e-05	0.10954	0.02318	1e-05	0.00644	0.05554	0.60369	1e-05	0.19545	1e-05	0.06842	0.00904	1e-05
HGDP00445	0.99908	0.00092	0.67476	1e-05	0.32523	0.65935	1e-05	0.22652	0.11413	0.65859	1e-05	0.2282	0.11319	1e-05	0.65982	1e-05	0.23293	0.05286	1e-05	0.05437	0.66648	1e-05	0.22007	0.06251	1e-05	0.04764	0.00328	0.21984	1e-05	0.12622	0.02423	1e-05	0.00632	0.02481	0.59856	0.234	1e-05	0.12101	0.02377	1e-05	0.00665	0.04754	0.567	1e-05	0.22646	1e-05	0.0986	0.01366	1e-05
HGDP00449	0.03905	0.96096	0.01251	0.96119	0.0263	0.0111	0.96099	0.01086	0.01705	1e-05	0.63353	1e-05	1e-05	0.36644	1e-05	0.63107	1e-05	1e-05	0.36889	1e-05	1e-05	0.62636	1e-05	1e-05	0.37359	1e-05	1e-05	1e-05	0.62746	1e-05	1e-05	0.37248	1e-05	1e-05	1e-05	1e-05	0.60241	1e-05	1e-05	0.39752	1e-05	1e-05	1e-05	1e-05	1e-05	0.60243	1e-05	1e-05	0.39749
HGDP00450	0.03252	0.96748	0.01172	0.96747	0.02081	0.01026	0.9671	0.00873	0.01392	1e-05	0.63629	1e-05	1e-05	0.36368	1e-05	0.63389	1e-05	1e-05	0.36607	1e-05	1e-05	0.6286	1e-05	1e-05	0.37135	1e-05	1e-05	1e-05	0.62962	1e-05	1e-05	0.37032	1e-05	1e-05	1e-05	1e-05	0.60463	1e-05	1e-05	0.3953	1e-05	1e-05	1e-05	1e-05	1e-05	0.60467	1e-05	1e-05	0.39525
HGDP00452	0.04879	0.95121	0.01619	0.95171	0.0321	0.0147	0.95152	0.01099	0.02278	1e-05	0.78257	1e-05	1e-05	0.2174	1e-05	0.78058	1e-05	1e-05	0.21938	1e-05	1e-05	0.77614	1e-05	1e-05	0.22381	1e-05	1e-05	1e-05	0.77719	1e-05	1e-05	0.22276	1e-05	1e-05	1e-05	1e-05	0.75287	1e-05	1e-05	0.24706	1e-05	1e-05	1e-05	1e-05	1e-05	0.75287	1e-05	1e-05	0.24705
HGDP00453	0.04474	0.95526	0.02745	0.95453	0.01802	0.0252	0.95386	0.01213	0.00881	1e-05	0.75869	1e-05	1e-05	0.24128	1e-05	0.75686	1e-05	1e-05	0.2431	1e-05	1e-05	0.75278	1e-05	1e-05	0.24717	1e-05	1e-05	1e-05	0.75359	1e-05	1e-05	0.24635	1e-05	1e-05	1e-05	1e-05	0.729	1e-05	1e-05	0.27093	1e-05	1e-05	1e-05	1e-05	1e-05	0.72899	1e-05	1e-05	0.27093
HGDP00454	0.0486	0.9514	0.0251	0.95114	0.02376	0.02328	0.95171	0.00118	0.02383	1e-05	0.77336	1e-05	1e-05	0.22661	1e-05	0.77156	1e-05	1e-05	0.2284	1e-05	1e-05	0.76803	1e-05	1e-05	0.23192	1e-05	1e-05	1e-05	0.76907	1e-05	1e-05	0.23087	1e-05	1e-05	1e-05	1e-05	0.74586	1e-05	1e-05	0.25407	1e-05	1e-05	1e-05	1e-05	1e-05	0.74586	1e-05	1e-05	0.25406
HGDP00455	0.04654	0.95346	0.01334	0.95354	0.03312	0.01172	0.95323	0.0154	0.01965	1e-05	0.75686	1e-05	1e-05	0.24311	1e-05	0.75498	1e-05	1e-05	0.24498	1e-05	1e-05	0.75112	1e-05	1e-05	0.24883	1e-05	1e-05	1e-05	0.75171	1e-05	1e-05	0.24823	1e-05	1e-05	1e-05	1e-05	0.72753	1e-05	1e-05	0.2724	1e-05	1e-05	1e-05	1e-05	1e-05	0.7275	1e-05	1e-05	0.27242
HGDP00456	0.02091	0.97909	1e-05	0.97991	0.02008	1e-05	0.97854	0.01491	0.00654	1e-05	0.58625	1e-05	1e-05	0.41372	1e-05	0.58408	1e-05	1e-05	0.41588	1e-05	1e-05	0.58087	1e-05	1e-05	0.41908	1e-05	1e-05	1e-05	0.58143	1e-05	1e-05	0.41851	1e-05	1e-05	1e-05	1e-05	0.57192	1e-05	1e-05	0.40815	1e-05	1e-05	1e-05	0.01987	1e-05	0.57199	1e-05	1e-05	0.40807
HGDP00457	0.05744	0.94256	0.01728	0.94286	0.03986	0.01503	0.94285	0.01616	0.02596	1e-05	0.78597	1e-05	1e-05	0.214	1e-05	0.7841	1e-05	1e-05	0.21586	1e-05	1e-05	0.77956	1e-05	1e-05	0.22039	1e-05	1e-05	1e-05	0.78073	1e-05	1e-05	0.21921	1e-05	1e-05	1e-05	1e-05	0.75605	1e-05	1e-05	0.24388	1e-05	1e-05	1e-05	1e-05	1e-05	0.75603	1e-05	1e-05	0.24389
HGDP00458	0.0499	0.9501	0.02261	0.9501	0.02729	0.02001	0.94886	0.02465	0.00648	1e-05	0.7789	1e-05	1e-05	0.22107	1e-05	0.77707	1e-05	1e-05	0.22289	1e-05	1e-05	0.77284	1e-05	1e-05	0.22711	1e-05	1e-05	1e-05	0.77379	1e-05	1e-05	0.22615	1e-05	1e-05	1e-05	1e-05	0.7497	1e-05	1e-05	0.25023	1e-05	1e-05	1e-05	1e-05	1e-05	0.7497	1e-05	1e-05	0.25022
HGDP00459	0.04379	0.95621	0.02901	0.95556	0.01542	0.02439	0.95535	1e-05	0.02025	1e-05	0.75896	1e-05	1e-05	0.24101	1e-05	0.75693	1e-05	1e-05	0.24303	1e-05	1e-05	0.75331	1e-05	1e-05	0.24665	1e-05	1e-05	1e-05	0.75428	1e-05	1e-05	0.24566	1e-05	1e-05	1e-05	1e-05	0.72966	1e-05	1e-05	0.27027	1e-05	1e-05	1e-05	1e-05	1e-05	0.72966	1e-05	1e-05	0.27026
HGDP00460	0.06042	0.93958	0.01624	0.9398	0.04396	0.01388	0.93882	0.02896	0.01833	1e-05	0.78743	1e-05	1e-05	0.21254	1e-05	0.78546	1e-05	1e-05	0.2145	1e-05	1e-05	0.7806	1e-05	1e-05	0.21935	1e-05	1e-05	1e-05	0.78176	1e-05	1e-05	0.21818	1e-05	1e-05	1e-05	1e-05	0.75726	1e-05	1e-05	0.24267	1e-05	1e-05	1e-05	1e-05	1e-05	0.75725	1e-05	1e-05	0.24267
HGDP00461	0.04546	0.95454	0.02183	0.95465	0.02353	0.01992	0.95393	0.01543	0.01072	1e-05	0.75491	1e-05	1e-05	0.24506	1e-05	0.7529	1e-05	1e-05	0.24706	1e-05	1e-05	0.7488	1e-05	1e-05	0.25115	1e-05	1e-05	1e-05	0.74965	1e-05	1e-05	0.25029	1e-05	1e-05	1e-05	1e-05	0.72389	1e-05	1e-05	0.27603	1e-05	1e-05	1e-05	1e-05	1e-05	0.72388	1e-05	1e-05	0.27603
HGDP00462	0.03959	0.96041	0.0226	0.95986	0.01753	0.02127	0.96011	0.00287	0.01575	1e-05	0.6413	1e-05	1e-05	0.35867	1e-05	0.63913	1e-05	1e-05	0.36083	1e-05	1e-05	0.63365	1e-05	1e-05	0.3663	1e-05	1e-05	1e-05	0.63479	1e-05	1e-05	0.36514	1e-05	2e-05	1e-05	1e-05	0.6078	1e-05	1e-05	0.39213	1e-05	1e-05	1e-05	1e-05	1e-05	0.60782	1e-05	1e-05	0.3921
HGDP00463	0.03339	0.96661	0.01475	0.96626	0.01899	0.01349	0.9662	0.00584	0.01447	1e-05	0.63855	1e-05	1e-05	0.36142	1e-05	0.6365	1e-05	1e-05	0.36345	1e-05	1e-05	0.63138	1e-05	1e-05	0.36857	1e-05	1e-05	1e-05	0.63235	1e-05	1e-05	0.36759	1e-05	1e-05	1e-05	1e-05	0.60836	1e-05	1e-05	0.39157	1e-05	1e-05	1e-05	1e-05	1e-05	0.60834	1e-05	1e-05	0.39158
HGDP00464	0.05168	0.94832	0.02633	0.94788	0.02579	0.02457	0.94736	0.01503	0.01305	1e-05	0.76811	1e-05	1e-05	0.23186	1e-05	0.76601	1e-05	1e-05	0.23395	1e-05	1e-05	0.76227	1e-05	1e-05	0.23768	1e-05	1e-05	1e-05	0.76347	1e-05	1e-05	0.23647	1e-05	1e-05	1e-05	1e-05	0.7386	1e-05	1e-05	0.26132	1e-05	1e-05	1e-05	1e-05	1e-05	0.73859	1e-05	1e-05	0.26133
HGDP00465	0.04816	0.95184	0.02119	0.95162	0.02719	0.01946	0.95111	0.01506	0.01437	1e-05	0.77292	1e-05	1e-05	0.22705	1e-05	0.7708	1e-05	1e-05	0.22915	1e-05	1e-05	0.76707	1e-05	1e-05	0.23288	1e-05	1e-05	1e-05	0.76806	1e-05	1e-05	0.23188	1e-05	1e-05	1e-05	1e-05	0.74466	1e-05	1e-05	0.25527	1e-05	1e-05	1e-05	1e-05	1e-05	0.74465	1e-05	1e-05	0.25527
HGDP00466	0.04907	0.95093	0.00955	0.95188	0.03857	0.00832	0.95189	0.01451	0.02528	1e-05	0.77887	1e-05	1e-05	0.2211	1e-05	0.777	1e-05	1e-05	0.22296	1e-05	1e-05	0.77298	1e-05	1e-05	0.22697	1e-05	1e-05	1e-05	0.77368	1e-05	1e-05	0.22626	1e-05	1e-05	1e-05	1e-05	0.75046	1e-05	1e-05	0.24947	1e-05	1e-05	1e-05	1e-05	1e-05	0.75044	1e-05	1e-05	0.24948
HGDP00467	0.03139	0.96861	0.01429	0.96818	0.01753	0.01156	0.96851	1e-05	0.01992	1e-05	0.62747	1e-05	1e-05	0.3725	1e-05	0.62529	1e-05	1e-05	0.37467	1e-05	1e-05	0.62019	1e-05	1e-05	0.37976	1e-05	1e-05	1e-05	0.62108	1e-05	1e-05	0.37886	1e-05	1e-05	1e-05	1e-05	0.59672	1e-05	1e-05	0.40321	1e-05	1e-05	1e-05	1e-05	1e-05	0.5967	1e-05	1e-05	0.40322
HGDP00469	0.0517	0.9483	0.04095	0.94683	0.01222	0.03887	0.94713	1e-05	0.01399	1e-05	0.77684	1e-05	1e-05	0.22313	1e-05	0.7748	1e-05	1e-05	0.22517	1e-05	1e-05	0.77035	1e-05	1e-05	0.2296	1e-05	1e-05	1e-05	0.77131	1e-05	1e-05	0.22863	1e-05	1e-05	1e-05	1e-05	0.74665	1e-05	1e-05	0.25328	1e-05	1e-05	1e-05	1e-05	1e-05	0.74665	1e-05	1e-05	0.25327
HGDP00470	0.04457	0.95543	0.02108	0.95538	0.02354	0.01954	0.95625	0.0002	0.02401	1e-05	0.77734	1e-05	1e-05	0.22263	1e-05	0.77523	1e-05	1e-05	0.22473	1e-05	1e-05	0.7707	1e-05	1e-05	0.22925	1e-05	1e-05	1e-05	0.77159	1e-05	1e-05	0.22835	1e-05	1e-05	1e-05	1e-05	0.74803	1e-05	1e-05	0.2519	1e-05	1e-05	1e-05	1e-05	1e-05	0.74803	1e-05	1e-05	0.25189
HGDP00471	0.02821	0.97179	0.00303	0.97238	0.0246	0.00096	0.97188	0.00664	0.02051	1e-05	0.63418	1e-05	1e-05	0.36579	1e-05	0.63207	1e-05	1e-05	0.36789	1e-05	1e-05	0.62699	1e-05	1e-05	0.37296	1e-05	1e-05	1e-05	0.62783	1e-05	1e-05	0.37211	1e-05	1e-05	1e-05	1e-05	0.60268	1e-05	1e-05	0.39725	1e-05	1e-05	1e-05	1e-05	1e-05	0.60265	1e-05	1e-05	0.39727
HGDP00472	0.05928	0.94072	0.02696	0.9404	0.03263	0.02549	0.94034	0.0134	0.02077	1e-05	0.78014	1e-05	1e-05	0.21982	1e-05	0.77838	1e-05	1e-05	0.22158	1e-05	1e-05	0.77435	1e-05	1e-05	0.2256	1e-05	1e-05	1e-05	0.77524	1e-05	1e-05	0.2247	1e-05	1e-05	1e-05	1e-05	0.75283	1e-05	1e-05	0.2471	1e-05	1e-05	1e-05	1e-05	1e-05	0.75282	1e-05	1e-05	0.2471
HGDP00473	0.05269	0.94731	0.01909	0.94732	0.03358	0.01758	0.94749	0.01047	0.02447	1e-05	0.77656	1e-05	1e-05	0.22341	1e-05	0.77464	1e-05	1e-05	0.22532	1e-05	1e-05	0.77065	1e-05	1e-05	0.2293	1e-05	1e-05	1e-05	0.77179	1e-05	1e-05	0.22815	1e-05	1e-05	1e-05	1e-05	0.74901	1e-05	1e-05	0.25092	1e-05	1e-05	1e-05	1e-05	1e-05	0.749	1e-05	1e-05	0.25092
HGDP00474	0.03529	0.96471	0.01268	0.96494	0.02238	0.01044	0.96603	1e-05	0.02353	1e-05	0.62221	1e-05	1e-05	0.37776	1e-05	0.61986	1e-05	1e-05	0.3801	1e-05	1e-05	0.61488	1e-05	1e-05	0.38507	1e-05	1e-05	1e-05	0.61596	1e-05	1e-05	0.38398	1e-05	1e-05	1e-05	1e-05	0.59103	1e-05	1e-05	0.4089	1e-05	1e-05	1e-05	1e-05	1e-05	0.59106	1e-05	1e-05	0.40886
HGDP00475	0.05106	0.94894	0.01663	0.94926	0.03411	0.01468	0.94851	0.0218	0.01501	1e-05	0.78082	1e-05	1e-05	0.21915	1e-05	0.77886	1e-05	1e-05	0.2211	1e-05	1e-05	0.77446	1e-05	1e-05	0.22548	1e-05	1e-05	1e-05	0.7756	1e-05	1e-05	0.22434	1e-05	1e-05	1e-05	1e-05	0.75182	1e-05	1e-05	0.24811	1e-05	1e-05	1e-05	1e-05	1e-05	0.75181	1e-05	1e-05	0.24811
HGDP00476	0.03923	0.96077	0.00132	0.96166	0.03703	1e-05	0.96148	0.01614	0.02237	1e-05	0.63266	1e-05	1e-05	0.36731	1e-05	0.63048	1e-05	1e-05	0.36948	1e-05	1e-05	0.62529	1e-05	1e-05	0.37466	1e-05	1e-05	1e-05	0.6265	1e-05	1e-05	0.37344	1e-05	1e-05	1e-05	1e-05	0.60307	1e-05	1e-05	0.39686	1e-05	1e-05	1e-05	1e-05	1e-05	0.60307	1e-05	1e-05	0.39685
HGDP00478	0.03483	0.96517	0.01739	0.96488	0.01773	0.01524	0.96379	0.01499	0.00598	1e-05	0.63213	1e-05	1e-05	0.36784	1e-05	0.62976	1e-05	1e-05	0.3702	1e-05	1e-05	0.62445	1e-05	1e-05	0.3755	1e-05	1e-05	1e-05	0.62552	1e-05	1e-05	0.37442	1e-05	1e-05	1e-05	1e-05	0.60279	1e-05	1e-05	0.39669	1e-05	1e-05	1e-05	0.00046	1e-05	0.60281	1e-05	1e-05	0.39669
HGDP00479	0.05408	0.94592	0.02683	0.94578	0.02739	0.02557	0.94625	0.00559	0.0226	1e-05	0.76606	1e-05	1e-05	0.23391	1e-05	0.76384	1e-05	1e-05	0.23613	1e-05	1e-05	0.75997	1e-05	1e-05	0.23998	1e-05	1e-05	1e-05	0.76099	1e-05	1e-05	0.23895	1e-05	1e-05	1e-05	1e-05	0.73699	1e-05	1e-05	0.26294	1e-05	1e-05	1e-05	1e-05	1e-05	0.73698	1e-05	1e-05	0.26294
HGDP00491	0.96963	0.03037	0.0537	0.02414	0.92217	1e-05	1e-05	0.99997	1e-05	1e-05	1e-05	0.99996	1e-05	1e-05	1e-05	1e-05	0.14433	1e-05	1e-05	0.85563	1e-05	1e-05	0.14428	1e-05	1e-05	0.85567	1e-05	1e-05	1e-05	0.14502	1e-05	1e-05	0.85492	1e-05	1e-05	1e-05	1e-05	0.14043	1e-05	1e-05	0.8595	1e-05	1e-05	1e-05	1e-05	1e-05	0.18091	1e-05	1e-05
HGDP00511	0.99999	1e-05	0.99998	1e-05	1e-05	0.97708	1e-05	1e-05	0.0229	0.97648	1e-05	1e-05	0.02349	1e-05	0.97401	1e-05	1e-05	0.02595	1e-05	1e-05	0.67573	1e-05	1e-05	0.01338	1e-05	1e-05	0.31084	0.54425	1e-05	1e-05	0.00062	1e-05	1e-05	0.30646	0.14863	0.56736	1e-05	1e-05	1e-05	1e-05	1e-05	0.32309	0.10949	1e-05	0.55651	1e-05	1e-05	1e-05	1e-05
HGDP00512	0.99999	1e-05	0.99058	1e-05	0.00941	0.97272	1e-05	1e-05	0.02726	0.97252	1e-05	1e-05	0.02745	1e-05	0.97113	1e-05	1e-05	0.02883	1e-05	1e-05	0.68585	1e-05	1e-05	0.01663	1e-05	1e-05	0.29748	0.57652	1e-05	1e-05	0.00854	1e-05	1e-05	0.28731	0.12759	0.59988	1e-05	1e-05	0.00617	1e-05	1e-05	0.3019	0.092	1e-05	0.5891	1e-05	1e-05	0.00494	1e-05
HGDP00513	0.99566	0.00434	0.99019	1e-05	0.0098	0.97189	1e-05	1e-05	0.02808	0.9714	1e-05	1e-05	0.02857	1e-05	0.96934	1e-05	1e-05	0.03062	1e-05	1e-05	0.69757	1e-05	1e-05	0.01961	1e-05	1e-05	0.28277	0.58931	1e-05	1e-05	0.01327	1e-05	1e-05	0.27026	0.12712	0.61171	1e-05	1e-05	0.01171	1e-05	1e-05	0.28435	0.09218	1e-05	0.60171	1e-05	1e-05	0.0112	1e-05
HGDP00514	0.99999	1e-05	0.98713	1e-05	0.01286	0.96959	1e-05	1e-05	0.03039	0.96901	1e-05	1e-05	0.03096	1e-05	0.96705	1e-05	1e-05	0.03291	1e-05	1e-05	0.67713	1e-05	1e-05	0.02133	1e-05	1e-05	0.3015	0.54495	1e-05	1e-05	0.01047	1e-05	1e-05	0.29362	0.15092	0.56677	1e-05	1e-05	0.00897	1e-05	1e-05	0.31033	0.11389	1e-05	0.55661	1e-05	1e-05	0.00823	1e-05
HGDP00515	0.99999	1e-05	0.99998	1e-05	1e-05	0.97297	1e-05	1e-05	0.02701	0.97245	1e-05	1e-05	0.02752	1e-05	0.97053	1e-05	1e-05	0.02943	1e-05	1e-05	0.65916	1e-05	1e-05	0.01495	1e-05	1e-05	0.32586	0.5388	1e-05	1e-05	0.00295	1e-05	1e-05	0.31615	0.14206	0.56125	1e-05	1e-05	0.0009	1e-05	1e-05	0.33226	0.10554	1e-05	0.551	1e-05	1e-05	1e-05	1e-05
HGDP00516	0.99999	1e-05	0.9976	1e-05	0.00239	0.97719	1e-05	1e-05	0.02279	0.97682	1e-05	1e-05	0.02315	1e-05	0.97484	1e-05	1e-05	0.02512	1e-05	1e-05	0.70025	1e-05	1e-05	0.01346	1e-05	1e-05	0.28625	0.56859	1e-05	1e-05	0.00407	1e-05	1e-05	0.28239	0.14491	0.59218	1e-05	1e-05	0.00166	1e-05	1e-05	0.29824	0.10787	1e-05	0.58155	1e-05	1e-05	0.00063	1e-05
HGDP00517	0.99505	0.00495	0.99998	1e-05	1e-05	0.97241	1e-05	1e-05	0.02757	0.97162	1e-05	1e-05	0.02835	1e-05	0.97048	1e-05	1e-05	0.02948	1e-05	1e-05	0.66707	1e-05	1e-05	0.01407	1e-05	1e-05	0.31883	0.55916	1e-05	1e-05	0.00608	1e-05	1e-05	0.30767	0.12704	0.58301	1e-05	1e-05	0.00359	1e-05	1e-05	0.32218	0.09118	1e-05	0.57163	1e-05	1e-05	0.00252	1e-05
HGDP00518	0.99999	1e-05	0.99998	1e-05	1e-05	0.9828	1e-05	1e-05	0.01718	0.9823	1e-05	1e-05	0.01767	1e-05	0.98103	1e-05	1e-05	0.01893	1e-05	1e-05	0.67525	1e-05	1e-05	0.00588	1e-05	1e-05	0.31883	0.56637	1e-05	2e-05	1e-05	1e-05	1e-05	0.30784	0.12573	0.589	1e-05	1e-05	1e-05	1e-05	1e-05	0.32375	0.08719	1e-05	0.57854	1e-05	1e-05	1e-05	1e-05
HGDP00519	0.99999	1e-05	0.99237	1e-05	0.00762	0.96223	1e-05	1e-05	0.03775	0.96196	1e-05	1e-05	0.03801	1e-05	0.95996	1e-05	1e-05	0.04	1e-05	1e-05	0.63263	1e-05	1e-05	0.02387	1e-05	1e-05	0.34345	0.49956	1e-05	1e-05	0.00828	1e-05	1e-05	0.34207	0.15006	0.52197	1e-05	1e-05	0.00614	1e-05	1e-05	0.36023	0.11161	1e-05	0.51163	1e-05	1e-05	0.00426	1e-05
HGDP00520	0.98803	0.01197	0.99572	0.00039	0.00388	0.98189	0.00035	1e-05	0.01775	0.97674	0.00673	1e-05	0.0165	1e-05	0.97599	0.00678	1e-05	0.01721	1e-05	1e-05	0.7527	0.00418	1e-05	0.0093	1e-05	1e-05	0.23379	0.62398	0.0022	1e-05	0.00086	1e-05	1e-05	0.22364	0.14929	0.64656	0.00487	1e-05	1e-05	1e-05	1e-05	0.23733	0.11119	1e-05	0.6362	0.00454	1e-05	0.00037	1e-05
HGDP00521	0.97694	0.02305	0.99857	0.00142	1e-05	0.99276	0.00154	1e-05	0.00569	0.98643	1e-05	1e-05	0.005	0.00855	0.9843	1e-05	1e-05	0.00745	0.00822	1e-05	0.57267	1e-05	1e-05	1e-05	1e-05	1e-05	0.42728	0.53228	1e-05	1e-05	1e-05	1e-05	1e-05	0.3975	0.07018	0.59684	1e-05	1e-05	1e-05	1e-05	1e-05	0.32338	0.03951	0.04023	0.58478	1e-05	1e-05	1e-05	1e-05
HGDP00522	0.99858	0.00142	0.99998	1e-05	1e-05	0.97642	1e-05	1e-05	0.02356	0.97597	1e-05	1e-05	0.024	1e-05	0.9748	1e-05	1e-05	0.02516	1e-05	1e-05	0.69547	1e-05	1e-05	0.01093	1e-05	1e-05	0.29357	0.56896	1e-05	1e-05	0.00088	1e-05	1e-05	0.2867	0.14342	0.59287	1e-05	1e-05	1e-05	1e-05	1e-05	0.30303	0.10404	1e-05	0.58285	1e-05	1e-05	1e-05	1e-05
HGDP00523	0.99999	1e-05	0.99994	1e-05	5e-05	0.97252	1e-05	1e-05	0.02746	0.97215	1e-05	1e-05	0.02782	1e-05	0.97186	1e-05	1e-05	0.0281	1e-05	1e-05	0.65397	1e-05	1e-05	0.01271	1e-05	1e-05	0.33328	0.56462	1e-05	1e-05	0.00847	1e-05	1e-05	0.32241	0.10446	0.58638	1e-05	1e-05	0.00692	1e-05	1e-05	0.33604	0.07061	1e-05	0.57687	1e-05	1e-05	0.00584	1e-05
HGDP00524	0.99999	1e-05	0.99306	1e-05	0.00692	0.9769	1e-05	1e-05	0.02308	0.97595	1e-05	1e-05	0.02402	1e-05	0.97467	1e-05	0.00168	0.02362	1e-05	1e-05	0.70413	1e-05	1e-05	0.01347	1e-05	1e-05	0.28237	0.60206	1e-05	1e-05	0.00814	1e-05	1e-05	0.27045	0.1193	0.62487	1e-05	1e-05	0.00748	1e-05	1e-05	0.28373	0.08387	1e-05	0.61418	1e-05	1e-05	0.00608	1e-05
HGDP00525	0.9946	0.00541	0.98274	1e-05	0.01725	0.96967	1e-05	1e-05	0.03031	0.96896	1e-05	1e-05	0.03101	1e-05	0.96546	1e-05	0.0079	0.02661	1e-05	1e-05	0.6888	1e-05	0.00186	0.01788	1e-05	1e-05	0.29143	0.57825	1e-05	1e-05	0.01108	1e-05	1e-05	0.27982	0.13081	0.60007	1e-05	0.0011	0.00891	1e-05	1e-05	0.29454	0.09534	1e-05	0.59023	1e-05	1e-05	0.00828	1e-05
HGDP00526	0.99999	1e-05	0.99732	1e-05	0.00267	0.97905	1e-05	1e-05	0.02093	0.97923	1e-05	1e-05	0.02074	1e-05	0.97767	1e-05	1e-05	0.02228	1e-05	1e-05	0.67021	1e-05	1e-05	0.00951	1e-05	1e-05	0.32024	0.54857	1e-05	1e-05	0.00354	1e-05	1e-05	0.3162	0.13166	0.57299	1e-05	1e-05	0.00134	1e-05	1e-05	0.33299	0.09264	1e-05	0.56192	1e-05	1e-05	1e-05	1e-05
HGDP00527	0.9983	0.0017	0.97793	1e-05	0.02206	0.9641	1e-05	0.00679	0.0291	0.96293	1e-05	0.00749	0.02956	1e-05	0.95958	1e-05	0.01265	0.02774	1e-05	1e-05	0.6628	1e-05	0.00704	0.01518	1e-05	1e-05	0.31495	0.53215	1e-05	0.00121	0.00264	1e-05	1e-05	0.30519	0.15877	0.55494	1e-05	0.00357	1e-05	1e-05	1e-05	0.32143	0.12001	1e-05	0.54544	1e-05	1e-05	1e-05	1e-05
HGDP00528	0.99607	0.00393	0.9888	1e-05	0.01119	0.9694	1e-05	1e-05	0.03058	0.96898	1e-05	1e-05	0.03099	1e-05	0.96659	1e-05	1e-05	0.03337	1e-05	1e-05	0.65971	1e-05	1e-05	0.01806	1e-05	1e-05	0.3222	0.52677	1e-05	1e-05	0.00708	1e-05	1e-05	0.31709	0.14902	0.54924	1e-05	1e-05	0.00581	1e-05	1e-05	0.33386	0.11105	1e-05	0.53877	1e-05	1e-05	0.00567	1e-05
HGDP00529	0.99214	0.00786	0.98161	1e-05	0.01838	0.96666	1e-05	1e-05	0.03333	0.96608	1e-05	1e-05	0.03389	1e-05	0.96417	1e-05	1e-05	0.0358	1e-05	1e-05	0.68004	1e-05	1e-05	0.02264	1e-05	1e-05	0.29729	0.548	1e-05	1e-05	0.00958	1e-05	1e-05	0.2881	0.15429	0.57012	1e-05	1e-05	0.00812	1e-05	1e-05	0.30388	0.11782	1e-05	0.55982	1e-05	1e-05	0.0078	1e-05
HGDP00530	0.99999	1e-05	0.99998	1e-05	1e-05	0.98289	1e-05	1e-05	0.01709	0.98269	1e-05	1e-05	0.01728	1e-05	0.98047	1e-05	1e-05	0.01949	1e-05	1e-05	0.69815	1e-05	1e-05	0.00791	1e-05	1e-05	0.2939	0.58445	1e-05	1e-05	0.00022	1e-05	1e-05	0.28737	0.12791	0.6073	1e-05	1e-05	1e-05	1e-05	1e-05	0.30165	0.09099	1e-05	0.59688	1e-05	1e-05	4e-05	1e-05
HGDP00531	0.99683	0.00317	0.99997	2e-05	1e-05	0.98707	1e-05	1e-05	0.01291	0.986	1e-05	1e-05	0.01397	1e-05	0.98608	1e-05	1e-05	0.01388	1e-05	1e-05	0.68737	1e-05	1e-05	1e-05	1e-05	1e-05	0.31258	0.61447	1e-05	1e-05	1e-05	1e-05	1e-05	0.2925	0.09298	0.63457	1e-05	1e-05	1e-05	1e-05	1e-05	0.3041	0.06127	1e-05	0.62522	1e-05	1e-05	1e-05	1e-05
HGDP00533	0.99999	1e-05	0.98224	1e-05	0.01775	0.96226	1e-05	1e-05	0.03772	0.96221	1e-05	1e-05	0.03776	1e-05	0.96085	1e-05	1e-05	0.03911	1e-05	1e-05	0.63842	1e-05	1e-05	0.02445	1e-05	1e-05	0.33709	0.49107	1e-05	1e-05	0.0063	1e-05	1e-05	0.33604	0.16656	0.51224	1e-05	1e-05	0.00386	1e-05	1e-05	0.35596	0.12789	1e-05	0.50145	1e-05	1e-05	0.00303	1e-05
HGDP00534	0.98833	0.01167	0.97869	1e-05	0.0213	0.96748	0.00063	1e-05	0.03188	0.96384	0.00467	1e-05	0.03147	1e-05	0.96204	0.00463	0.00194	0.03137	1e-05	1e-05	0.66888	1e-05	1e-05	0.02165	1e-05	1e-05	0.30943	0.55477	1e-05	1e-05	0.01425	1e-05	1e-05	0.29716	0.13378	0.57602	0.00044	1e-05	0.01412	1e-05	2e-05	0.31139	0.09799	1e-05	0.56659	1e-05	1e-05	0.01415	1e-05
HGDP00535	0.99999	1e-05	0.98734	1e-05	0.01265	0.96539	1e-05	1e-05	0.0346	0.96517	1e-05	1e-05	0.0348	1e-05	0.96385	1e-05	1e-05	0.03611	1e-05	1e-05	0.66451	1e-05	1e-05	0.02319	1e-05	1e-05	0.31226	0.5313	1e-05	1e-05	0.01232	1e-05	1e-05	0.30969	0.14665	0.55382	1e-05	1e-05	0.0103	1e-05	1e-05	0.32858	0.10725	1e-05	0.54296	1e-05	1e-05	0.01004	1e-05
HGDP00536	0.98566	0.01434	0.97646	0.00614	0.0174	0.96634	0.0059	0.0094	0.01835	0.96341	0.00946	0.00904	0.01808	1e-05	0.96078	0.00945	0.01438	0.01537	1e-05	1e-05	0.68056	0.00628	0.01133	0.00373	1e-05	1e-05	0.29808	0.59162	0.00625	0.00954	0.00124	1e-05	0.0002	0.28034	0.1108	0.61244	0.00836	0.01115	0.00286	1e-05	0.00063	0.29168	0.07287	1e-05	0.60278	0.0077	0.01269	0.00237	1e-05
HGDP00537	0.99914	0.00085	0.99483	1e-05	0.00516	0.97513	1e-05	1e-05	0.02485	0.97459	1e-05	1e-05	0.02538	1e-05	0.97181	1e-05	1e-05	0.02815	1e-05	1e-05	0.68415	1e-05	1e-05	0.01649	1e-05	1e-05	0.29932	0.57376	1e-05	1e-05	0.01006	1e-05	1e-05	0.29075	0.12539	0.59807	1e-05	1e-05	0.0094	1e-05	1e-05	0.30603	0.08646	1e-05	0.58624	1e-05	1e-05	0.00854	1e-05
HGDP00538	0.99999	1e-05	0.99998	1e-05	1e-05	0.98486	1e-05	1e-05	0.01512	0.98425	1e-05	1e-05	0.01572	1e-05	0.98208	1e-05	1e-05	0.01788	1e-05	1e-05	0.69273	1e-05	1e-05	0.00392	1e-05	1e-05	0.30331	0.58281	1e-05	1e-05	1e-05	1e-05	1e-05	0.29369	0.12345	0.60545	1e-05	1e-05	1e-05	1e-05	1e-05	0.30834	0.08615	1e-05	0.59545	1e-05	1e-05	1e-05	1e-05
HGDP00539	0.98928	0.01072	0.98987	1e-05	0.01012	0.97505	1e-05	1e-05	0.02493	0.97196	0.00291	1e-05	0.02511	1e-05	0.97159	0.00284	1e-05	0.02555	1e-05	1e-05	0.68248	1e-05	1e-05	0.01515	1e-05	1e-05	0.30233	0.5943	1e-05	1e-05	0.01202	1e-05	1e-05	0.28567	0.10796	0.61662	1e-05	1e-05	0.01047	1e-05	1e-05	0.29913	0.07373	1e-05	0.60679	1e-05	1e-05	0.00683	1e-05
HGDP00540	0.94955	0.05045	0.07541	0.04729	0.8773	1e-05	1e-05	0.99997	1e-05	1e-05	1e-05	0.99996	1e-05	1e-05	1e-05	1e-05	1e-05	1e-05	1e-05	0.99995	1e-05	1e-05	1e-05	1e-05	1e-05	0.99994	1e-05	1e-05	1e-05	1e-05	1e-05	1e-05	0.99993	1e-05	1e-05	1e-05	1e-05	1e-05	1e-05	1e-05	0.99992	1e-05	1e-05	1e-05	1e-05	1e-05	1e-05	1e-05	1e-05
HGDP00541	0.95564	0.04436	0.07874	0.03626	0.885	1e-05	1e-05	0.99997	1e-05	1e-05	1e-05	0.99996	1e-05	1e-05	1e-05	1e-05	1e-05	1e-05	1e-05	0.99995	1e-05	1e-05	1e-05	1e-05	1e-05	0.99994	1e-05	1e-05	1e-05	1e-05	1e-05	1e-05	0.99993	1e-05	1e-05	1e-05	1e-05	1e-05	1e-05	1e-05	0.99992	1e-05	1e-05	1e-05	1e-05	1e-05	1e-05	1e-05	1e-05
HGDP00542	0.93305	0.06695	0.07761	0.05651	0.86588	1e-05	1e-05	0.99997	1e-05	1e-05	1e-05	0.99996	1e-05	1e-05	1e-05	1e-05	1e-05	1e-05	1e-05	0.99995	1e-05	1e-05	1e-05	1e-05	1e-05	0.99994	1e-05	1e-05	1e-05	1e-05	1e-05	1e-05	0.99993	1e-05	1e-05	1e-05	1e-05	1e-05	1e-05	1e-05	0.99992	1e-05	1e-05	1e-05	1e-05	1e-05	1e-05	1e-05	1e-05
HGDP00543	0.95581	0.04419	0.08096	0.03865	0.88039	1e-05	1e-05	0.99997	1e-05	1e-05	1e-05	0.99996	1e-05	1e-05	1e-05	1e-05	1e-05	2e-05	1e-05	0.99994	1e-05	1e-05	1e-05	1e-05	1e-05	0.99994	1e-05	1e-05	1e-05	2e-05	1e-05	1e-05	0.99992	1e-05	1e-05	1e-05	1e-05	1e-05	1e-05	1e-05	0.99992	1e-05	1e-05	1e-05	1e-05	1e-05	1e-05	1e-05	1e-05
HGDP00544	0.97566	0.02434	0.06784	0.01977	0.91239	1e-05	1e-05	0.99997	1e-05	1e-05	1e-05	0.99996	1e-05	1e-05	1e-05	1e-05	0.15252	1e-05	1e-05	0.84744	1e-05	1e-05	0.15256	1e-05	1e-05	0.84739	1e-05	1e-05	1e-05	0.15313	1e-05	1e-05	0.84681	1e-05	1e-05	1e-05	1e-05	0.14883	1e-05	1e-05	0.8511	1e-05	1e-05	1e-05	1e-05	1e-05	0.18137	1e-05	1e-05
HGDP00545	0.95703	0.04297	0.08962	0.03732	0.87306	1e-05	1e-05	0.99997	1e-05	1e-05	1e-05	0.99996	1e-05	1e-05	1e-05	1e-05	1e-05	1e-05	1e-05	0.99995	1e-05	1e-05	1e-05	1e-05	1e-05	0.99994	1e-05	1e-05	1e-05	1e-05	1e-05	1e-05	0.99993	1e-05	1e-05	1e-05	1e-05	1e-05	1e-05	1e-05	0.99992	1e-05	1e-05	1e-05	1e-05	1e-05	1e-05	1e-05	1e-05
[truncated: 3,171 more rows]
[truncated: 160 more columns]

## Sheet: Supplementary_Figure8
Sample	PC1	PC2	PC3	PC4	PC5	PC6	PC7	PC8	PC9	PC10	Pop
HGDP00511	0.0319	-0.0165	-0.0037	-0.0043	-0.0038	0.0009	0.0001	0.0072	0.0058	-0.0007	French
HGDP00512	0.0273	-0.0145	0.0033	0.0058	0.0073	0.006	-0.0027	0.0089	-0.0001	0.001	French
[truncated: 705 more rows]
